# Supplementary material for: Transcriptional profiling of the developing rat ovary following intrauterine exposure to the endocrine disruptors diethylstilbestrol and ketoconazole
Source: Arch Toxicol. 2023 Jan 18;97(3):849–63. doi: 10.1007/s00204-023-03442-2 (PMC9968686; doi:10.1007/s00204-023-03442-2)
Supplement: Supplementary file 8 — Supplementary file8 (XLSX 494 KB) [file 204_2023_3442_MOESM8_ESM.xlsx]

## Sheet: log2Fold_change_data_DEGs
Table S1. Genes differentially expressed. Log2 fold-change data of the total 1,254 differentially expressed genes found during ovary development, exposure to DES and exposition to KTZ. Fold-change was set to 1.5. Log2 fold-change values that are superior to log2(1.5) (over expressed) or inferior to -log2(1.5) (under expressed) are indicated in bold and represent differentially expressed genes (DE…
Gene symbol	Ovary development					Exposure to DES											Exposure to KTZ												GO terms
	Expressionpattern					Expression pattern	PND6			PND14			PND22				Expression pattern	PND6			PND14			PND22
		PND14 vs PND6	PND22 vs PND6	PND22 vs PND14			Low	Medium	High	Low	Medium	High	Low	Medium	High			Low	Medium	High	Low	Medium	High	Low	Medium	High			Gonad development	Oogenesis	Gamete generation	Cell differentiation	Cell division	Meiotic cell cycle	Regulation of apoptotic process	Response to hormone	Hormone metabolic process	Steroid metabolic process
H19	O1	-2.35215	-2.9088	-0.556648		D3	-1.04441	-0.986872	-1.40002	0.0364188	-0.244405	0.000488568	-0.153333	-0.221394	-0.217787		NDE	-0.129734	-0.278215	-0.155425	-0.101027	-0.0968309	0.156674	0.0544073	0.377628	0.0136412						yes				yes
Igf2	O1	-2.32213	-2.46389	-0.141762		D3	-0.530955	-0.470526	-0.973931	-0.0320986	0.103992	0.0893229	0.0470687	0.24287	-0.14616		NDE	-0.393184	0.180442	-0.139039	0.119887	0.0395991	0.0255816	-0.154161	-0.259665	-0.154538						yes	yes			yes	yes	yes
Rpl39l	O1	-1.95749	-2.39532	-0.437832		D1	0.642682	-0.121117	-0.000513796	0.324693	-0.0147382	0.133386	-0.144389	0.209684	-0.049106		NDE	-0.164188	-0.273746	0.0420204	0.0827363	0.0284728	-0.0622405	-0.134953	-0.0409646	-0.162286					yes
Sohlh1	O1	-1.9834	-2.35458	-0.371177		NDE	0.303148	0.19833	0.189356	0.276898	0.262296	0.326619	-0.0087928	0.0766937	-0.0842975		NDE	-0.00187213	-0.402334	-0.20967	0.0167241	-0.199252	-0.0639023	0.0257972	-0.0259054	-0.0358008			yes	yes	yes	yes
Postn	O1	-2.02513	-2.33681	-0.311685		NDE	-0.214648	-0.156572	-0.512179	-0.364597	-0.384838	-0.41593	-0.232129	-0.1288	-0.154702		NDE	0.0843151	0.181639	0.19441	0.0264578	0.0852225	0.187245	-0.0716539	-0.068027	-0.162009						yes
Fcrla	O1	-2.08121	-2.3032	-0.221991		D1	0.335102	0.447968	0.264893	0.613818	0.154728	0.0924305	0.180502	0.0952824	0.0361887		NDE	0.0891775	-0.3702	-0.0534728	-0.077682	0.0596684	0.16088	-0.00520236	-0.0464146	0.0669512						yes
Kb23	O1	-2.02353	-2.29096	-0.267429		NDE	0.119714	0.00458781	-0.0261914	-0.105458	-0.15356	-0.18578	0.117655	-0.0591253	-0.0169656		NDE	-0.100978	-0.517439	-0.277026	0.0938377	0.118501	0.275547	-0.000669372	0.0600058	0.24126
Fkbp6	O1	-1.87089	-2.24941	-0.378527		NDE	0.327331	0.191961	0.0785877	-0.00743502	-0.00917963	-0.119831	0.136768	0.287287	-0.154045		NDE	-0.0185467	-0.568282	-0.287118	-0.0283861	-0.0763119	-0.0657717	0.00896802	-0.23968	0.249797					yes	yes
Igfbp3	O1	-1.94356	-2.22145	-0.277891		D3	-0.288697	-0.142611	-0.615346	-0.138039	-0.267009	-0.179869	0.0659663	0.107229	-0.126693		NDE	-0.375081	-0.119791	-0.098457	-0.0392202	0.163266	0.146177	0.245761	0.105248	-0.14827						yes		yes	yes	yes
Ccno	O1	-1.56098	-2.1239	-0.562911		NDE	0.37973	0.0463302	0.136265	0.180563	0.279936	0.354074	-0.0434758	-0.0028557	-0.121082		NDE	0.139431	-0.256906	-0.177709	0.0689875	-0.101284	0.0440582	0.0541265	0.0246491	-0.0491181						yes
Padi6	O1	-1.74404	-2.05834	-0.314308		NDE	0.359198	0.357038	0.503348	0.0588746	0.199028	0.334592	0.22568	0.347683	0.248518		NDE	-0.163712	-0.239848	-0.372246	0.301708	0.0388455	0.386997	-0.135262	-0.231872	-0.075562
Gtsf1	O1	-1.50451	-2.03641	-0.531895		NDE	0.379179	0.175381	0.177305	0.366305	0.331074	0.521137	-0.150357	0.0721292	-0.227213		NDE	0.0396806	-0.0161207	-0.00724503	-0.395258	-0.13012	-0.159564	-0.104757	-0.148595	-0.225471					yes
Aard	O1	-1.59092	-1.93726	-0.346343		NDE	-0.29605	-0.239412	-0.456444	0.129527	0.0938561	-0.099951	-0.174396	-0.0687	-0.125005		NDE	-0.158451	0.0445194	-0.146249	0.0594143	-0.0736625	-0.0331001	0.0775325	-0.154813	0.00815887
Tnnc1	O1	-1.69721	-1.92232	-0.22512		NDE	-0.185623	0.00895087	-0.071336	-0.185089	-0.202486	-0.313941	-0.0204802	0.12134	-0.0291456		NDE	-0.581044	-0.0647888	0.0224177	0.00435864	-0.0830223	0.0802879	-0.203292	-0.129569	-0.0929112
Peg3	O1	-1.43379	-1.82707	-0.393278		NDE	-0.180676	-0.275431	-0.250876	0.197791	0.108189	0.160931	0.0772465	-0.0834127	-0.16915		NDE	-0.219725	0.0470644	-0.0822641	0.0591212	-0.101857	-0.137617	-0.0293358	0.0276086	-0.187567
Gdpd1	O1	-1.80393	-1.73563	0.068297		NDE	0.351319	0.156226	0.0306515	-0.0081893	-0.110324	0.256356	0.137353	0.234193	0.090765		NDE	0.0583007	0.000880201	-0.208639	0.0833282	0.0258269	0.330772	0.00128895	0.130955	-0.38012
Serpinb1a	O1	-1.49357	-1.80277	-0.309206		NDE	0.232909	-0.158075	-0.211221	-0.0257316	-0.468478	-0.385501	0.0611678	0.200602	-0.0308006		NDE	-0.310011	0.0180015	-0.220831	0.0218984	0.00310412	0.17128	0.131966	0.105634	0.279273
Tmem255b	O1	-1.35524	-1.79761	-0.442366		NDE	0.13104	0.0326916	0.0555164	0.201427	-0.0397686	-0.0191191	-0.0978028	0.303567	-0.103126		NDE	0.073699	-0.108853	-0.131892	-0.253364	0.0464802	0.132081	-0.044968	0.0436401	-0.142873
Mael	O1	-1.47154	-1.7561	-0.284556		NDE	-0.235558	-0.164155	-0.0589706	-0.223284	-0.269774	-0.139865	-0.169159	0.0474212	0.00872103		NDE	0.0949655	-0.510572	-0.347144	-0.0141285	0.111196	0.0804691	0.00336918	0.209279	0.0470317					yes				yes
Apoc1	O1	-1.41417	-1.71988	-0.305719		NDE	0.00799182	0.00727403	-0.350054	0.149602	0.198365	0.240238	-0.0091508	0.231924	-0.0257191		NDE	0.218873	0.0722567	0.128133	0.0648485	-0.113484	0.186851	-0.257684	-0.278846	-0.273821								yes				yes
Eln	O1	-1.33751	-1.70531	-0.367793		D3	-0.755979	-0.512525	-1.05691	-0.0494815	-0.120702	-0.40841	-0.0483428	0.255533	0.000125365		NDE	-0.374798	0.0670979	-0.192579	0.0742755	-0.0718125	0.107635	-0.0585986	0.174863	0.0448678										yes
Uchl1	O1	-1.42981	-1.69196	-0.262149		NDE	0.186779	0.0549999	0.191229	0.109434	0.0667683	0.123307	-0.0313062	-0.0349478	-0.0107053		NDE	0.0919269	-0.173476	0.0554746	0.00810947	0.000112832	0.0793057	0.109358	-0.0735987	0.127398						yes
Tex19.2	O1	-1.56872	-1.68993	-0.121206		NDE	0.491573	0.452258	0.393807	-0.152608	0.11849	0.107402	-0.223057	0.10316	-0.0282639		NDE	0.148285	-0.17194	-0.144011	0.151227	0.0157108	-0.0588083	0.125884	-0.145931	0.16182			yes		yes
Myo5b	O1	-1.34223	-1.68409	-0.341864		NDE	0.286432	0.114901	0.220567	-0.0258032	-0.0334394	-0.138654	0.158804	0.38705	0.127381		NDE	-0.136529	-0.307875	0.0563457	0.00275374	-0.251077	-0.0204656	-0.0737408	0.133139	-0.0267627						yes		yes
Tuba3a	O1	-1.39031	-1.63907	-0.248759		NDE	0.33037	0.345881	0.407188	0.18311	0.265669	0.221353	0.067566	0.311499	0.110796		NDE	0.130656	-0.359622	-0.405623	0.252043	0.106479	0.306064	0.0333262	0.26226	0.0294032
Col14a1	O1	-1.24535	-1.63428	-0.38893		NDE	-0.309878	-0.205738	-0.320886	-0.217776	-0.306347	0.0482688	-0.0738363	-0.0689878	-0.0468256		NDE	0.0291961	0.20923	-0.229545	0.0526665	-0.05136	0.049622	0.105663	0.0579692	0.104824						yes
Necab2	O1	-1.22455	-1.59863	-0.374072		NDE	0.198026	0.104244	0.369839	0.0249198	0.0336584	0.287635	-0.108974	0.117502	-0.0226479		NDE	0.18633	-0.10058	-0.273507	-0.140502	-0.0361269	-0.327131	0.0966989	0.0972541	0.0873836
Ckb	O1	-1.56604	-1.59305	-0.0270114		NDE	0.162404	0.0660376	0.11595	0.198527	0.33153	-0.0164949	0.0489243	0.0332725	0.0290457		NDE	0.0472341	-0.340027	-0.121143	-0.106546	0.0484156	0.141977	-0.0830869	-0.0755826	-0.0145058
Egfl6	O1	-1.32377	-1.59281	-0.26904		NDE	-0.133641	-0.113061	-0.0937745	0.158333	0.0998807	0.0704903	-0.0122144	0.256074	-0.0737207		NDE	-0.139831	0.0013738	0.142315	0.102357	-0.169422	-0.174677	-0.0455612	0.240488	-0.179751
Dusp2	O1	-1.27247	-1.57311	-0.300641		NDE	0.297371	0.0975072	0.0438968	0.378052	0.156296	0.330358	-0.0474227	0.161017	0.0316237		NDE	0.333276	0.0592159	-0.269796	0.271452	0.0557464	-0.087267	-0.150218	-0.139721	0.182544
RGD1305207	O1	-1.14242	-1.52889	-0.386471		NDE	-0.151868	-0.108301	0.0299901	0.270109	0.141135	0.025129	-0.34144	-0.100442	-0.22606		NDE	-0.0688325	-0.507931	-0.471957	0.00103999	-0.325047	0.174702	0.0989683	0.0380658	-0.0315892
Ccdc152	O1	-1.12827	-1.51634	-0.388075		NDE	0.409379	0.414882	0.312081	0.0700478	-0.00551649	0.451387	-0.0613992	0.149167	0.0455859		NDE	0.132768	-0.20481	-0.370415	-0.093072	-0.10559	0.047828	0.144163	0.378265	0.301967
Tmem232	O1	-1.32623	-1.47985	-0.153623		NDE	0.452801	0.11895	0.181864	0.169173	0.0212176	-0.0962751	-0.166606	-0.0679397	-0.342767		NDE	-0.0125168	-0.0816302	-0.371905	-0.168285	0.0235355	-0.306666	-0.323543	-0.00650377	-0.0286314
Brf2	O1	-1.13465	-1.45366	-0.319007		NDE	0.289643	0.0791594	0.1142	-0.127014	0.0466156	0.0440424	-0.341254	-0.109415	-0.346025		NDE	0.14397	-0.122094	-0.243432	-0.0865923	1.12017e-05	-0.149219	0.0487316	0.058971	0.0465273
Samd13	O1	-1.29548	-1.45223	-0.156754		NDE	0.213093	0.117262	-0.0653092	0.0753676	0.0718613	0.0299639	-0.0410997	0.302614	-0.0329089		NDE	-0.245056	-0.206856	-0.540275	0.00116788	0.0617134	-0.0704403	0.0757586	0.178091	0.324919
Lpal2	O1	-1.3979	-1.44964	-0.0517421		NDE	-0.0138629	-0.00257795	0.0533319	0.311026	0.345018	0.179426	-0.0314133	0.0622393	-0.138531		NDE	0.339549	0.416341	0.115459	-0.0618221	0.141475	0.0533794	0.0127433	0.13276	0.0388887
Rspo1	O1	-1.21629	-1.44053	-0.224234		D3	-0.976935	-0.932486	-1.46028	0.323279	0.0292792	-0.0498084	0.126985	0.134636	0.0664669		NDE	-0.0762949	-0.0301419	-0.158731	0.223852	0.095767	-0.0768306	0.0864728	-0.0175343	0.0679266					yes
Dbndd1	O1	-1.05256	-1.43509	-0.382527		NDE	0.390168	-0.0149162	0.332971	-0.237119	0.0120803	0.177609	0.237335	0.151446	0.0849906		NDE	0.0161911	-0.00745687	-0.140954	-0.323091	-0.188057	-0.177736	-0.265172	-0.320088	-0.251714								yes
Dppa3	O1	-1.01577	-1.41968	-0.403909		NDE	0.367351	0.0691426	0.201072	-0.0175322	0.240371	0.239621	0.34486	0.278174	0.285723		NDE	0.0897503	0.134445	0.175083	-0.0387015	-0.157616	0.0305824	-0.0678975	-0.0111153	0.0780945							yes
Sfrp1	O1	-1.24289	-1.4177	-0.174806		NDE	-0.516605	0.0715148	-0.231635	0.138562	0.0130287	0.00684368	-0.093619	0.230507	0.148418		NDE	0.119846	-0.202025	0.0450795	0.220325	0.00479707	0.232931	0.0650676	0.281835	0.29712			yes			yes			yes	yes
Podxl	O1	-1.41305	-1.22057	0.192476		D3	-0.382145	-0.339502	-0.731807	-0.077719	-0.0401517	-0.237512	0.165331	0.419294	0.181467		NDE	-0.346006	0.0261391	-0.197738	0.111909	-0.0481747	0.117771	0.0816226	0.0258263	-0.371308						yes
Hgfac	O1	-1.26403	-1.39183	-0.127801		NDE	0.122917	0.00657275	0.096635	0.262859	0.138582	-0.0814291	-0.000113078	0.132071	0.0361339		NDE	-0.085503	-0.396329	-0.137115	0.0639339	-0.0935326	0.150711	-0.0655715	-0.0981586	-0.136809
Med18	O1	-1.06251	-1.34593	-0.28342		NDE	0.145359	0.187039	0.322398	0.0341003	0.129461	0.230022	0.0296861	0.123303	0.0311743		NDE	0.170936	-0.155937	-0.0549652	0.243093	-0.151257	0.174419	0.0445442	0.181732	0.127281
Sox15	O1	-1.15529	-1.34418	-0.188889		NDE	0.444831	0.375695	0.202895	0.22502	-0.0757604	0.26691	-0.23536	0.107996	-0.214762		NDE	-0.180413	-0.512548	-0.297756	-0.00546958	0.0351216	0.333684	0.0847592	0.0528522	0.0446252						yes
Tekt3	O1	-1.33353	-1.23215	0.101379		D3	-0.301497	-0.561198	-0.709415	-0.0315153	0.106092	-0.0455172	-0.20861	-0.0717233	-0.220335		NDE	-0.329291	-0.254301	-0.214416	0.0956094	0.110854	0.0252123	-0.11835	0.0327668	0.0253822
LOC689316	O1	-1.1981	-1.33138	-0.133278		NDE	0.471076	0.365737	0.444301	-0.135686	0.0843686	-0.203908	0.0496563	-0.11302	0.0616991		NDE	-0.112812	-0.438826	-0.15281	0.0214003	-0.153445	0.0383028	-0.182567	-0.120252	0.170258
RGD1307595	O1	-1.04799	-1.32561	-0.277613		NDE	0.0652989	0.156254	0.139139	0.227139	0.038098	0.175814	0.06081	0.0719345	0.179847		NDE	0.223362	-0.113487	0.304767	0.332149	-0.178289	0.219704	0.0846585	0.145715	0.337514
Drosha	O1	-1.32088	-1.27822	0.0426541		D3	-0.305405	-0.745175	-0.576244	0.0558304	-0.20277	0.224989	-0.108618	-0.0886692	-0.153693		K5	-0.501589	-0.764269	-0.945863	-0.0195328	-0.218294	-0.12782	-0.0968859	-0.0559132	-0.18505						yes
Agr3	O1	-1.23201	-1.32003	-0.0880254		NDE	0.175972	0.235472	0.509793	0.136514	-0.0273868	-0.118701	0.0843466	0.142592	-0.00950966		NDE	-0.450102	-0.500377	-0.405788	0.261941	-0.0767916	0.116855	0.114818	0.192535	0.0370085
Cln3	O1	-1.28787	-1.15032	0.137549		NDE	-0.171978	0.00955703	-0.0855416	0.0552411	-0.0355568	0.335125	-0.182019	0.0316282	-0.0418372		NDE	0.167644	-0.248049	-0.177203	-0.0675259	0.0353623	-0.0138319	-0.187281	0.154507	-5.67784e-05									yes
Scml4	O1	-0.947785	-1.2776	-0.329815		NDE	-0.185139	0.257394	0.355112	0.255048	0.165417	0.429756	-0.149829	-0.0246878	-0.143349		NDE	0.216029	-0.116405	-0.13695	0.119398	0.0369247	-0.116562	0.254162	0.142406	0.0633816
Clybl	O1	-1.07414	-1.27233	-0.198191		NDE	0.313967	0.113901	0.191443	0.161376	0.128912	0.182945	0.111865	0.338347	0.176221		NDE	0.0329473	-0.262713	0.0951046	0.258317	-0.064727	0.157757	-0.0708208	0.223308	0.0218573
Cenpn	O1	-1.26027	-1.26678	-0.00651133		NDE	0.434343	0.342579	0.266402	0.041355	0.0891339	0.113223	0.120665	0.194686	0.258978		NDE	0.0851404	-0.330824	-0.187331	-0.0665379	-0.103512	0.0352404	-0.0243397	0.0851087	-0.0931491
Cma1	O1	-1.19374	-1.25256	-0.0588173		D3	-0.56499	-0.139819	-0.799417	-0.324078	-0.340493	-0.161651	0.0562491	0.00571894	-0.2135		NDE	0.154153	-0.291514	-0.45738	-0.0802258	-0.0256611	-0.0766324	-0.246221	-0.104465	-0.150308
Ccnb2	O1	-1.19348	-1.25076	-0.0572781		NDE	0.0881846	0.183335	0.131254	0.15498	0.217408	0.402863	0.241496	0.424552	0.27238		NDE	0.191877	-0.389	-0.162254	0.110753	-0.0762719	0.0747646	0.0379071	0.108945	0.200028				yes	yes	yes
Tdrd1	O1	-0.911021	-1.24376	-0.332737		NDE	0.234771	0.315102	0.139374	0.0121529	-0.176896	-0.0162931	0.240183	0.100769	0.0992738		NDE	0.360217	0.26277	0.0474959	-0.14458	0.109998	0.121791	-0.0981821	0.116601	-0.0367853					yes	yes		yes
Fbln1	O1	-1.24048	-0.918396	0.322085		NDE	0.00154488	0.121678	-0.0530398	0.0225499	-0.171686	0.0761846	-0.0569554	0.244038	-0.101471		NDE	-0.183251	-0.213629	-0.425588	0.00523736	-0.2245	0.11262	-0.304982	0.187068	0.15921						yes
Hbb-bs	O1	-0.883061	-1.22325	-0.340191		D3	-0.476822	-0.78839	-0.776101	-0.557049	-0.812494	-0.554452	0.188052	0.0844386	0.199683		NDE	-0.501673	-0.195609	-0.16393	-0.566108	-0.520499	-0.533529	0.0654794	-0.0477989	-0.0147172
Eif1b	O1	-0.965812	-1.22175	-0.25594		NDE	0.154476	0.0168525	0.00688785	0.223126	0.302702	0.441356	0.0755464	0.0624956	0.115611		NDE	0.106623	-0.191865	-0.245815	-0.00474573	-0.0264918	-0.106308	-0.052951	-0.19039	-0.149393
LOC367515	O1	-1.19481	-1.08165	0.113157		D2	0.529542	0.696878	-0.81797	-0.0878117	0.311086	0.189001	-0.0137909	0.226274	0.0292597		K1	0.251159	0.823797	0.89446	0.548969	0.607512	0.420912	-0.172361	0.00963495	-0.169746
Megf6	O1	-1.03659	-1.18756	-0.150977		D3	-0.167446	-0.409782	-0.59689	-0.308934	-0.114164	-0.249389	-0.102574	-0.0792656	-0.263021		NDE	0.231184	0.246663	0.0349732	0.274961	-0.0212423	0.129146	0.09314	0.153241	0.290143
Klhl8	O1	-1.17393	-1.13047	0.043462		NDE	-0.188261	-0.261762	-0.292857	-0.236842	-0.112648	0.0269799	0.112649	0.125852	0.0483163		NDE	-0.216865	-0.461991	-0.162345	-0.0540518	0.194107	0.0984663	0.135291	-0.0192312	-0.0404737
Sfta2	O1	-1.03903	-1.1704	-0.131372		NDE	0.463452	0.31024	0.476675	0.0652153	-0.0943588	0.116633	-0.0947086	0.100728	-0.0889888		NDE	0.158757	-0.311472	0.165239	0.146085	-0.0245322	0.104874	-0.0811778	0.021954	0.327203
Lsp1	O1	-1.0443	-1.16232	-0.118028		D3	-0.432861	-0.365163	-0.825212	0.251332	0.230344	0.212957	0.115205	-0.0385257	-0.144112		NDE	-0.354778	-0.0980465	0.0346315	0.0372182	-0.0744872	0.168515	-0.0163297	-0.0665883	0.123218
Psat1	O1	-0.962747	-1.15756	-0.194808		NDE	-0.0288677	-0.0736262	0.0623305	0.0150702	0.167068	-0.205103	0.0758009	0.109824	0.0957359		NDE	-0.421176	-0.410562	-0.0936077	0.148171	0.129729	-0.0896235	0.131262	0.101709	0.171635
Rad51c	O1	-0.876844	-1.14962	-0.272778		NDE	0.374663	0.272508	0.284192	0.489269	0.192364	0.468927	0.0139374	0.106483	0.13219		NDE	-0.128757	-0.525268	-0.132423	-0.0504439	-0.0952912	-0.184985	-0.078477	0.0722675	0.254086					yes
Tex101	O1	-1.02987	-1.1355	-0.105634		D1	0.676454	0.704894	0.296945	0.215119	0.220503	0.320263	0.160559	0.0824817	0.0483805		NDE	0.504504	0.220475	0.212718	0.0290742	-0.0601583	-0.00734077	0.008459	0.139972	0.0658647								yes
Mmp2	O1	-0.896761	-1.13475	-0.237994		NDE	-0.247571	0.211205	0.0151352	-0.0301307	0.422424	0.223397	-0.208263	0.152783	-0.175694		NDE	-0.0715355	0.152336	-0.0489374	0.0487662	0.242989	0.101126	-0.17777	-0.182929	-0.395038			yes		yes	yes			yes	yes
Mia	O1	-0.903898	-1.12845	-0.224552		NDE	-0.0289734	0.240647	-0.115969	0.16568	0.2075	0.20416	-0.248709	0.184631	0.0283751		NDE	0.178367	0.43982	0.123855	0.400288	-0.271594	0.177298	0.0713455	0.0847358	0.220892
Ube3b	O1	-0.933054	-1.12757	-0.194512		NDE	0.443827	0.197668	0.142725	0.271957	-0.0413402	0.265064	0.110039	0.147266	0.000197647		NDE	0.0595078	-0.221759	-0.333198	-0.271041	-0.314136	-0.104692	0.056458	0.154734	-0.280476
Serpinf1	O1	-1.12507	-0.830016	0.29505		NDE	0.0815249	0.238309	-0.0605822	0.0578998	0.328459	0.176956	0.344687	0.304584	0.25031		NDE	0.0232002	0.0161528	-0.186259	0.231327	0.459565	0.48992	-0.0931378	0.0616007	-0.0562253						yes				yes
Dpt	O1	-1.11659	-0.856149	0.260436		NDE	-0.0152403	-0.0639881	-0.16121	0.103958	0.29336	0.0446265	0.106592	0.0154388	0.0618052		NDE	-0.389205	-0.263605	-0.0981506	-0.0941836	-0.146665	-0.24454	-0.304795	-0.0568511	-0.214833
Odf2	O1	-1.11348	-1.00904	0.104441		D1	0.715122	0.649436	0.667852	-0.221016	0.160825	0.263096	-0.296306	-0.319898	-0.271883		K5	-0.11401	-0.642534	-0.320678	0.176291	0.0719206	0.249159	0.0151064	-0.0329216	0.159639					yes	yes
Pdcd6	O1	-0.816317	-1.11166	-0.29534		NDE	0.261065	0.099459	0.118151	0.147529	0.140427	0.141017	0.0275759	0.113367	0.0596832		NDE	0.173523	-0.00305777	-0.103288	0.169462	-0.0501468	0.185731	0.0235565	0.168035	0.00669518						yes
RGD1564380	O1	-1.01849	-1.11128	-0.0927908		NDE	0.338627	0.421997	0.530305	0.256854	-0.0976967	0.0779673	0.101488	0.298827	0.214183		NDE	0.278114	0.146797	-0.105185	0.03409	0.0875676	0.185048	-0.0411037	0.134864	-0.156784
Nobox	O1	-1.10748	-1.06428	0.0431951		NDE	0.392468	0.239514	0.297872	-0.110585	-0.397454	-0.128305	-0.129452	0.201078	0.170886		NDE	-0.15819	-0.319895	0.0720989	0.0156476	0.120776	0.290934	-0.269984	-0.182594	-0.0476518			yes
Qprt	O1	-1.02183	-1.0896	-0.067776		NDE	0.568552	0.486755	0.566139	0.348351	0.270714	0.158167	-0.197163	-0.0440459	-0.117395		NDE	0.25839	-0.257343	0.112851	0.244614	0.20454	0.301222	-0.0123232	0.0867807	0.117987
Syce2	O1	-0.925346	-1.08917	-0.163825		NDE	0.187113	0.0529045	0.254258	0.131001	0.115436	0.50871	0.11482	0.00537326	0.0118373		NDE	0.167746	0.132078	-0.126558	-0.0774131	-0.0322559	0.0756426	0.0177128	-0.104365	-0.0489111
Dhrs7c	O1	-0.823799	-1.08237	-0.258572		NDE	0.249104	0.161313	0.426388	-0.0827602	-0.107296	0.0487814	-0.292913	-0.158605	-0.230575		NDE	-0.348252	-0.564015	-0.488699	-0.088852	-0.227041	-0.331564	0.073722	0.124038	-0.00578558								yes
Islr	O1	-0.813078	-1.08057	-0.267494		NDE	-0.285383	-0.106593	-0.375093	0.0217082	-0.0594333	0.0438047	-0.109136	0.0160767	-0.101695		NDE	0.0073281	-0.0464272	-0.115982	0.0178299	-0.108847	0.22452	-0.095728	0.281167	-0.100087
S100a9	O1	-1.07952	-1.00837	0.07115		NDE	0.0720302	0.0829891	0.0211583	0.201273	0.12341	0.481906	0.0402474	0.191425	0.17161		NDE	-0.520919	-0.411204	-0.128689	0.36007	0.272114	0.212772	0.0861739	0.0099969	-0.26947						yes			yes
Hsf2bp	O1	-0.88449	-1.07259	-0.188103		NDE	0.495205	0.441907	0.258851	0.233894	-0.177572	-0.22706	0.118162	0.042803	-0.048131		NDE	-0.0797716	-0.17294	-0.413674	0.0217825	-0.199338	0.0804189	0.203841	0.0837982	0.156145					yes
Iah1	O1	-1.06112	-1.07259	-0.0114648		NDE	0.0850022	0.000986303	0.0961756	0.0791326	0.0378788	0.0363463	0.121565	-0.0859784	0.125417		NDE	0.070078	-0.09883	-0.176138	-0.176324	-0.045051	-0.119612	-0.00149058	-0.202043	-0.0306416								yes
Tubg2	O1	-0.895612	-1.06565	-0.170036		NDE	0.526236	0.577345	0.393545	0.0793831	0.0963753	0.424899	-0.0479752	-0.0759356	-0.0623676		NDE	0.421058	0.232664	0.31024	-0.0137466	0.175388	-0.115441	0.109868	0.0509536	0.153084
Zfp956	O1	-0.814715	-1.064	-0.249285		NDE	0.234991	0.00902952	0.094077	0.0107682	0.214353	0.235682	-0.0501681	0.108546	-0.204573		NDE	0.0227297	-0.160667	-0.115604	0.179923	-0.0620288	-0.0619024	0.279138	0.150695	0.214193								yes
Lrrc47	O1	-1.06306	-0.683715	0.379342		NDE	-0.138416	-0.114275	-0.350739	-0.0089625	-0.0566085	-0.0275656	0.130088	0.33884	0.160208		NDE	-0.383017	-0.407761	-0.401143	0.230188	0.153174	0.330092	-0.204088	-0.234784	-0.475991
Tex10	O1	-0.880147	-1.06033	-0.180182		NDE	0.514051	0.307131	0.343981	0.2259	0.15155	0.276129	0.102686	-0.076981	-0.00567937		NDE	0.223666	-0.000624545	0.171885	-0.177677	0.202915	0.0264908	0.349025	0.2966	0.400763
Hmox2-ps1	O1	-1.03519	-1.05584	-0.0206475		NDE	0.17151	0.0195924	0.139367	0.239515	0.0378914	-0.145912	0.248611	0.0390636	0.230196		NDE	0.0782446	0.236021	0.165147	0.309655	0.509802	0.0159222	0.186553	0.0450875	0.248518
Scgb1c1	O1	-1.00045	-1.05153	-0.0510861		D1	0.14458	0.018531	0.598192	-0.136386	-0.117841	0.123113	-0.0135207	0.207915	-0.0542944		K5	0.0507182	-0.539819	0.586311	0.0752125	0.169429	0.0893665	0.182146	0.147371	0.0632928
Tspan8	O1	-1.05074	-0.978732	0.0720122		NDE	0.222015	-0.085446	-0.097052	-0.447074	-0.109904	-0.518604	0.128733	0.363427	0.119879		NDE	-0.0593281	0.455088	0.13408	0.172142	0.246138	-0.0767554	0.0602754	0.311478	0.335089					yes
Lad1	O1	-0.825643	-1.05026	-0.224621		NDE	0.388914	0.139899	0.368269	0.23289	-0.0274982	0.46134	0.137678	0.244356	0.320987		NDE	-0.245366	-0.490359	-0.276194	-0.104168	-0.235704	0.0982142	-0.105357	0.0280145	-0.0707346
Clcc1	O1	-1.04871	-0.863039	0.185676		NDE	0.188031	0.195284	0.379403	0.293267	-0.0229234	0.187699	-0.146881	0.0562635	-0.0698715		NDE	0.133097	-0.0847487	-0.218756	0.213061	0.102163	0.210608	-0.100058	-0.0246253	-0.0298094
Oas1h	O1	-0.817691	-1.04179	-0.224102		NDE	0.290504	-0.0821435	0.0125403	0.0234004	0.312593	0.516211	0.106162	0.25731	0.246966		NDE	0.365895	0.126311	0.0652923	0.0440637	0.0701467	0.0686532	0.0510725	0.149356	-0.0801263
Smc1b	O1	-1.04176	-0.865614	0.176143		NDE	0.247306	0.374392	0.343502	0.181388	0.0713717	0.0681703	0.0399478	0.0683538	0.0253111		NDE	0.474499	0.1768	-0.102276	0.0849912	0.00608494	0.240838	-0.180518	-0.33458	-0.212753
Cdo1	O1	-0.918406	-1.04006	-0.12165		NDE	-0.133147	-0.143587	-0.275499	0.33848	0.259879	0.213877	-0.00483086	0.0673364	-0.128353		NDE	-0.151629	-0.345269	-0.282708	0.03974	-0.129764	0.298846	0.334587	0.0408417	-0.0763589								yes		yes
Tcp11	O1	-0.795655	-1.03317	-0.237511		NDE	-0.127585	0.3144	0.392619	0.126008	0.0189996	0.192696	-0.256209	-0.157308	-0.2381		NDE	0.150831	-0.109774	-0.033312	-0.0167446	-0.131548	0.0704972	-0.0681191	0.0924034	-0.0266871					yes	yes
Esrp1	O1	-0.866601	-1.02716	-0.160559		NDE	0.168142	0.151824	0.218519	-0.102357	0.481868	0.0632658	0.200731	0.107283	-0.00863481		NDE	-0.0181635	-0.0879193	-0.202235	-0.135862	0.122372	-0.0944242	0.0393055	0.201694	-0.0620406						yes
Cdh11	O1	-0.99227	-1.02628	-0.0340067		D3	-0.12613	-0.4201	-0.700414	-0.279652	-0.403519	-0.0509254	-0.15455	0.19132	-0.136688		NDE	-0.27897	0.0504024	0.122186	0.376057	0.504071	0.386401	0.0569669	-0.00207177	0.127086						yes
Ltbp4	O1	-0.719868	-0.999919	-0.280051		NDE	0.000725092	-0.0372745	-0.35819	-0.0570432	0.0697626	0.237709	-0.0195937	0.189309	-0.0803931		NDE	-0.110304	-0.0583296	-0.178688	0.131538	-0.149319	0.152581	0.0693232	0.00131644	-0.0460763
Cd248	O1	-0.715456	-0.997981	-0.282525		NDE	-0.196414	-0.341696	-0.353561	0.0284123	-0.153851	0.294875	0.124397	0.246017	0.111809		NDE	-0.285263	0.0138892	-0.287143	0.242496	-0.0289111	0.0924522	0.0378588	0.14408	0.149976									yes
Mad2l1	O1	-0.997684	-0.665655	0.332028		NDE	0.157771	0.0281341	0.151691	0.245359	0.17342	0.239286	0.0741632	0.0631686	0.0461785		NDE	0.168092	0.00329606	-0.151623	0.487715	0.552306	0.471918	0.05798	0.0978725	0.156868									yes
Hexim2	O1	-0.793704	-0.99736	-0.203656		NDE	0.0273484	0.0973584	0.0681488	0.111746	0.206268	0.249763	0.089085	0.126085	0.225171		NDE	0.315414	-0.200723	0.266361	0.076108	0.0148107	0.1531	0.0818687	0.201891	0.170554
Ap3b2	O1	-0.823871	-0.995855	-0.171984		NDE	0.228783	0.373302	0.450499	0.0784967	-0.0238689	0.0199147	0.0349561	0.292447	-0.190544		NDE	0.268039	0.0285194	-0.104647	0.0330682	0.0785891	0.0179909	0.157642	0.187697	-0.0373551
P2rx1	O1	-0.775239	-0.991093	-0.215854		NDE	0.152482	-0.281673	-0.170441	-0.176044	-0.236267	-0.0608928	0.119775	0.297707	0.00612151		NDE	-0.234499	0.0358135	-0.272649	-0.230126	-0.312419	-0.0266313	0.0415454	0.0394405	0.135153
Eif2b3	O1	-0.894187	-0.98949	-0.0953036		NDE	0.372292	0.44923	0.177702	0.107469	0.0560035	0.0516754	0.113636	-0.114264	-0.0160354		NDE	0.0520736	0.0917738	-0.252317	0.203885	0.117654	0.122135	0.147815	0.113313	0.0144888						yes				yes
Ube2l6	O1	-0.735744	-0.989121	-0.253377		NDE	0.045449	-0.200567	-0.173843	0.18155	0.0367654	0.0522116	-0.118198	0.0514863	-0.103556		NDE	0.174113	0.151458	0.157879	-0.151961	-0.209052	-0.0437454	-0.0291672	-0.205564	0.336985
Ift27	O1	-0.988847	-0.980941	0.00790631		NDE	0.156894	-0.154581	-0.0514645	-0.145077	-0.0895539	0.0828383	0.136206	-0.117724	0.060313		NDE	-0.0982625	0.0160022	-0.0540535	0.111756	0.0775095	-0.0208136	-0.0129259	-0.183816	0.0484029					yes	yes
LOC302022	O1	-0.779961	-0.988588	-0.208627		NDE	0.215667	-0.149078	0.206407	-0.00491652	-0.0711489	0.180159	-0.0565811	-0.0911054	-0.0959549		NDE	-0.335569	-0.282399	-0.291878	-0.0497345	-0.161293	-0.106225	0.0734361	0.220995	0.0862197
Dnajc11	O1	-0.878212	-0.988444	-0.110232		NDE	0.190757	0.257111	0.30239	-0.0160302	0.132807	0.0689895	-0.248657	0.0964471	-0.438006		NDE	0.131454	-0.0143565	-0.060103	-0.0900192	-0.13162	0.0297698	-0.164094	0.0503073	-0.162923
Shd	O1	-0.964395	-0.987171	-0.0227759		NDE	-0.188577	-0.106103	0.185338	0.212965	-0.019966	-0.0262715	-0.0527668	0.0773305	-0.108353		NDE	-0.0557875	-0.219492	-0.0623643	0.139879	0.0848717	0.154675	0.0303711	-0.0452122	0.0839083
Cpa3	O1	-0.790615	-0.986559	-0.195945		NDE	0.433105	0.325477	-0.00812708	-0.279709	-0.284698	-0.286389	-0.0286793	0.0537435	-0.0325932		NDE	0.262294	-0.561625	-0.375491	-0.219316	-0.142271	-0.124086	-0.00886151	0.182179	-0.0741529
Armc12	O1	-0.861478	-0.979751	-0.118273		NDE	0.33837	-0.0486982	0.1438	-0.189195	-0.0748808	0.206913	-0.0524994	-0.144653	-0.107376		NDE	-0.223947	-0.366867	-0.413738	0.150255	0.0457809	-0.00609873	-0.252759	0.0531581	0.0885915
Usp18	O1	-0.888942	-0.967861	-0.0789191		NDE	0.393215	-0.229485	-0.010686	0.102227	0.273945	0.198976	0.114904	0.0805049	-0.0584331		NDE	-0.273412	-0.429656	0.0376241	0.14521	-0.194413	-0.0446783	0.0852195	-0.0395681	0.126411
Mx2	O1	-0.966364	-0.667657	0.298707		D3	-0.740436	-0.589087	-0.782685	0.382483	0.0995233	0.126978	-0.0663272	0.0917654	-0.04091		NDE	-0.0797263	-0.151276	0.241992	0.0479949	0.507648	-0.0937778	0.0128008	-0.0775827	-0.0409968
Txndc9	O1	-0.73671	-0.962427	-0.225717		NDE	0.330135	0.137695	0.101228	-0.053561	0.0958496	0.0836814	-0.00373181	0.133021	0.0481052		NDE	0.0883369	-0.0349923	-0.0454456	-0.056037	-0.0823091	0.0922705	0.00756952	0.0712674	0.14049
Id1	O1	-0.801999	-0.960626	-0.158627		NDE	-0.0402425	-0.368957	-0.142778	0.0595349	0.196864	0.442092	-0.22693	-0.320411	0.161013		NDE	0.233242	-0.049715	0.196455	0.221681	0.32502	0.405759	0.501841	0.0840886	-0.148069						yes			yes
Akap12	O1	-0.959745	-0.918103	0.0416421		D3	-0.351425	-0.562097	-0.590493	0.0760598	0.0324464	-0.579393	0.149529	0.00110375	0.0354878		NDE	-0.501153	-0.465368	-0.21382	0.0280378	-0.103316	-0.311105	-0.228558	-0.390038	-0.430837									yes
Neurl3	O1	-0.842998	-0.959333	-0.116336		NDE	0.0397528	0.180294	-0.0797469	-0.157627	-0.0307023	0.0983636	0.0871887	0.0681856	0.104876		NDE	0.0798193	-0.0408231	-0.261655	0.254855	-0.0994278	0.20065	-0.087672	-0.0828453	-0.13098
Kctd10	O1	-0.772288	-0.957852	-0.185564		NDE	0.0213888	0.159099	0.217629	0.316626	0.24683	0.410462	-0.043936	0.216675	0.0897066		NDE	0.242375	0.0382048	-0.0592231	0.0521993	-0.0999588	0.136063	-0.0136018	0.02903	-0.0554755
Mtarc2	O1	-0.739751	-0.957537	-0.217786		NDE	0.232546	0.0365769	0.0499818	0.0331992	0.190134	0.25592	-0.246254	-0.0329984	-0.159236		NDE	-0.0826363	-0.297228	-0.0670787	-0.0410614	-0.0604302	-0.0493005	0.0830457	-0.142489	-0.0353037
Ddx4	O1	-0.734323	-0.956525	-0.222202		NDE	-0.3289	-0.0354608	-0.0662114	0.117305	-0.00200307	0.171972	-0.130492	0.0289383	-0.0545035		NDE	0.204468	0.186614	0.419662	0.129199	-0.0178513	0.22209	-0.0378908	0.260486	0.279145					yes	yes
Hmces	O1	-0.880738	-0.952695	-0.0719568		NDE	0.355488	0.260021	0.358195	0.0577568	-0.0405709	0.32151	-0.109617	0.247314	0.0933317		NDE	0.152653	-0.216986	0.0797193	0.177222	0.20137	0.217461	-0.0352116	0.132041	-0.0091872								yes
Col26a1	O1	-0.94291	-0.797892	0.145018		NDE	-0.00112209	-0.111593	0.209476	0.096206	-0.129817	0.0965571	-0.154926	-0.0225078	-0.105263		NDE	0.221964	-0.277571	-0.153415	0.186623	0.141339	-0.0468911	-0.145421	-0.00410624	-0.163141
Clmp	O1	-0.762981	-0.941742	-0.178761		NDE	0.0102867	0.0348145	-0.185724	-0.174192	-0.278029	0.0773271	0.214303	0.00416245	-0.0139246		NDE	-0.303879	-0.417792	-0.0467987	0.187493	-0.387586	0.186975	-0.135878	-0.0739315	-0.173762
Lpar4	O1	-0.934057	-0.862552	0.0715054		NDE	-0.123093	-0.0152464	-0.0132033	-0.329093	-0.230626	-0.0302329	0.0557728	0.0249291	-0.00735356		NDE	0.265238	0.13414	-0.093764	0.284163	0.0141451	0.286037	-0.1271	0.316079	-0.110427
Ncf1	O1	-0.705806	-0.925574	-0.219769		NDE	-0.00176999	0.0848488	-0.122053	-0.479202	-0.119491	-0.0109993	-0.275566	-0.208228	-0.344027		NDE	-0.111183	-0.334292	0.0444407	-0.121571	-0.0227669	-0.126115	0.0307232	0.215917	0.174102
Thbd	O1	-0.924054	-0.781579	0.142475		NDE	-0.352867	-0.0267529	-0.246949	-0.114703	0.236746	0.181428	0.321321	0.313369	0.0964077		NDE	-0.000661753	-0.0163008	-0.341887	0.332883	0.261614	0.089877	-0.12989	-0.0362466	-0.106795
Spry1	O1	-0.788458	-0.923349	-0.134891		NDE	0.37721	0.22744	0.0175127	-0.0762888	-0.0284506	0.184564	0.168788	0.056665	0.0828685		NDE	-0.430857	-0.212398	-0.325376	-0.0558011	0.0458487	-0.0158366	-0.149801	-0.031701	0.175108						yes			yes
Pdgfa	O1	-0.921879	-0.911646	0.0102331		NDE	-0.184336	-0.246748	-0.421048	0.069143	0.262565	-0.0322631	0.0110165	0.176873	0.228737		NDE	-0.182768	-0.185161	-0.0846385	0.259787	-0.263481	0.0129471	-0.0978697	-0.122966	0.174753			yes				yes
S1pr2	O1	-0.678229	-0.919764	-0.241535		NDE	0.0229023	-0.198633	-0.128441	0.0362178	-0.0242205	0.162358	0.226236	0.211383	0.203616		NDE	-0.227763	-0.0795918	-0.251682	0.0828784	0.0371702	0.159309	0.0528385	0.191593	0.0608699						yes
Styxl1	O1	-0.687033	-0.919017	-0.231984		NDE	-0.177934	0.108432	0.0106124	-0.239416	0.198673	0.0273751	0.0400672	-0.0278318	-0.143948		NDE	0.163384	-0.113634	0.196807	0.0777841	-0.00627402	0.0259701	0.0837095	-0.0535862	-0.0162933						yes			yes
Gins2	O1	-0.89831	-0.916101	-0.0177906		NDE	0.2086	0.185453	0.120026	-0.157817	-0.146578	-0.188883	0.0302372	0.0948374	-0.082951		NDE	-0.0668582	-0.0613687	-0.0380889	-0.128051	-0.0846039	-0.130005	-0.147505	-0.180727	-0.168658
Calm2	O1	-0.91394	-0.831769	0.0821716		NDE	0.165266	0.00843909	-0.0522393	0.0265591	-0.0340502	0.0722206	-0.0186497	0.177687	0.0255509		NDE	-0.0485903	-0.0780572	-0.231482	-0.0209866	-0.128731	0.0337395	-0.127406	0.0601802	-0.0810804							yes			yes
Hba-a1	O1	-0.660145	-0.913547	-0.253402		D5	-0.18254	-0.633599	-0.48315	-0.5398	-0.526072	-0.619263	0.27907	0.193133	0.212928		NDE	-0.178271	0.0853198	-0.088977	-0.410401	-0.325153	-0.338084	0.186764	0.0989029	0.220568						yes
Aldh1a2	O1	-0.768365	-0.907464	-0.139099		D3	-0.100643	-0.2615	-0.892741	0.103091	-0.0534159	-0.054875	0.122469	0.0228969	-0.128014		NDE	-0.0228142	0.00504291	-0.0413552	0.377545	0.391264	0.299348	0.132825	0.388721	0.199239						yes			yes		yes
LOC498592	O1	-0.651013	-0.905927	-0.254914		NDE	0.113361	-0.345315	-0.577468	0.0233394	0.0825723	-0.208807	0.204912	0.0297411	-0.0443637		NDE	0.0904135	0.339617	0.40834	-0.103984	-0.00748417	-0.170548	0.120113	0.18026	0.22597
Arhgap18	O1	-0.903421	-0.849942	0.0534796		NDE	-0.00987387	-0.0411373	0.0337646	0.162488	0.148822	0.194211	-0.107684	0.0237537	-0.0967106		NDE	-0.199676	-0.0501721	-0.223922	0.0902795	0.153611	0.0316223	-0.0412791	0.0573198	-0.372724
Gyg1	O1	-0.903084	-0.783348	0.119736		NDE	-0.0341382	0.0835168	0.055425	0.0389848	0.0432801	0.159633	0.0642003	0.0326413	0.11658		NDE	0.0216723	-0.275234	-0.291663	0.117568	0.102617	0.202167	0.21011	0.0818138	0.210752
MGC105649	O1	-0.901318	-0.892094	0.00922344		NDE	-0.26994	-0.232425	0.069221	0.0201326	-0.110224	0.180632	-0.0846712	-0.211671	-0.262584		NDE	0.173158	0.0823934	0.311423	0.084803	0.355362	-0.0235606	-0.124459	-0.239082	-0.215669
Zfp39	O1	-0.669062	-0.898148	-0.229087		D3	-0.0903072	-0.47285	-0.759326	0.0154104	-0.474189	-0.311486	0.0137145	-0.218791	-0.444215		NDE	-0.182413	-0.105486	0.12972	-0.291363	0.00876868	-0.223786	-0.0460507	-0.0433001	-0.0993209
Stambpl1	O1	-0.849443	-0.897269	-0.047826		NDE	0.144936	-0.27898	-0.0873532	-0.189211	0.147102	0.134415	0.0242048	0.115334	-0.00192854		NDE	0.260948	-0.258041	0.0633683	0.144014	-0.180751	-0.00405492	0.316033	0.244196	0.267129
Pou5f1	O1	-0.820722	-0.895611	-0.074889		NDE	0.0444551	0.100716	0.0283473	0.25999	0.279106	0.0588763	0.0447787	0.0775398	-0.0670899		NDE	-0.135194	-0.224505	-0.0362151	0.0280236	0.428892	0.0367512	-0.159494	-0.00122889	-0.141729						yes	yes
Sdc1	O1	-0.892118	-0.882277	0.00984068		NDE	0.0488857	0.242339	0.269491	-0.0594495	-0.120443	0.201093	0.0822056	0.324557	0.174296		NDE	0.0758776	0.0754468	0.217134	0.0483073	-0.357323	-0.0851514	-0.0558852	0.19089	0.113193			yes			yes				yes
Serinc5	O1	-0.891544	-0.751087	0.140457		NDE	0.0593737	0.0715698	-0.349666	0.280206	0.083213	0.189998	0.223939	0.163201	-0.152279		NDE	0.0988498	0.192046	0.10708	0.213113	-0.0652038	0.0897806	0.0207142	0.0868117	-0.269229
Svip	O1	-0.666001	-0.889729	-0.223728		NDE	0.0582327	0.0173808	-0.0595539	0.041155	0.0147322	-0.096366	-0.0121051	-0.213288	-0.0976628		NDE	-0.0604449	0.0675951	0.187918	-0.240576	-0.185582	-0.0942202	0.0506452	-0.00764323	0.0735385
Adora2b	O1	-0.855334	-0.883152	-0.0278181		NDE	0.108805	0.18819	-0.0194122	-0.0753942	-0.181816	0.0917376	0.0561389	-0.0122773	-0.121055		NDE	0.00395805	-0.103409	0.0213962	0.174116	-0.239381	-0.0056217	-0.00794068	-0.0908499	-0.229727										yes		yes
Zfp707	O1	-0.880321	-0.871882	0.00843958		NDE	-0.0690578	-0.0851991	-0.133766	-0.208725	-0.014927	-0.0704163	-0.173934	-0.153692	-0.108997		NDE	-0.151499	-0.496217	-0.257204	0.0716499	0.160787	-0.238326	-0.0367273	0.129303	0.142576
Ahsp	O1	-0.878944	-0.563666	0.315278		NDE	-0.181624	-0.168577	-0.177778	-0.179572	-0.320409	-0.181873	-0.0395787	0.168698	0.0227442		NDE	-0.0904929	-0.153966	-0.558565	0.170138	0.250506	-0.063062	-0.246399	0.000995269	-0.346655						yes
Elavl2	O1	-0.876982	-0.562386	0.314596		NDE	-0.00900522	0.0687945	-0.0649717	0.535912	0.465438	0.165842	-0.36477	-0.20825	-0.0711448		NDE	-0.00242204	-0.132441	-0.126535	0.0779448	-0.0109201	0.053981	-0.252452	-0.112704	-0.0105264
Tm2d3	O1	-0.738888	-0.876901	-0.138013		NDE	0.248884	-0.221177	-0.0618523	0.0163327	-0.135368	-0.113262	0.0817051	0.0131776	-0.00878417		NDE	-0.0579874	-0.111928	0.0198459	0.160865	0.109218	0.139958	-0.0614129	0.00685201	0.158447						yes
Ogg1	O1	-0.633541	-0.873901	-0.24036		NDE	0.331511	-0.178616	0.149489	0.0398221	-0.345599	0.338386	0.0592044	0.0371751	0.0550225		NDE	-0.324169	-0.329242	-0.259762	-0.0978279	-0.256501	0.0628595	0.410087	0.363852	0.378525									yes
Hrob	O1	-0.673418	-0.867244	-0.193825		NDE	0.321539	0.112276	0.188146	0.015017	0.314382	0.34097	0.0442077	-0.159609	0.123904		NDE	0.100346	-0.198946	-0.209729	-0.0674079	-0.100774	0.136556	0.0510774	0.320516	0.221425					yes
Boc	O1	-0.840352	-0.86575	-0.0253971		NDE	-0.0688363	-0.317814	-0.561063	0.0914289	-0.0846828	-0.11851	0.190583	0.488224	0.188397		NDE	0.0845152	0.146813	0.0929927	-0.102277	0.212582	0.294557	0.0319479	0.0616227	-0.465474						yes
Kdm1b	O1	-0.618603	-0.864123	-0.245519		NDE	0.0933402	-0.0867231	0.0628652	0.121273	0.160937	0.248646	0.0348452	0.317448	0.103453		NDE	-0.00699527	-0.24414	-0.222014	-0.133081	0.100853	-0.234418	-0.025387	0.210849	-0.1126					yes
Ybx2	O1	-0.738422	-0.86116	-0.122737		NDE	0.220778	0.0928483	-0.115837	0.133016	0.0731513	0.0765811	-0.16142	-0.0733887	-0.213577		NDE	-0.107238	-0.264282	-0.0570713	0.0515063	0.123926	0.0622648	-0.149335	0.0240449	-0.12276				yes	yes	yes
Xrcc5	O1	-0.854998	-0.85831	-0.00331177		NDE	0.297032	0.211262	0.23197	-0.0737782	0.139995	-0.130091	0.290934	0.211534	0.0794524		NDE	0.0651019	-0.182326	-0.0372498	0.0128388	-0.0801265	0.0690908	-0.127055	-0.248398	-0.125348						yes
Spdl1	O1	-0.854048	-0.570851	0.283197		NDE	0.163629	0.429172	0.349569	-0.268563	-0.148107	0.0391893	-0.135508	0.255347	0.0620809		NDE	-0.00949411	-0.223093	0.117436	0.0196318	0.0882347	0.411887	-0.111088	-0.374598	-0.202762							yes
Cd164l2	O1	-0.632072	-0.849876	-0.217804		NDE	0.0710614	0.0267006	0.114018	0.0139109	-0.242073	-0.143606	-0.0188625	0.0271787	0.0602119		NDE	-0.146274	-0.0658547	-0.125393	-0.237654	-0.100506	-0.128711	-0.00738258	-0.0432445	0.117988
Atg4b	O1	-0.68588	-0.847206	-0.161326		NDE	0.432675	0.207093	0.288978	0.0177439	-0.129906	0.1144	-0.113026	0.0530812	-0.00233512		NDE	0.0234641	-0.17178	-0.184589	-0.0550718	-0.163412	-0.0902531	0.0368706	-0.109832	-0.129766
Anapc15	O1	-0.646823	-0.83914	-0.192316		NDE	0.199188	-0.00692231	0.153755	0.149519	-0.0521124	0.126648	0.0632006	0.089547	0.075955		NDE	0.0899762	0.105498	-0.07499	0.0416028	-0.0562105	-0.0560106	0.0909643	0.0833818	-0.00374977							yes
Plekhb1	O1	-0.703876	-0.838756	-0.134879		NDE	0.368597	0.393389	0.291907	0.208768	-0.00388515	-0.25291	0.030111	0.0159603	-0.0375731		NDE	-0.113718	0.00367129	0.0690318	-0.142965	0.112526	0.025871	-0.0697318	0.247682	0.110676						yes
Plat	O1	-0.641877	-0.836141	-0.194263		NDE	-0.154286	-0.142696	-0.395576	0.344996	0.141029	0.253366	-0.145864	-0.212484	-0.17229		NDE	-0.335011	-0.0267556	-0.410073	0.195636	0.116945	0.327724	-0.176448	0.0519512	0.0997967					yes					yes
Ngfr	O1	-0.834654	-0.546452	0.288202		NDE	0.0872784	-0.188501	-0.00972088	-0.111462	-0.279538	0.0301018	0.0997782	0.0860557	0.0696077		NDE	-0.0708871	-0.0702361	-0.0758105	0.223372	0.497875	0.113523	-0.0755711	-0.0097559	-0.282004						yes			yes
Sycp3	O1	-0.669875	-0.833644	-0.163769		D3	-0.305383	-0.591307	-0.656213	-0.00696206	0.107226	0.0961056	-0.220227	-0.154423	-0.180137		NDE	0.156341	-0.14509	0.111637	-0.173578	-0.0118996	-0.0576028	-0.0572276	-0.0236269	-0.0566228					yes	yes	yes
Mkrn2	O1	-0.71719	-0.832672	-0.115482		NDE	0.18297	0.0946495	0.164199	0.163673	0.0926736	0.188294	-0.0135752	0.151991	0.0465053		NDE	0.368679	-0.0734323	-0.0829852	0.0906287	-0.0910126	0.0787475	0.201234	0.22177	0.0582326								yes
Kdf1	O1	-0.829465	-0.825145	0.00431965		NDE	-0.238001	-0.265245	0.239115	0.320641	-0.0599902	0.219001	-0.213869	0.129646	-0.354495		NDE	-0.106508	0.0284586	-0.384236	0.0585476	0.224413	-0.0234446	-0.119123	0.0610955	0.187229						yes	yes
Stx8	O1	-0.828127	-0.82643	0.00169764		NDE	0.0758873	0.0634546	-0.0572948	0.135488	0.145347	0.257734	-0.0741678	-0.00883428	-0.0234305		NDE	0.011037	-0.281179	-0.176259	-0.0206208	-0.0552115	-0.00758473	-0.0249776	0.0976086	0.0699025
Tgfb3	O1	-0.600978	-0.821869	-0.220891		NDE	-0.0604209	-0.233463	-0.581201	-0.522811	-0.143572	-0.217507	0.139273	0.18935	0.181924		K5	-0.5903	-0.391485	-0.382374	-0.207854	0.0870292	0.141681	0.0305996	0.179349	-0.0180782						yes	yes		yes	yes
Bicdl1	O1	-0.81787	-0.702482	0.115388		NDE	0.118395	0.051078	0.103969	0.345035	-0.0626923	0.174095	0.105547	0.144082	0.130146		NDE	0.197577	0.274447	0.15486	-0.0402872	0.150687	0.49587	-0.216231	-0.176888	-0.17049						yes
Galnt16	O1	-0.606888	-0.81482	-0.207933		NDE	0.100108	0.0909368	-0.0912028	0.142726	0.215028	0.288212	-0.126407	-0.144986	-0.114057		NDE	-0.521128	-0.397219	-0.0840533	0.185226	0.0405573	0.0966749	0.0605874	0.178085	-0.0561881
Capns2	O1	-0.777802	-0.810105	-0.0323032		NDE	0.26683	-0.20563	0.120427	0.10649	0.0171379	0.0993787	-0.0416551	0.0560004	-0.0803004		NDE	-0.0958887	-0.000597833	-0.155475	0.0521651	-0.0234376	0.132272	-0.00938757	0.0722152	0.0291911
Bnc1	O1	-0.585991	-0.809511	-0.22352		NDE	0.160902	-0.207805	-0.247985	-0.00606795	0.144798	0.0311233	-0.062681	-0.0686226	-0.0717463		K5	-0.357767	-0.703684	-0.161985	-0.312033	-0.364636	-0.173105	-0.171448	0.100542	-0.130922				yes	yes	yes
Ccdc130	O1	-0.587947	-0.809099	-0.221151		NDE	0.197394	0.263757	-0.0569857	0.08997	-0.0945908	0.22921	-0.0445089	-0.0498145	0.101581		NDE	0.0434555	-0.0730148	-0.333236	-0.25624	-0.239006	-0.142634	0.0215164	0.0278362	0.121935
Timm8a2	O1	-0.736393	-0.808334	-0.0719408		NDE	0.115784	0.197599	0.353542	0.333385	0.066032	0.186674	-0.0479072	-0.0337904	-0.0487749		NDE	0.0440932	-0.277948	0.189312	0.121024	0.124588	-0.0691575	0.075507	0.0907651	0.0401965
Asf1b	O1	-0.80714	-0.632363	0.174777		NDE	0.199151	0.0170581	0.294512	-0.0336141	0.183223	0.380706	-0.119676	0.386032	-0.0149716		NDE	0.192905	-0.329935	-0.207385	0.0228628	0.451651	0.328913	-0.0399098	-0.0671941	-0.0990456
Ints11	O1	-0.806151	-0.685932	0.12022		NDE	-0.0203779	0.24417	0.399744	-0.101927	-0.145181	0.105615	-0.0873089	-0.0384036	0.029261		NDE	-0.00832453	0.0755148	-0.377205	0.214187	0.022916	0.0301134	0.159263	0.205488	0.118206
Myom3	O1	-0.610388	-0.804044	-0.193656		NDE	0.0873758	-0.342895	-0.0623032	-0.141762	-0.131567	0.0596913	0.253349	0.128796	0.178229		NDE	0.155878	0.125441	0.22935	-0.15622	-0.239163	-0.101953	-0.184606	-0.0129213	-0.166307
Dtwd1	O1	-0.803811	-0.747572	0.056239		D2	-0.269647	-0.0139671	0.0412242	0.41887	0.233304	0.712899	-0.10258	0.00901739	0.0958901		NDE	0.14536	-0.0589774	-0.124712	0.228935	-0.0419007	0.229438	-0.138414	0.0424072	-0.0442631
Zfp94	O1	-0.58552	-0.799289	-0.213769		NDE	0.542347	0.214614	0.365602	0.141012	-0.0648971	0.0943015	-0.307819	-0.24867	-0.312336		NDE	0.0354342	0.174441	-0.243496	0.1926	-0.112425	0.311436	0.0481116	0.228305	0.276994
Pcca	O1	-0.766326	-0.797603	-0.0312768		NDE	0.331419	0.123203	0.233321	-0.000379839	0.275841	0.174418	-0.0692084	0.183955	-0.0142616		NDE	0.476285	-0.0347214	-0.114448	0.0761796	-0.186411	-0.268606	0.0209309	-0.0374909	0.0236285
Col15a1	O1	-0.79725	-0.714841	0.082409		NDE	-0.368007	-0.156751	-0.258958	-0.265635	0.0654623	-0.0874723	-0.0751124	0.0884374	-0.106269		NDE	0.0254031	0.218825	0.219471	0.126201	-0.0626917	0.143304	-0.0526624	-0.0373498	-0.0786787						yes
Pcnx4	O1	-0.635468	-0.797142	-0.161674		NDE	-0.182618	-0.151428	-0.392665	0.210805	0.00848107	0.238105	0.0616611	0.0550425	-0.0100922		NDE	-0.0392136	-0.149739	0.0355048	0.0693822	0.117456	0.129983	0.214081	0.179441	0.124086
Tm7sf2	O1	-0.796637	-0.713212	0.0834251		NDE	0.177137	-0.0701273	0.146229	0.277829	0.0667291	0.129834	-0.130611	-0.0368127	-0.0477124		NDE	0.364954	0.0582295	0.0658342	0.351233	0.300128	0.432817	0.18581	0.0205928	0.116351												yes
Orc5	O1	-0.795692	-0.61038	0.185312		NDE	0.344511	0.239486	0.268113	0.0458193	-0.0469363	0.156182	-0.15283	0.092354	-0.0507094		NDE	0.0192816	-0.410695	0.102685	0.316906	0.0908445	0.190858	0.00854041	0.050661	0.0343015
Ndrg4	O1	-0.791566	-0.795495	-0.00392845		NDE	0.222881	-0.0197503	0.437147	-0.0364572	0.0292518	0.0549552	0.0627303	0.200059	0.0585387		NDE	0.161306	-0.0916262	-0.062706	0.0758385	-0.032907	0.13999	-0.151464	-0.0680742	0.0428991						yes
Ccnb1ip1	O1	-0.583623	-0.794389	-0.210766		NDE	-0.24529	0.106573	0.238391	0.186721	0.07277	0.159077	0.0613022	0.18699	0.0209996		NDE	0.0677899	-0.411344	-0.222286	-0.108158	-0.131602	-0.131515	-0.0231182	-0.0243134	-0.0830515					yes	yes
Tspan7	O1	-0.619925	-0.794107	-0.174182		NDE	-0.0504471	0.134227	0.134165	-0.0766272	-0.0157506	-0.227699	0.0250389	0.091176	-0.0907		NDE	-0.309287	-0.385446	-0.3378	-0.160137	0.0205851	-0.239335	0.0775628	0.194909	-0.224716								yes
Igfbp4	O1	-0.699336	-0.79391	-0.0945741		NDE	-0.543375	-0.55822	-0.481872	-0.111002	0.199876	0.136158	-0.365451	0.0655993	-0.0105089		NDE	-0.214229	0.0433802	0.101789	0.167615	0.0982132	-0.253393	0.190764	0.513035	-0.0812016
Setd2	O1	-0.602025	-0.79297	-0.190944		NDE	0.0502921	-0.139138	-0.264521	-0.0252729	-0.238004	-0.112469	-0.133918	-0.0415308	-0.319017		NDE	-0.467291	-0.220245	-0.103439	-0.0544097	0.200337	0.198194	0.106627	-0.184213	0.106831						yes	yes
Cd24	O1	-0.792567	-0.682683	0.109884		NDE	0.0877594	-0.168428	0.0226817	0.165411	-0.039371	-0.0457268	0.0967461	-0.0803036	0.225854		NDE	-0.159171	-0.546014	0.399262	-0.00793727	0.072868	0.173747	-0.11393	0.216794	0.0657686						yes			yes	yes
Fbxl15	O1	-0.624973	-0.792552	-0.16758		NDE	0.0605231	0.0339354	0.0344454	0.0649462	-0.154493	0.0594105	-0.0389588	0.166052	0.188461		NDE	-0.159435	-0.303704	-0.163256	0.215733	-0.164054	-0.046186	0.0564993	0.104857	0.0828385
Capn6	O1	-0.792341	-0.784834	0.0075068		NDE	-0.200084	-0.0924065	0.000528672	-0.200378	0.0134025	0.190772	0.00649068	0.158466	-0.195008		NDE	0.430289	0.20599	0.486646	0.157047	0.135061	0.382695	0.17079	0.0874389	0.0887042
RGD1311251	O1	-0.582719	-0.787898	-0.205179		NDE	0.466607	0.259681	0.174733	0.0992623	0.265122	-0.0201935	-0.150198	-0.214032	-0.198429		NDE	-0.0534284	-0.0617766	-0.0464009	-0.0600333	-0.28217	-0.181217	-0.122979	-0.11859	0.109039
Gpat2	O1	-0.785476	-0.74527	0.0402065		NDE	0.00884901	-0.246072	-0.113582	-0.0860875	0.183839	-0.0217581	-0.0961497	0.146049	-0.10475		NDE	0.178919	-0.376127	-0.102127	-0.198897	0.0798998	0.20072	0.0337888	-0.130595	-0.115092
Gins4	O1	-0.5877	-0.784309	-0.19661		NDE	-0.0338098	0.0911611	-0.160128	0.323192	0.1772	0.211851	0.0903564	0.208647	0.18881		NDE	0.0537002	0.0524977	-0.0596778	-0.0193219	0.169236	0.115015	0.109166	0.155106	-0.160136
Vom2r52	O1	-0.783036	-0.759965	0.0230712		NDE	-0.446702	-0.309958	-0.327515	-0.127867	0.325178	-0.163584	0.174462	-0.200613	-0.0514507		NDE	0.0784572	0.0467696	0.490012	0.197769	0.18476	0.112836	-0.0545918	-0.0244177	0.152842
Gng13	O1	-0.723473	-0.780546	-0.0570725		NDE	-0.0635365	-0.259652	0.332102	0.000773608	-0.0532032	0.131066	-0.108638	-0.110771	-0.0373694		NDE	0.155369	-0.0367075	0.143759	0.285501	0.405625	0.0402845	0.0745519	0.0499445	-0.00576732
Cdc42ep2	O1	-0.634701	-0.77912	-0.14442		NDE	-0.0370332	0.0919578	-0.123243	-0.28574	-0.190867	-0.185114	-0.00573379	0.0353786	-0.245267		K5	-0.407168	-0.264302	-0.65091	-0.147984	0.0550528	-0.0462062	0.0452088	-0.0471262	0.255826
Kif20a	O1	-0.705078	-0.776465	-0.0713862		NDE	0.127413	0.424783	0.319061	-0.0632665	-0.240311	0.0272238	-0.160362	0.220716	-0.113154		NDE	0.320323	0.115083	0.180571	-0.184674	0.00397258	0.0738001	-0.146149	0.13762	-0.178122			yes	yes	yes	yes	yes
Lin7b	O1	-0.773854	-0.745222	0.0286326		NDE	0.472077	0.137521	0.202344	0.105186	-0.0508667	-0.00337857	-0.0721031	0.120461	-0.0752845		NDE	-0.156062	-0.0644781	0.103925	0.163105	0.269175	0.111176	0.0575009	-0.0336309	-0.062613								yes
Pcbp3	O1	-0.771079	-0.643131	0.127948		NDE	-0.321292	0.0560547	-0.0945708	0.144279	0.0722125	0.142409	-0.0390261	0.224262	0.0119499		NDE	-0.119122	-0.18492	-0.316029	-0.000578629	0.230894	0.207975	0.0327	-0.069604	-0.0719905
Best3	O1	-0.55507	-0.768486	-0.213416		NDE	-0.163412	-0.380306	-0.396486	-0.334154	-0.259125	-0.23195	-0.14086	-0.110996	-0.158066		NDE	-0.267327	-0.293237	-0.151784	-0.0155627	-0.00820511	0.179421	0.109004	0.178575	0.38467
Cenpm	O1	-0.647254	-0.767748	-0.120494		NDE	0.162639	0.211365	0.270962	0.173645	0.0432938	0.344061	-0.220715	-0.0642676	0.0480012		NDE	0.0397197	-0.123403	-0.144904	-0.0313402	-0.148447	0.000146798	0.0540912	0.176171	0.0750788
LOC100910973	O1	-0.766621	-0.635273	0.131348		NDE	-0.11188	-0.0953542	-0.0880894	0.0187614	-0.0902418	0.163968	0.0355572	-0.0229829	-0.0297954		NDE	-0.179147	-0.215701	-0.172016	0.13716	0.246508	-0.0944405	-0.0159595	-0.0243743	0.0326716
Rab3a	O1	-0.630575	-0.765963	-0.135388		D2	0.424928	0.46034	0.295725	0.344114	0.486096	0.691556	0.178576	0.229415	0.0484849		NDE	0.356362	0.011516	0.14833	0.047465	0.141846	0.271328	0.152099	0.13717	0.182754						yes
Lnc012	O1	-0.698389	-0.763544	-0.0651546		NDE	-0.00112925	-0.494494	-0.362458	-0.0670259	-0.209113	-0.0342654	0.164052	0.241219	0.0368435		NDE	-0.4419	-0.109305	-0.151495	-0.036652	0.364109	-0.0189319	0.00716564	0.237749	0.174611
Tspan13	O1	-0.749469	-0.761573	-0.0121041		D3	-0.266043	-0.109	-0.695589	-0.010326	-0.0592367	-0.0970378	0.124996	0.0866402	0.168819		NDE	0.0026849	-0.0121791	0.0553121	-0.0602346	0.179799	0.0467297	0.136111	-0.0896037	-0.0262495
Amhr2	O1	-0.760496	-0.411513	0.348984		NDE	-0.135268	0.0524023	0.0463275	0.284431	-0.0281709	0.310321	0.0676211	0.130491	0.0580417		NDE	-0.200505	-0.103141	-0.320785	0.0198791	0.0646547	0.186209	-0.0422054	0.144002	-0.0739064			yes
Utp25	O1	-0.759509	-0.542646	0.216862		NDE	-0.157331	-0.215801	-0.226715	-0.0984829	0.114198	0.184514	0.000203084	-0.304215	0.00706556		NDE	-0.13067	-0.0441999	-0.0247128	0.226681	0.341394	0.0568926	-0.371955	-0.234085	-0.234564
Rpusd3	O1	-0.757651	-0.558925	0.198726		NDE	0.281564	0.152328	0.0102306	0.0212042	-0.0639272	0.000961714	0.198859	0.4145	0.0463904		NDE	-0.0119715	-0.072874	0.126642	0.406844	0.4686	0.407167	0.142544	0.00701015	0.078045
Efnb1	O1	-0.725236	-0.757526	-0.0322901		NDE	-0.0923511	-0.266276	-0.438732	0.0257925	-0.0945772	0.170212	-0.0430488	0.0188524	-0.0469371		NDE	-0.284259	-0.182719	-0.393401	0.0351795	-0.101351	-0.185364	-0.0242023	0.151542	-0.163764						yes
Bmp4	O1	-0.665299	-0.752895	-0.0875958		NDE	-0.0350579	0.0517736	-0.208917	-0.0735819	0.248432	-0.093958	-0.0697876	-0.196975	-0.243702		K5	-0.268938	-0.665104	0.142449	-0.238495	-0.0936321	-0.161837	-0.11935	-0.196264	0.199425			yes		yes	yes			yes	yes
Ppcdc	O1	-0.665998	-0.752752	-0.0867543		NDE	0.198171	-0.0174831	0.149605	0.165533	0.281292	-0.055281	0.0469539	0.10568	0.123204		NDE	0.0444351	-0.156563	-0.0318055	0.250248	0.224976	0.191152	0.0756264	0.422746	0.0826764
Mdfi	O1	-0.743591	-0.752638	-0.00904689		NDE	0.116173	-0.103569	-0.0333499	0.0260524	-0.00938132	-0.0417184	-0.0452313	0.431652	-0.0675235		NDE	-0.164207	-0.0911246	-0.0651777	0.149365	0.04944	0.028568	-0.189182	0.0894296	-0.209209						yes
Robo2	O1	-0.579412	-0.747948	-0.168536		NDE	-0.114279	-0.400263	-0.257025	0.00580143	0.0379558	-0.325984	0.253887	-0.10419	0.115089		NDE	-0.363648	-0.11814	-0.326334	0.313894	0.228845	-0.0983189	0.171972	-0.173734	-0.117637			yes			yes				yes
Cdh13	O1	-0.747501	-0.725074	0.0224274		NDE	-0.00575619	0.128245	-0.12431	-0.0803413	0.172061	0.0253566	0.136162	0.0993554	0.0401897		NDE	-0.0775754	-0.145714	-0.250942	0.111472	-0.253901	0.302207	-0.0997528	-0.136276	-0.0719831
Kif18b	O1	-0.746171	-0.251309	0.494862		NDE	-0.00160618	0.276638	0.488018	-0.0984781	0.022446	-0.225233	0.119961	0.232899	-0.123804		NDE	-0.216006	-0.157527	-0.321077	-0.00936821	0.0323292	0.323029	-0.152572	-0.0981144	0.0748232							yes
Smtnl2	O1	-0.698248	-0.746144	-0.0478962		NDE	0.455369	-0.046655	0.0277089	-0.141009	-0.44161	-0.325792	-0.157112	-0.0044271	-0.155202		NDE	-0.215102	-0.354662	-0.307829	0.0720753	-0.0857765	-0.0905409	-0.0425112	0.0217275	-0.204586
LOC502176	O1	-0.745601	-0.691697	0.053904		NDE	-0.182047	-0.0959343	-0.190199	0.0130264	0.210007	0.108798	-0.0478821	-0.0568434	-0.107592		NDE	0.182325	-0.0667094	-0.00470056	0.322586	0.162528	0.445975	-0.102406	0.0932832	-0.233944
Nedd9	O1	-0.655447	-0.742963	-0.0875164		NDE	0.32556	0.122335	-0.212949	-0.282867	-0.371336	-0.107537	0.185307	0.281963	0.0269645		NDE	0.0411817	-0.153817	0.233763	-0.0915729	-0.532527	0.165648	-0.265791	-0.0492105	0.376121						yes
Gas8	O1	-0.591483	-0.738355	-0.146872		NDE	0.0519857	0.121023	-0.02332	-0.0777723	0.00767212	0.164932	-0.148907	-0.166699	-0.0335859		NDE	0.141649	-0.155414	-0.18215	-0.216382	-0.347481	-0.10038	0.0419204	0.10274	-0.0896146
Tf	O1	-0.585829	-0.737768	-0.151938		NDE	-0.473915	-0.543389	-0.583468	-0.0273699	-0.146504	0.149402	-0.0705524	0.295696	-0.191539		NDE	-0.0170549	0.431666	-0.299004	0.404849	-0.129055	-0.0305637	-0.200176	-0.0240327	-0.042641						yes				yes
Brdt	O1	-0.529886	-0.737175	-0.207289		NDE	0.058666	-0.354269	-0.227069	0.281608	0.0185932	0.379781	-0.126245	0.296009	-0.17016		NDE	0.252122	-0.147394	0.121185	-0.16108	-0.261284	-0.171382	-0.320556	-0.0371348	-0.128111					yes	yes
Cnn3	O1	-0.736683	-0.717503	0.0191795		NDE	0.0143356	0.180724	0.188122	-0.0940811	0.0380836	-0.123799	0.128358	0.188447	0.224298		NDE	-0.00830309	-0.209942	-0.151103	-0.0235535	-0.105494	0.0166816	0.229014	0.139441	0.0536132						yes		yes
Hspbap1	O1	-0.621199	-0.736272	-0.115073		NDE	0.345563	0.112631	0.407675	0.262059	0.157489	-0.0869843	-0.0712468	-0.0330994	0.092212		NDE	-0.0414516	-0.402635	-0.251676	-0.106806	-0.273826	0.114122	-0.20529	-0.00328653	0.117421
Igf2r	O1	-0.549026	-0.735675	-0.186649		NDE	0.0399125	-0.279215	-0.229388	0.0573351	0.0220315	0.314395	-0.092412	-0.15789	-0.0268563		NDE	-0.127949	0.0590659	-0.0186446	0.104667	0.0895863	0.116385	-0.0242359	0.0280307	0.0793036					yes				yes
E2f1	O1	-0.735226	-0.512606	0.22262		NDE	-0.278649	0.0973273	-0.13228	0.0521889	-0.303644	-0.307892	-0.00935555	0.0782344	0.00724934		NDE	-0.0464897	-0.111509	0.00981167	0.0813901	0.291587	0.144817	-0.0382375	-0.252902	-0.0582404					yes	yes			yes
RGD1566265	O1	-0.558271	-0.733257	-0.174986		NDE	0.134178	-0.0261145	-0.0327913	-0.186632	-0.0222255	-0.113342	-0.233928	0.0537372	-0.134544		NDE	-0.111036	-0.330618	-0.0742443	0.14695	-0.142986	0.0478151	0.0988333	0.0801643	0.265511							yes
Spon2	O1	-0.732674	-0.553735	0.178939		NDE	-0.243371	-0.217192	-0.308873	0.172338	-0.114183	-0.263122	-0.28803	-0.118373	-0.141621		K2	-0.677866	-0.189806	-0.303594	0.23299	-0.0615692	0.576552	-0.172881	-0.056504	-0.274217
Ccdc34	O1	-0.732508	-0.58945	0.143057		NDE	-0.0170332	0.0645671	0.00953077	0.127462	0.0730662	0.0482621	-0.24402	-0.168247	-0.172855		NDE	-0.0451931	-0.136739	-0.128421	0.171024	0.133717	0.0677223	0.134138	0.136682	0.143733
Cdca4	O1	-0.602444	-0.732489	-0.130046		NDE	0.482706	0.47922	0.410365	0.0533535	-0.0502978	-0.0949829	0.321208	0.223434	0.166923		NDE	0.18343	-0.230385	-0.351924	-0.166548	-0.271235	0.113521	-0.128922	0.047885	-0.263063							yes
Stk31	O1	-0.635537	-0.731993	-0.0964562		NDE	0.00283284	0.118863	0.111031	0.0109525	-0.0275623	0.183502	-0.0522828	0.0382995	0.189713		NDE	-0.0506215	-0.405805	0.0473849	-0.0252958	-0.161827	0.211508	-0.113694	0.0490325	-0.174834
Fam118b	O1	-0.730206	-0.642238	0.087968		NDE	-0.0335348	0.0604091	0.0540442	0.0972347	-0.146213	0.0952111	0.0775044	0.198798	0.239715		NDE	0.194628	0.226909	0.066296	0.233135	0.055548	0.0558266	-0.145092	-0.169454	-0.0413445
Rfc4	O1	-0.614057	-0.728559	-0.114502		NDE	0.00952149	-0.0382036	0.107178	-0.19277	-0.213985	-0.288896	-0.04214	-0.13751	-0.0284784		NDE	0.161181	0.0944382	-0.0200023	-0.0183059	0.010688	-0.33829	-0.000942664	0.0369899	0.10803
Col16a1	O1	-0.620385	-0.728517	-0.108133		NDE	-0.401391	0.161777	-0.191649	0.00777522	0.455034	0.0190448	0.225174	-0.0600275	0.110331		NDE	-0.186136	-0.0974949	-0.306642	0.151249	0.217535	0.174249	0.0294557	0.105999	0.0539951
Syce1	O1	-0.653944	-0.727172	-0.0732279		NDE	0.404242	0.371993	0.132193	0.246283	0.118075	-0.0148618	-0.0676055	-0.00123393	-0.0712799		NDE	0.31128	0.165008	0.167869	0.124943	-0.0445981	-0.00539195	-0.00236472	0.0712569	0.0291007							yes
RGD1561149	O1	-0.726823	-0.661093	0.0657298		NDE	0.096927	-0.119258	-0.14763	0.3169	0.272291	0.0233812	-0.159026	-0.236867	-0.271645		NDE	-0.337843	-0.427033	-0.38417	0.121118	0.179023	0.259591	-0.0583081	-0.14851	0.152986						yes		yes
Thra	O1	-0.725233	-0.594697	0.130536		NDE	-0.0261784	-0.336503	-0.364524	-0.234112	-0.0375836	0.190301	-0.0608374	0.0351072	0.12948		NDE	-0.128786	-0.0315129	-0.0424232	0.247522	0.125859	0.28811	-0.230772	-0.0135526	0.05748						yes			yes	yes
Spc25	O1	-0.723854	-0.624828	0.0990268		NDE	-0.0818149	0.105559	0.198397	-0.110048	0.0338917	0.220824	-0.0770678	0.0587659	0.00615529		NDE	0.124579	-0.0590656	-0.0401888	-0.112048	-0.00747409	0.0209681	-0.140826	0.0187273	0.102236							yes
Lbhd2	O1	-0.619742	-0.723853	-0.104111		NDE	-0.367512	-0.196571	-0.290216	0.105981	-0.105063	-0.147017	-0.0254001	-0.0535226	0.0560034		NDE	0.0278373	-0.0523416	0.058773	0.0129066	0.0215718	-0.00935409	-0.0426031	-0.0187602	0.12631
Slc6a4	O1	-0.723628	-0.471387	0.252241		NDE	0.339721	0.277987	0.221496	0.00882751	0.248577	0.000426993	0.312604	0.295054	0.0699098		NDE	-0.150527	-0.270051	-0.137125	0.131446	0.0896133	0.0530249	-0.188876	-0.179277	-0.224877						yes
Tac3	O1	-0.578	-0.720871	-0.142871		NDE	0.534968	0.418209	0.141212	-0.317698	0.02718	-0.245264	0.140969	0.0648275	0.0609763		NDE	-0.0619898	-0.128405	0.112178	0.170703	-0.00792588	0.136802	0.0207142	-0.0212095	-0.117715
Sertad4	O1	-0.519865	-0.719726	-0.199861		NDE	0.226251	0.0926734	0.0573324	-0.124292	0.203028	0.0782826	0.0845635	0.0538424	-0.0523666		NDE	-0.156508	-0.257807	-0.151378	-0.071548	-0.11333	-0.154192	-0.114798	0.292524	-0.238092
Sptssa	O1	-0.717061	-0.544255	0.172806		NDE	-0.00959971	0.0376164	-0.120448	0.175273	0.115684	0.183464	-0.00125639	0.0916127	0.159035		NDE	-0.254289	0.00263069	-0.211391	0.027019	0.0687689	-0.0187665	0.059345	0.162705	0.217353
Pcsk1n	O1	-0.716535	-0.539575	0.176961		NDE	0.533061	0.39457	0.231689	-0.126138	-0.0170634	-0.0818852	0.199641	0.225318	0.245118		NDE	0.0838053	-0.1518	-0.0123275	0.187481	0.136539	0.361414	-0.020064	0.0374815	-0.0623573
Spata33	O1	-0.679203	-0.71608	-0.0368765		NDE	0.0682125	0.309643	0.240529	-0.11556	0.0360785	0.0306379	-0.181723	0.0435298	-0.00483614		NDE	-0.0379999	-0.15247	-0.151207	-0.0390985	-0.198401	-0.318636	-0.151997	-0.2418	-0.195082
Prrx2	O1	-0.534117	-0.715572	-0.181455		NDE	-0.126052	0.0460904	-0.160929	0.0811359	0.206232	0.203757	-0.0197961	0.133009	0.135639		NDE	-0.415406	-0.54286	-0.0917134	-0.0252593	-0.0442117	0.0898402	0.0608379	0.19274	0.152791
St6galnac2	O1	-0.712814	-0.613895	0.0989186		NDE	-0.0677943	-0.188654	-0.293355	0.161229	-0.206964	-0.0589847	0.224995	0.322644	0.120391		NDE	0.230785	0.125755	0.168467	0.196981	0.139497	0.272968	0.00607229	-0.0863624	-0.138512
Dym	O1	-0.712773	-0.689379	0.0233941		NDE	0.478976	0.118292	0.0461113	0.155983	0.0476927	0.00629495	0.166187	0.142806	0.12579		NDE	0.016422	-0.22842	-0.155252	-0.186851	0.0424743	-0.0798775	-0.126106	-0.149644	-0.0606666
Selenoh	O1	-0.539981	-0.712542	-0.172562		NDE	0.124141	-0.0780199	-0.0266935	0.128106	-0.10141	-0.07482	-0.00527841	-0.0153205	-0.0946193		NDE	-0.0118763	0.123501	0.108985	0.0463529	-0.0157456	-0.109982	0.11322	0.0246705	0.172811
Ptgds	O1	-0.709433	-0.688317	0.021116		D3	-0.21974	-0.668699	-0.273826	-0.178158	-0.260031	-0.108126	0.157261	0.208195	0.0457357		K1	0.447128	0.611669	0.360335	0.615927	0.295665	0.196139	0.258758	0.410402	0.0647414					yes					yes
Npl	O1	-0.709154	-0.702319	0.00683496		D1	0.548228	0.595764	0.378637	0.0642523	0.242093	0.427392	-0.0372207	0.109381	0.152466		NDE	0.109469	-0.255112	0.0403397	0.211532	-0.00414805	0.420249	-0.0312976	-0.0115127	-0.088751
Nsmce1	O1	-0.561489	-0.708653	-0.147164		NDE	0.0580032	-0.135302	0.0248637	0.142695	0.0512912	0.0748974	0.0408129	0.151942	0.167691		NDE	0.0944527	-0.122403	-0.0281708	-0.0947055	-0.0113888	-0.0644859	-0.0350554	-0.117342	-0.0416308
Raet1l	O1	-0.708637	-0.419961	0.288676		NDE	0.323323	0.418568	0.55479	0.488918	0.332673	0.237451	-0.131194	-0.241847	-0.116689		NDE	-0.00581348	-0.00138919	0.326317	0.38248	0.35591	0.328113	-0.00987169	0.14088	-0.188683
Tubb6	O1	-0.532045	-0.706308	-0.174263		NDE	0.146701	-0.0105992	0.0971245	-0.0117337	0.120363	0.00796666	0.0831195	0.00398204	-0.0261607		NDE	-0.00944804	-0.0164202	-0.128426	-0.00134431	-0.0397994	0.235024	0.00507353	0.0128017	0.0192187
Mterf4	O1	-0.705554	-0.606765	0.0987884		NDE	0.0997049	0.0319037	-0.0505447	0.0022453	0.253634	0.0752792	0.0180392	0.0389664	0.152527		NDE	0.163106	0.247975	0.131705	0.14045	0.184253	-0.187259	-0.163526	-0.413541	-0.0220273
Tcea2	O1	-0.543292	-0.705091	-0.161799		NDE	0.359306	-0.0614783	0.0790602	0.492072	0.158436	0.517587	0.0375638	-0.138385	0.164875		NDE	0.328307	0.289979	0.235086	-0.106619	0.108057	-0.135137	0.0106331	0.0316729	0.0477944
Kcne2	O1	-0.702933	-0.683354	0.0195792		D2	1.5704	1.32185	0.910107	2.88341	2.86534	2.50175	1.35149	3.64358	1.40052		K3	0.687035	1.279	-0.255662	0.351031	0.351895	0.137934	0.291006	3.59505	0.156667
Dgat2	O1	-0.702817	-0.488408	0.214409		NDE	0.417795	0.430776	0.42372	0.206796	-0.228049	0.139445	-0.187403	-0.110517	-0.0826203		NDE	-0.0769669	0.229017	-0.0490106	0.215858	0.094913	0.372372	-0.239297	-0.106917	-0.172502											yes	yes
Rnft2	O1	-0.685671	-0.702619	-0.0169483		NDE	0.167383	0.0740655	-0.0769135	-0.207737	-0.091677	-0.0917072	0.0711008	0.0312921	-0.0351604		NDE	-0.128366	-0.299798	-0.237165	0.21697	-0.0819288	0.184559	0.0606779	0.23956	0.136534
Ly6al	O1	-0.682665	-0.701843	-0.0191786		NDE	-0.211733	-0.164356	0.135564	0.293368	-0.157909	0.0123085	0.178575	0.0899389	0.0573554		NDE	0.0993389	0.177214	0.271214	0.132074	0.361265	0.306689	0.0459308	0.0465391	0.118076
Rnd2	O1	-0.676622	-0.701646	-0.0250235		NDE	0.276177	0.095209	0.402027	-0.0167141	0.022365	-0.117832	-0.0485234	-0.120389	-0.313764		NDE	0.456663	0.212445	0.110727	-0.0221221	-0.0567881	0.0495666	-0.323878	-0.238909	-0.312499						yes
Nup50	O1	-0.581361	-0.699619	-0.118258		NDE	-0.00632141	-0.230307	0.0749549	0.372376	0.297053	0.171578	0.12299	0.244912	0.0866719		NDE	-0.0232579	-0.274948	-0.322991	0.112201	-0.0596269	-0.22222	0.109686	0.194758	0.0233244
Krr1	O1	-0.697108	-0.648728	0.0483801		NDE	0.252424	0.408596	0.254729	0.000119478	-0.0808401	0.0310314	-0.044853	-0.00886749	-0.149115		NDE	0.250789	0.0558501	-0.220967	0.317821	0.181877	0.333849	0.247464	0.142843	0.000684524
Zfp3	O1	-0.695943	-0.553152	0.142791		NDE	0.404515	0.288345	0.463768	-0.0734199	0.122185	0.00402979	0.030185	0.0669716	-0.0125915		NDE	-0.204459	0.0455662	-0.196432	0.0367055	-0.0341869	0.300293	0.0764765	-0.0741682	0.267043
Smagp	O1	-0.672625	-0.693697	-0.0210719		NDE	-0.0421168	0.121039	-0.168018	0.118386	-0.0370765	0.0404436	-0.073151	-0.022658	-0.034601		NDE	0.0583687	-0.182272	-0.180438	0.185964	0.111376	0.105171	-0.14375	-0.0934656	-0.217547
Hdac5	O1	-0.691796	-0.389343	0.302453		D2	-0.117441	-0.235466	-0.484246	0.314074	-0.0664733	0.430288	0.378802	0.585082	0.174668		NDE	-0.201744	-0.152089	-0.326117	0.186236	0.237336	0.158757	0.344234	-0.0908725	0.169353						yes
Lrrc17	O1	-0.690508	-0.682641	0.00786709		NDE	-0.224451	-0.161164	-0.216207	-0.0481541	0.086002	0.332114	0.054854	0.118973	0.176366		NDE	0.0768665	-0.140189	-0.0963184	0.247035	0.271173	0.197197	0.0539972	0.0264387	-0.036144						yes
Scn8a	O1	-0.585749	-0.689598	-0.103849		NDE	-0.101586	0.116036	0.158413	0.335144	-0.125861	-0.00437827	-0.0391605	-0.150579	-0.186301		NDE	-0.138414	-0.336631	-0.554344	-0.150175	-0.23514	-0.0631408	0.0346417	-0.0967065	-0.120714
Colec12	O1	-0.685456	-0.689509	-0.00405312		NDE	-0.0662888	0.175949	-0.0311762	-0.184224	-0.0792358	-0.141596	-0.222745	-0.15911	-0.017524		NDE	-0.175871	0.142938	-0.0242445	0.0793324	-0.00502069	0.0770462	-0.32502	-0.0753874	-0.0158863
Spats2	O1	-0.687008	-0.365746	0.321262		NDE	0.198496	0.381281	0.549539	0.124858	0.0383283	0.427152	-0.0120104	0.127284	0.0890218		NDE	-0.203452	-0.0552698	-0.00287473	-0.16699	0.174796	0.275978	-0.555274	-0.440422	-0.0445823
LOC100909539	O1	-0.686401	-0.257771	0.42863		NDE	0.0888253	-0.0512361	-0.111271	-0.0957741	0.0191738	0.110252	0.0739579	-0.0740951	0.0342444		NDE	-0.28707	-0.118185	-0.0701089	0.0134307	0.0943116	0.0790072	0.134354	-0.147893	0.0723599
Taf5l	O1	-0.685967	-0.6337	0.0522667		NDE	0.0188201	0.0101451	-0.180193	-0.205653	0.126205	-0.11326	-0.0668845	0.0472574	0.19533		NDE	-0.0666533	-0.0168943	-0.0537268	0.332337	0.128381	0.129533	-0.150657	-0.106495	-0.253092
Gsdma	O1	-0.683567	-0.638575	0.0449921		NDE	0.237162	-0.0443292	-0.160271	-0.0898297	-0.34772	-0.297171	-0.120954	-0.0203557	0.0614554		NDE	-0.0890403	0.184216	0.250689	0.14355	0.0485466	-0.10346	-0.277813	1.59031e-05	-0.215377
Pcgf1	O1	-0.498832	-0.683221	-0.184389		NDE	0.431113	0.14009	0.0427617	0.0907927	0.0323351	0.118639	0.0322375	0.124283	0.0739916		NDE	0.0483274	0.0489944	-0.129451	0.0338619	-0.0262337	0.185942	0.139392	0.289827	0.118554
Ska1	O1	-0.683135	-0.532117	0.151019		NDE	-0.0128929	-0.0444957	-0.0961832	0.451476	0.119908	0.220512	-0.0541585	-0.234194	0.0385342		NDE	0.12729	-0.122847	0.15157	0.180173	0.173213	0.0698237	0.0208836	0.171177	-0.0652058							yes
Parl	O1	-0.683085	-0.666098	0.0169865		NDE	0.36247	0.285077	0.323121	0.00699465	0.135045	0.227598	-0.157642	-0.00845412	-0.0795762		NDE	0.307779	-0.0622368	-0.0624836	0.0862386	-0.103709	0.0349113	-0.353062	-0.126424	-0.109457						yes			yes
Ing1	O1	-0.604631	-0.68257	-0.0779389		NDE	0.279274	0.133494	0.213571	-0.24715	0.0219938	0.164551	0.0397818	0.0509517	0.0238427		NDE	-0.0391087	-0.234782	0.39834	0.0589916	0.168003	0.271873	0.00691361	0.175359	0.0350895
Mbip	O1	-0.622415	-0.682045	-0.0596296		NDE	0.184435	0.242069	0.0853239	0.0580003	-0.0665539	0.0807197	-0.107819	-0.020066	0.0549268		NDE	-0.127961	-0.277485	0.159117	-0.0405615	-0.0614872	0.0222121	-0.104397	-0.243534	-0.285223
Exosc8	O1	-0.681585	-0.590863	0.090722		NDE	0.0111101	0.0390877	0.247439	-0.141384	-0.0409148	-0.0396198	0.00797223	0.248108	0.129352		NDE	0.0349044	0.101698	-0.0401619	0.109985	-0.00958574	0.313654	-0.0451773	0.0818219	0.0663466
Oma1	O1	-0.680415	-0.555721	0.124693		NDE	0.268132	0.130175	0.27969	0.155705	-0.0144192	0.137327	0.0429368	0.0246563	0.00986427		NDE	-0.0465409	-0.14967	0.234344	0.227072	0.258947	0.165023	0.190259	-0.165343	-0.155634									yes
Mip	O1	-0.598385	-0.679688	-0.0813031		NDE	-0.0514287	-0.410921	-0.503317	0.135403	-0.206555	0.224151	0.241634	0.0436373	0.201206		NDE	-0.0845406	-0.0436914	-0.0690042	0.176898	-0.0876069	0.182517	-0.105808	-0.157372	-0.163876
Ska2	O1	-0.679107	-0.663687	0.0154202		NDE	0.312769	0.105638	0.297364	0.253125	-0.0842371	0.13635	-0.044989	-0.103286	-0.114306		NDE	-0.200132	-0.184253	-0.219894	0.108595	-0.00667263	0.0849183	0.105524	-0.0105032	0.379796							yes
Mybpc1	O1	-0.678131	-0.636528	0.0416026		NDE	0.00460997	-0.177619	0.023442	0.116404	0.0783327	-0.010658	-0.105714	-0.0763738	-0.132752		NDE	-0.319984	-0.134939	-0.135395	-0.0531992	0.128765	0.018598	-0.16196	-0.0184052	-0.141845
Stmn1	O1	-0.677831	-0.461431	0.2164		NDE	-0.0195791	0.050249	0.0965953	-0.00894462	-0.057228	-0.135506	0.0692446	-0.0514182	-0.00100064		NDE	0.134043	0.0421667	-0.0233919	0.0126875	0.0558762	0.124989	0.143806	-0.0215215	0.112687						yes	yes
Nhej1	O1	-0.677613	-0.326692	0.350921		NDE	0.0262027	0.147085	-0.0599039	-0.239822	-0.0249284	0.0787164	-0.0274736	-0.127708	-0.0852249		NDE	-0.0457125	-0.246658	-0.158581	0.236606	0.406648	-0.0313205	-0.0703827	-0.255173	0.000600822						yes
Ajuba	O1	-0.675039	-0.616124	0.0589152		NDE	0.25635	-0.266744	0.0246011	0.172194	-0.0576241	-0.114921	0.085672	0.207018	0.306473		NDE	-0.307902	-0.185615	-0.302228	0.102396	-0.073696	0.0754567	-0.0783037	-0.212036	-0.313313
Zc3h10	O1	-0.674428	-0.61209	0.0623388		NDE	-0.0189515	0.141563	0.134511	0.121691	0.17941	0.350251	0.154996	0.269599	0.114181		NDE	0.0134794	-0.0370287	-0.100969	0.395476	0.123549	0.239123	0.363165	0.213097	-0.141681
Cdca3	O1	-0.674068	-0.295918	0.37815		NDE	0.145119	0.143697	0.238636	0.146895	-0.293914	0.182033	-0.214248	-0.0827427	-0.169145		NDE	-0.173512	-0.316307	-0.204795	-0.0526079	0.338361	0.152558	0.144469	-0.0406014	0.38271							yes
Hist3h2ba	O1	-0.670564	-0.509876	0.160688		NDE	0.168961	-0.00546182	0.0982545	-0.100788	-0.125504	-0.579959	-0.0590931	-0.29839	-0.152432		NDE	-0.295798	-0.0232123	0.194646	-0.0123392	0.364038	0.00838711	-0.0638923	-0.37379	-0.342192
Cdc42ep4	O1	-0.670241	-0.640309	0.0299322		NDE	0.114007	-0.347614	-0.234141	0.316946	0.295892	0.51961	0.192746	0.32934	0.31129		NDE	0.0214741	-0.0590746	-0.208707	0.259439	0.0276445	0.253743	-0.0158196	0.203074	0.00854013
Emb	O1	-0.66832	-0.477095	0.191225		NDE	0.110286	-0.0683935	0.118683	0.00523284	-0.197996	0.0219034	0.187307	0.143992	-0.00659072		NDE	0.083507	0.0489521	0.044392	-0.0117914	-0.158347	-0.0998025	0.299932	0.549393	0.300154						yes
Lmna	O1	-0.620807	-0.667438	-0.0466315		NDE	-0.0204407	-0.234818	-0.175092	-0.235434	-0.248105	-0.0369124	0.122319	0.138527	0.0907312		NDE	-0.187518	-0.190798	0.062275	0.158898	0.0905259	0.118535	-0.127529	0.105158	0.0337426					yes	yes			yes
Csad	O1	-0.654099	-0.664763	-0.0106635		NDE	-0.288505	-0.24291	-0.466844	-0.138777	-0.0855182	0.0342024	0.0924062	-0.0258915	-0.0165179		NDE	-0.245929	-0.252259	-0.0179953	0.275387	0.256854	0.250498	0.0573745	0.264214	0.189826
Prkar1b	O1	-0.637247	-0.664751	-0.0275039		NDE	-0.31243	-0.113639	-0.0596819	0.172097	0.33407	0.156361	-0.234568	0.047815	-0.269192		NDE	-0.109768	-0.0337996	0.335531	0.0932705	0.0540096	0.0981432	-0.00104621	0.151464	-0.0366188
Tmem116	O1	-0.494821	-0.664606	-0.169785		D1	0.661444	0.341695	0.414972	0.0422818	-0.169938	-0.21936	0.0980944	0.196928	0.155441		NDE	-0.0937102	-0.229713	-0.0356465	0.185085	-0.0225697	0.191317	0.0694088	-0.0770789	-0.0112951
Kif20b	O1	-0.664502	-0.199818	0.464684		NDE	-0.139556	-0.174116	-0.245394	0.160058	-0.234831	0.0429635	0.0307972	-0.0289084	-0.436511		NDE	0.0327232	-0.463166	-0.027823	-0.0135321	0.294808	-0.116592	-0.0561448	-0.462266	0.250196						yes	yes
Dock11	O1	-0.652743	-0.663964	-0.0112213		NDE	-0.0689258	-0.181885	-0.09291	0.148888	0.256882	0.167361	-0.151327	-0.292785	-0.100194		NDE	-0.0414341	-0.0404785	-0.135946	0.178859	0.0872193	0.0787498	0.0968179	0.036536	-0.359544						yes
Shroom3	O1	-0.578917	-0.663478	-0.0845615		NDE	-0.12352	-0.00253863	-0.0399877	-0.038627	-0.139841	-0.0835571	0.0402079	0.0279725	0.0371775		NDE	-0.0641425	-0.0708492	0.153261	0.103819	0.0396983	-0.075904	0.0330428	0.0275154	-0.0249801						yes
Zfyve19	O1	-0.496553	-0.663127	-0.166574		NDE	-0.229862	-0.376633	-0.282419	-0.0304096	0.203611	0.0308491	-0.217684	-0.0496774	-0.294694		NDE	0.0091715	-0.296303	-0.189237	0.0686878	0.067307	-0.356295	0.191245	0.0754479	-0.337948							yes
Dhx32	O1	-0.662218	-0.575437	0.0867812		NDE	0.151698	0.00645574	-0.0365466	-0.0236679	-0.0708763	0.141838	0.0270321	0.164168	0.0711222		NDE	0.115534	0.225763	0.0836351	0.123939	-0.0353195	-0.0103821	-0.00256397	-0.178305	-0.287467
Lyplal1	O1	-0.660901	-0.50492	0.155981		NDE	0.366205	0.106365	0.254757	0.174267	-0.0403004	-0.142032	0.147867	-0.272416	-0.136898		NDE	0.200888	-0.175625	-0.138566	-0.0213676	0.356255	0.0303176	0.266286	0.00430399	0.156971
Coq8a	O1	-0.659139	-0.581373	0.0777654		NDE	0.14968	0.0894684	0.170733	0.255583	0.0640137	0.170286	-0.132239	-0.0242383	-0.0352606		NDE	-0.035395	-0.193541	-0.101995	-0.07342	-0.18321	0.184142	0.0482847	-0.0176326	-0.00323114
Ldhc	O1	-0.658482	-0.46996	0.188521		NDE	0.203786	-0.0145576	-0.0354527	-0.160575	0.0603586	0.16897	0.25273	0.293861	0.0264508		NDE	-0.164596	-0.494542	-0.202433	0.444402	0.441488	0.04787	-0.0539519	-0.0625958	-0.291243
Tff3	O1	-0.657919	-0.642284	0.0156342		NDE	-0.289636	-0.0526187	-0.22652	-0.0567007	-0.0955288	-0.282787	-0.0852051	0.0468013	-0.167936		NDE	-0.0921822	0.112485	-0.242397	-0.218296	-0.0808215	-0.153124	-0.205176	-0.0608565	-0.0953435										yes
Cops4	O1	-0.589834	-0.657316	-0.0674817		NDE	-0.0550221	-0.0109656	0.029976	-0.0554856	-0.0952466	0.0320836	0.0338088	0.00745861	0.1227		NDE	-0.0964488	-0.205432	-0.426588	0.0304317	-0.244356	0.156046	0.0192108	0.0556378	-0.0236228
LOC498265	O1	-0.531106	-0.656768	-0.125662		NDE	0.235412	0.209392	0.14679	0.309197	0.239776	0.186689	-0.0954824	-0.0304501	0.0890667		NDE	-0.306024	-0.578074	-0.373746	-0.0602002	0.18073	0.242033	-0.174029	0.0377308	0.0284107
Lsm2	O1	-0.656015	-0.549244	0.106771		NDE	0.361504	0.143091	0.33868	0.00315859	0.00529734	-0.159582	-0.0747454	-0.186078	-0.013931		NDE	0.0721294	0.104413	-0.11308	-0.00869524	0.100282	0.147385	0.039109	-0.0623967	0.0391568
Slco4a1	O1	-0.655594	-0.557648	0.097946		NDE	0.308258	0.0451602	-0.12017	0.0345409	0.127987	0.204674	-0.179718	-0.203652	-0.297574		NDE	0.192157	-0.183541	-0.126071	0.0827285	0.153188	0.153113	-0.0981578	-0.0476641	0.119786											yes
Armc9	O1	-0.517903	-0.654311	-0.136408		NDE	0.305894	0.0311681	0.103043	-0.0153832	0.0530347	0.0441169	-0.059463	0.131692	0.0335944		NDE	-0.052873	0.188077	-0.0323894	0.225238	0.040029	0.301122	0.208625	0.226844	0.0889884
Pxdn	O1	-0.521572	-0.653938	-0.132366		NDE	0.00864797	0.0827146	-0.0297809	-0.0840727	0.253861	0.231565	-0.201639	-0.488079	-0.188229		NDE	-0.117399	-0.000300328	-0.0557663	-0.106072	-0.0251977	0.310066	-0.0497447	-0.282939	-0.203123
Nnat	O1	-0.652261	-0.353318	0.298943		NDE	-0.130985	-0.182362	-0.152636	0.138557	0.0727626	0.255488	0.119869	0.224196	0.137039		NDE	-0.0520565	-0.19387	-0.177613	-0.0987089	0.128481	-0.28231	0.0559626	-0.0503604	-0.114623						yes
Fstl1	O1	-0.651632	-0.514388	0.137244		NDE	-0.0860179	0.14893	0.0441407	0.0755214	0.225273	0.408048	-0.231347	-0.0595485	-0.149953		NDE	-0.242691	-0.225233	-0.234748	-0.0133869	-0.0644046	0.261111	-0.378563	0.021235	0.048582						yes			yes
Duox2	O1	-0.480613	-0.649934	-0.16932		NDE	-0.171409	-0.217471	-0.288894	0.0211248	-0.0241158	-0.0774397	-0.132053	-0.128174	-0.273824		NDE	0.0334306	-0.447084	-0.154206	0.0703457	-0.194185	-0.0190485	-0.0536923	0.0227247	0.197006											yes
Epcam	O1	-0.649327	-0.588178	0.0611494		NDE	0.467442	0.344516	0.268076	0.134311	0.0508628	0.0467589	-0.159258	0.0438055	0.118322		NDE	0.293556	0.336161	0.170998	-0.0510806	-0.205037	-0.00217945	-0.20036	-0.227958	-0.314635						yes			yes
Glipr1	O1	-0.485638	-0.645495	-0.159857		NDE	-0.046724	-0.241551	-0.0792535	0.169026	-0.321553	-0.210341	0.0249822	-0.00356477	0.0226005		NDE	0.00771613	0.123225	-0.200426	0.185749	0.12846	-0.36012	-0.0861482	0.0634963	0.0764891
Rnf17	O1	-0.587474	-0.643204	-0.0557297		NDE	-0.0272686	0.0622901	0.000312325	-0.00338178	0.34592	0.390394	0.227246	0.268304	0.0427097		NDE	0.123901	-0.230445	-0.0223396	0.299341	-0.0405519	0.0524582	-0.0225852	0.118017	0.0502852					yes	yes
Arl2	O1	-0.567928	-0.642992	-0.0750631		NDE	0.150667	0.00811097	-0.0129204	0.092055	0.223935	0.245009	-0.095409	-0.0747323	-0.0969595		NDE	0.0853554	-0.0374132	0.120869	0.254568	0.121678	0.155471	0.146062	-0.0310124	-0.0941619
Tns3	O1	-0.575784	-0.642315	-0.0665314		NDE	-0.0881687	0.0863298	-0.468469	0.241829	-0.109238	0.144799	0.00903366	-0.146068	-0.0873183		NDE	-0.373759	-0.357015	-0.424144	-0.0291819	-0.0488774	0.0521567	-0.119602	0.0613665	-0.38236
Kctd15	O1	-0.522179	-0.640294	-0.118115		NDE	0.350363	-0.0426555	0.0626118	-0.0355407	-0.164426	0.194022	-0.0758495	-0.0924639	-0.197751		NDE	-0.379785	-0.482049	-0.425111	0.0630432	-0.0623145	0.0754939	0.100417	0.132551	0.0998544
Rnf167	O1	-0.638934	-0.113027	0.525907		NDE	0.308561	0.316228	0.283733	-0.0998073	0.100332	0.170548	0.0317565	0.176083	0.104658		NDE	-0.195836	-0.181654	-0.482511	0.339007	0.356272	0.293406	-0.0421878	0.0963032	-0.090914
Cyp21a1	O1	-0.637167	-0.520524	0.116643		D3	-0.300962	-0.240278	-0.596971	0.0550308	-0.0159244	-0.137205	-0.221156	-0.232624	-0.159301		NDE	-0.335973	-0.392849	-0.277686	0.307028	0.117525	0.115351	0.211567	-0.118254	0.0889082										yes	yes	yes
Ybey	O1	-0.51408	-0.637013	-0.122933		NDE	-0.00973608	-0.0970441	0.0577041	0.0047101	-0.0217518	0.149454	0.114026	0.0667706	0.123946		NDE	0.0663893	-0.0207182	-0.241412	-0.0523828	0.00715598	-0.259656	0.0268026	0.161129	0.174273
Lsm3	O1	-0.636788	-0.630587	0.00620139		NDE	0.0719084	-0.00108013	-0.0081693	0.0670652	0.107064	0.0757335	-0.0416783	0.0133347	0.096819		NDE	0.0547526	-0.0889524	0.00206876	-0.00171795	0.00616849	-0.0403941	0.0395041	0.0128045	0.1241
Gtf2f2	O1	-0.537705	-0.636774	-0.0990687		NDE	0.0815011	0.111303	0.232375	-0.139526	0.161534	-0.260902	0.00909802	-0.0671737	-0.152752		NDE	-0.116231	-0.128383	-0.0634799	0.0845718	-0.0136261	0.0691894	-0.036818	-0.24022	0.131438
Zfyve27	O1	-0.624967	-0.633438	-0.0084712		NDE	0.198736	0.220023	0.047122	0.000906419	-0.0814823	0.166946	0.0626464	0.0720429	0.104529		NDE	0.146357	-0.167706	-0.0507077	-0.148196	0.153961	0.143365	0.0162816	-0.154039	-0.0955923						yes
Etfbkmt	O1	-0.632901	-0.206619	0.426282		NDE	-0.0295854	-0.0191734	-0.225147	0.267898	-0.0826332	-0.187116	-0.00397589	-0.253921	-0.164432		NDE	0.137028	-0.290665	-0.0187966	0.135161	0.257613	0.029191	-0.241723	-0.111919	-0.208403
Mfap2	O1	-0.631248	-0.428118	0.203129		NDE	-0.213918	-0.106578	-0.146276	0.0194951	0.166515	0.031929	-0.00633713	0.0898327	0.139716		NDE	-0.153562	-0.153116	-0.216436	0.132584	-0.0260109	0.123965	-0.00228332	0.0594631	-0.00593066						yes
Mphosph6	O1	-0.547468	-0.63106	-0.0835915		NDE	0.126602	0.115096	0.123749	-0.166173	-0.092006	0.00880073	-0.0699527	0.181913	-0.0191862		NDE	-0.216355	-0.134973	-0.227493	0.0489061	0.133162	0.179727	-0.0509242	0.0862244	-0.117515
Fabp4	O1	-0.626596	-0.630605	-0.00400875		D3	-0.0116612	-0.161912	-0.612431	0.144873	-0.129608	-0.150873	-0.075951	0.0322867	-0.133506		NDE	-0.243066	0.540594	-0.145899	0.0503269	-0.330037	-0.186822	0.0544495	0.0194985	-0.0987041						yes				yes
Selenow	O1	-0.530133	-0.63036	-0.100227		NDE	0.0565887	-0.107169	-0.194436	-0.182803	-0.118012	-0.159804	0.0403422	0.0462178	-0.0469203		NDE	-0.10264	0.0742407	0.0953795	-0.110542	-0.151297	-0.134908	-0.0365425	-0.0592113	-0.0457522
Cfap20	O1	-0.491082	-0.62722	-0.136138		NDE	0.160641	0.0302998	0.0608327	-0.0101142	0.192495	0.191742	0.113853	0.145851	0.15533		NDE	-0.00992878	-0.185682	-0.129039	0.0468275	0.215516	0.219898	-0.0473916	0.246966	0.325229
Zfp358	O1	-0.625222	-0.0907654	0.534456		D3	-0.599828	-0.26706	-0.29277	-0.200448	0.377058	0.172408	0.463185	0.405094	0.302627		NDE	-0.0281679	-0.159084	-0.171232	0.273899	0.297475	0.374892	-0.0524341	-0.256947	0.0455663
Cpxm1	O1	-0.623397	-0.585063	0.0383342		NDE	-0.157138	-0.0163922	-0.269077	0.211842	0.279406	-0.00815187	0.00805011	-0.135405	-0.168507		NDE	-0.047533	7.42819e-07	-0.125756	0.341116	0.0424731	0.0824307	-0.0689885	0.0497108	-0.0714495
Thoc6	O1	-0.538694	-0.622926	-0.0842325		NDE	0.0321406	0.183543	0.197296	-0.126768	-0.202091	-0.0423767	-0.0808083	-0.0374092	0.01147		NDE	-0.189687	-0.236898	-0.045749	0.0810336	0.187427	0.135614	-0.107107	0.0929789	-0.101279									yes
Oip5	O1	-0.622317	-0.354481	0.267836		NDE	-0.0400497	0.155115	0.0116376	0.095717	-0.187274	0.0952131	-0.226835	-0.0851439	-0.114755		NDE	-0.112167	-0.476139	-0.114288	0.073225	0.00631154	0.12242	-0.0494845	0.0220736	0.198733							yes
Mapk1ip1	O1	-0.585851	-0.620801	-0.0349501		NDE	0.250094	0.109041	0.229047	0.245526	0.062715	0.244715	-0.0505578	0.0328638	0.10176		NDE	-0.0583251	-0.459183	-0.0479524	-0.258007	-0.284213	0.34071	0.111218	0.0946163	0.144654
Zfand2a	O1	-0.455187	-0.620196	-0.165009		NDE	0.420025	0.132014	-0.164673	-0.375356	-0.210533	0.224371	-0.10397	0.00714875	-0.13802		NDE	-0.336051	-0.155314	-0.246117	0.0354833	0.0329693	0.278511	-0.018618	0.100747	0.355754
Kat5	O1	-0.618932	-0.476263	0.142669		NDE	-0.223923	-0.376107	-0.245373	0.231645	0.0557597	0.241043	-0.192999	0.144922	0.0956587		NDE	-0.13265	-0.158848	-0.300063	0.4457	0.137983	0.139194	-0.197433	0.0226909	0.107121
Kifc1	O1	-0.618929	-0.445607	0.173322		NDE	0.0194143	-0.040114	0.0617695	0.11812	0.0823153	0.219567	0.120711	0.320574	0.0736264		NDE	0.0786381	0.0264832	-0.127993	0.158374	0.181409	0.237153	0.0436492	0.0963413	0.0836029					yes		yes
Sat1	O1	-0.46051	-0.618793	-0.158283		NDE	0.247479	0.0247309	0.111996	-0.0720398	0.0458557	-0.107101	0.0454959	0.244839	0.0495868		NDE	-0.00137746	0.322916	0.0173335	0.0272611	-0.197604	-0.0630426	-0.0453574	0.0800712	-0.0720958
Glis2	O1	-0.611891	-0.617913	-0.00602218		NDE	0.00302866	-0.132129	-0.189618	0.288954	0.0987004	0.378855	-0.173153	0.0381123	0.0735656		NDE	-0.30734	-0.021526	-0.467869	0.0390922	-0.0312309	0.103158	0.0338582	-0.137113	0.0893146						yes
Ypel3	O1	-0.617512	-0.599244	0.0182686		NDE	-0.0379042	0.058717	0.01635	0.437122	0.100256	0.112569	0.15927	0.016249	0.0611062		NDE	-0.265277	-0.0542369	-0.0319711	0.0333342	0.0562903	0.0551129	-0.140343	0.161586	-0.0311659
Nup37	O1	-0.471335	-0.616448	-0.145113		NDE	0.399722	0.351088	0.155276	-0.109255	-0.0422922	-0.234564	-0.0825752	-0.0133846	-0.108801		NDE	0.237745	0.290388	0.336781	-0.013386	-0.0567251	-0.0106301	0.188766	0.213566	0.229163
Nepro	O1	-0.52915	-0.616125	-0.0869747		NDE	0.12948	0.313562	0.174149	0.200991	0.5017	-0.0377085	-0.228854	-0.145207	0.0184676		NDE	-0.0367245	-0.262656	-0.379409	-0.0705907	0.290209	-0.093872	0.165382	0.0259601	0.352743						yes
Terb2	O1	-0.614089	-0.521075	0.0930137		NDE	-0.221215	-0.0742878	-0.0861194	-0.0649052	-0.0208333	-0.0686508	-0.0586334	-0.00983399	0.0608834		NDE	-0.560649	-0.22331	-0.260924	-0.0291846	0.174735	0.0594846	-0.0869262	-0.183113	-0.168691
Mettl6	O1	-0.613187	-0.251611	0.361575		NDE	0.0451204	0.067007	0.173808	0.000909159	0.254236	0.302062	0.0281342	0.0288052	-0.0703392		NDE	-0.219425	0.00183148	-0.0561571	0.272427	0.301892	0.246271	-0.102856	-0.291031	-0.278914								yes
Epha4	O1	-0.463813	-0.613118	-0.149304		NDE	-0.0642494	-0.394402	-0.157909	0.310934	-0.191517	0.0166091	0.00733229	0.113213	-0.146394		NDE	0.082203	0.105863	0.0563104	-0.104731	0.0347366	0.131937	0.545144	0.169206	0.0637049						yes
Ap5b1	O1	-0.549958	-0.60956	-0.0596012		NDE	-0.109112	-0.259099	-0.0645975	-0.0219668	0.172154	-0.15218	0.271736	0.0581863	0.0103443		NDE	-0.459423	-0.18999	-0.0378294	0.109903	-0.0654855	0.0908768	-0.0265603	-0.130733	-0.18211
Arih2	O1	-0.556811	-0.607112	-0.050301		NDE	0.15136	-0.0661101	-0.209852	0.0917093	0.145031	0.264691	-0.0941564	0.073626	-0.0367681		NDE	0.114025	0.0254353	-0.102793	0.0725321	0.0117048	0.160039	-0.124501	0.0918385	0.315588						yes
Jpt2	O1	-0.501617	-0.606637	-0.10502		NDE	0.530291	0.516963	0.461122	-0.0565667	-0.092254	0.153079	-0.105607	0.269823	0.0173401		NDE	0.0248778	0.241962	-0.238678	-0.0557605	-0.110212	-0.0487229	-0.223465	-0.231645	-0.189975
Fbxw17	O1	-0.605005	-0.515211	0.0897935		NDE	0.0384985	-0.130513	0.024768	0.454249	0.0819013	0.144398	-0.0194695	-0.0754306	-0.153789		NDE	-0.0787683	0.0413106	-0.393085	0.198038	-0.0501597	0.0895439	0.0176049	0.0872349	0.073835
Gon7	O1	-0.57821	-0.60478	-0.0265695		NDE	0.211019	0.255729	0.304266	-0.426548	-0.160193	-0.0765133	0.00751285	-0.17106	-0.000742986		NDE	-0.103668	0.025267	0.0799648	0.0792625	0.267554	0.0706476	-0.0359002	-0.207404	0.00510974
Vash2	O1	-0.604634	-0.579027	0.0256071		NDE	-0.00919157	-0.263034	-0.424621	-0.173813	0.287253	0.179606	-0.011762	0.0500395	-0.214822		NDE	0.14723	0.0332611	0.0916305	0.250956	0.0227925	0.299372	-0.336816	-0.224453	-0.426271						yes
Sycp1	O1	-0.60436	-0.596208	0.00815159		NDE	-0.178031	-0.330518	-0.145627	-0.0634329	0.0523423	-0.0278045	0.0316935	-0.00488762	0.0574333		NDE	-0.401615	-0.283533	-0.293827	0.0237156	-0.18816	-0.157235	-0.113595	-0.280937	-0.222084					yes	yes	yes
Mgme1	O1	-0.60251	-0.475149	0.127362		NDE	-0.0711499	-0.0420039	-0.0156964	-0.244814	-0.454376	-0.192115	-0.161558	0.165728	-0.159241		NDE	-0.0942292	-0.100239	-0.146122	0.0965811	0.12046	0.249085	0.115353	0.0537422	-0.0533764								yes
Lrrc28	O1	-0.601851	-0.532034	0.069817		NDE	0.219749	0.0826702	0.259181	0.100604	0.0202205	-0.201632	0.00107543	0.103643	-0.0973529		K5	-0.0922076	-0.696162	-0.202614	0.154951	-0.117091	-0.1189	-0.249199	-0.186374	-0.358807
Dctpp1	O1	-0.601415	-0.553869	0.0475465		NDE	0.00852163	-0.0275828	0.0875746	0.0319108	0.0113283	-0.0195938	0.0560265	0.208721	0.0626326		NDE	-0.172746	0.00468474	-0.192384	0.156028	0.0453631	0.129036	0.035977	0.0511737	0.134355
Rprm	O1	-0.48379	-0.600523	-0.116733		NDE	-0.0707688	0.0796505	0.0443672	-0.0154747	0.00896269	-0.00300004	-0.0410029	0.00494828	0.0807119		NDE	-0.132572	-0.124521	-0.0952981	0.151677	-0.189838	0.0758415	-0.0395951	0.0369387	0.0485801
Birc5	O1	-0.598733	-0.329121	0.269612		NDE	0.347793	0.275694	0.299715	0.0193904	0.0255952	-0.123793	-0.0104972	0.225805	-0.00787273		NDE	0.0721347	0.251076	0.083066	0.0393576	-0.28195	0.16341	-0.18513	0.0585961	-0.00434879							yes		yes	yes
Gzf1	O1	-0.598382	-0.178273	0.420109		NDE	-0.15449	-0.274693	-0.250288	-0.254531	-0.160913	-0.0708015	-0.296291	-0.101387	-0.260773		K2	0.216722	-0.00478507	0.158376	0.547225	0.678665	0.570604	0.0982372	0.112334	0.0778401
Banp	O1	-0.596418	-0.359412	0.237006		NDE	0.070052	-0.266764	-0.142616	0.0377352	0.259681	0.390938	0.254613	0.125506	0.0702744		NDE	0.0760945	0.00766812	-0.0139098	0.0501759	0.0682363	0.230801	-0.130281	-0.10202	0.156795
Dtnb	O1	-0.595341	-0.349186	0.246156		NDE	-0.409263	-0.186329	-0.300179	-0.075306	0.329512	-0.039713	0.0723059	-0.135987	-0.0020401		NDE	0.107048	-0.269552	-0.0497385	0.285365	0.318071	0.349079	0.0499553	-0.125083	0.109565
Slc38a1	O1	-0.427361	-0.594804	-0.167443		NDE	-0.189196	-0.228241	0.0609851	-0.0713865	-0.0363451	-0.198969	-0.0598407	-0.0940697	-0.247651		NDE	0.0267219	0.0590415	-0.159308	0.188909	-0.116362	0.000198759	0.0931393	0.00167718	0.0710849
Stap1	O1	-0.593253	-0.0955263	0.497727		NDE	-0.474493	0.0572674	0.191654	0.0861619	0.200581	0.0114788	0.1015	0.241421	0.21575		NDE	-0.155714	-0.120516	-0.168581	-0.0774089	0.262689	-0.0291046	-0.0188956	-0.107537	-0.269505						yes
Trmt5	O1	-0.59322	-0.551174	0.0420456		NDE	0.24915	0.153102	0.308956	-0.0246346	0.26928	0.0765757	0.16067	-0.168208	0.241359		NDE	0.157892	0.150276	-0.0682665	0.19357	-0.0446572	0.345815	0.20615	0.247	0.0743652
Cfap410	O1	-0.590253	-0.551287	0.0389662		NDE	0.0251734	0.137457	-0.178142	-0.166561	0.217886	0.0921618	-0.00592887	0.028471	0.129372		NDE	-0.0529363	-0.391455	-0.0151868	0.0726375	-0.193652	0.196614	-0.0736718	0.000305587	-0.12945
Dhx58	O1	-0.588055	-0.574919	0.0131355		NDE	0.147007	0.368453	0.133244	-0.237397	-0.0329127	-0.453941	0.204346	0.22107	0.122266		NDE	0.427803	-0.0245876	0.0748681	0.23739	0.188363	0.055256	-0.0857594	0.0237442	0.217417
Shbg	O1	-0.587828	-0.456811	0.131018		NDE	-0.0744486	0.0901757	-0.01019	0.336395	0.00757684	0.0507007	0.0784278	0.0283016	0.0113084		NDE	-0.309831	-0.513208	-0.485462	0.10013	0.0164907	0.296832	-0.176766	0.0873137	-0.312224					yes	yes
Haus4	O1	-0.587569	-0.459062	0.128507		NDE	-0.0618989	-0.135619	0.119148	-0.17997	-0.231781	0.0234664	-0.206516	-0.0380847	0.0835419		NDE	-0.121176	-0.240854	-0.188576	0.0529403	0.0228192	0.0671021	0.0653491	-0.0504251	0.0840346
Rad51ap1	O1	-0.58737	-0.511714	0.0756557		NDE	-0.050773	0.0871532	0.000583837	-0.0169117	-0.32018	-0.0383297	-0.102484	-0.123842	0.0372674		NDE	0.13858	-0.100808	-0.114162	0.185285	0.101794	-0.0774829	0.0839532	-0.00394842	0.0791056
Zg16b	O1	-0.485018	-0.586475	-0.101458		NDE	0.332368	0.0901276	0.198505	0.120713	-0.0712941	0.311685	0.35274	0.142711	0.28965		NDE	-0.0385261	-0.0849744	0.101965	-0.0176777	0.0492032	0.283464	0.290307	0.273072	-0.200015								yes
Ift81	O1	-0.505822	-0.586328	-0.0805066		NDE	-0.0624043	-0.0599235	0.0116509	0.165539	0.173611	0.0424375	-0.100269	-0.143961	0.00425368		NDE	-0.245083	-0.165336	-0.327619	-0.190609	-0.0958878	-0.0384656	0.105567	0.0754762	0.056235					yes
Dtx2	O1	-0.585127	-0.50361	0.0815172		NDE	0.128818	-0.0215946	0.0991981	0.220686	0.313384	0.328186	-0.0622423	0.00476398	-0.0973475		NDE	0.114314	-0.144723	-0.127135	-0.0653447	0.0696997	0.061958	-0.0647111	0.0026586	-0.12163
C1qtnf12	O1	-1.63915	-2.44325	-0.804099		NDE	0.215233	0.347798	0.298939	0.193791	0.196605	-0.298718	0.102282	0.316376	0.0195165		NDE	0.0617715	0.225909	0.128046	0.0555996	0.132088	0.243963	0.00254486	0.145454	0.210823										yes
Them5	O1	-1.31001	-2.10613	-0.79612		NDE	0.17276	-0.00619142	-0.292775	-0.194283	-0.0609979	-0.166459	0.244489	0.432862	-0.0607606		NDE	-0.0452649	0.0790486	0.184046	0.190655	-0.54945	-0.315155	0.100533	0.169293	0.223403
Zp4	O1	-1.1448	-2.07891	-0.934109		NDE	0.119272	0.102198	0.0920071	0.0831759	-0.0594982	0.115489	0.00519818	0.334678	0.0484355		NDE	0.223052	0.0564557	-0.17774	-0.0354882	-0.110876	0.184025	0.0311541	0.31898	0.0477193
Zp2	O1	-1.06742	-1.98194	-0.914512		NDE	0.364588	0.166549	0.215691	0.0474136	-0.229241	0.0765462	-0.0956368	-0.181121	0.18219		NDE	-0.255123	-0.139749	-0.357921	-0.215254	-0.129381	0.0359902	0.122339	0.0612688	0.146342
Drc7	O1	-1.38879	-1.96333	-0.574543		NDE	0.354548	0.0909389	0.187466	0.162595	0.142403	0.00396194	0.0913296	0.0880182	-0.214918		NDE	0.154856	0.0302196	-0.0572588	-0.0533829	-0.0880265	0.0908322	0.0894974	0.0979613	-0.127405
Tor3a	O1	-1.12196	-1.89414	-0.772179		NDE	0.284437	-0.552174	0.0536534	0.0143669	-0.162158	-0.121782	0.0968017	0.113367	-0.058116		NDE	-0.0510282	-0.01915	-0.00979664	-0.222574	-0.0410661	-0.242391	0.163508	0.0675246	-0.0574831
Krt19	O1	-1.18247	-1.86271	-0.680248		D3	-0.910498	-1.23504	-1.27345	0.18604	-0.0149226	-0.242897	-0.0598584	-0.0651221	-0.204936		NDE	0.32227	0.547936	0.165533	0.403524	0.295509	0.135943	0.0883374	0.403451	0.117407						yes				yes
Zp3	O1	-1.09193	-1.83667	-0.744738		NDE	0.0829957	0.011092	0.128918	0.277369	0.228495	0.181492	0.0690509	0.0741348	0.200111		NDE	0.233701	-0.0516067	-0.0240653	-0.256371	-0.261841	0.0450367	-0.14168	-0.052035	-0.431336			yes	yes	yes	yes
Tcl1a	O1	-1.19207	-1.77274	-0.580664		NDE	0.384421	0.281539	0.226065	-0.0245121	0.286298	0.328453	-0.0951648	0.212863	-0.0103444		NDE	0.455917	0.0388547	0.116357	0.093583	0.046517	0.0763187	-0.0294508	0.158586	0.0379733									yes
LOC100363294	O1	-1.06405	-1.7626	-0.698544		NDE	0.266516	-0.168804	-0.241817	0.0595365	-0.053133	-0.0368355	-0.156193	0.0324041	-0.203162		NDE	-0.127142	-0.0295095	0.102893	0.300922	0.0738392	-0.0645573	-0.117723	0.0846695	-0.0497607
Astl	O1	-0.712014	-1.73734	-1.02533		NDE	0.277528	0.219269	0.0603058	0.180258	-0.037446	0.249406	-0.0747663	0.0789536	-0.0175862		NDE	-0.160826	-0.244175	-0.416356	-0.165963	-0.330716	-0.143877	-0.0964859	0.0937886	0.0208471
Fuom	O1	-1.1609	-1.64483	-0.483931		D3	-0.405707	-0.834534	-0.974332	-0.103614	-0.276899	-0.0443604	0.0504238	0.140414	0.24334		NDE	-0.272717	0.0558073	0.138697	-0.226454	-0.245309	-0.120933	-0.126097	-0.00559037	0.166091						yes
RGD1563365	O1	-0.929304	-1.64321	-0.713909		NDE	0.39204	0.222645	0.394563	0.0468235	0.289667	0.14125	-0.194656	0.0596974	-0.00524282		NDE	0.215337	-0.127007	-0.0107377	0.136554	-0.0172439	0.0975325	-0.00127816	0.0569161	0.135425
Nlrp5	O1	-1.051	-1.64258	-0.59158		NDE	0.0980427	-0.268978	-0.119079	0.0229096	0.366552	0.208778	0.0137972	0.301276	-0.0736172		NDE	0.159103	0.316304	-0.14602	-0.318678	-0.0968816	-0.0555799	0.0468599	0.0131644	-0.212855							yes
Cdkn1c	O1	-0.967666	-1.61787	-0.650209		NDE	-0.432484	-0.390223	-0.493211	0.436336	0.237429	-0.132392	-0.131112	0.0379625	-0.0369728		NDE	-0.315589	-0.30669	-0.0748044	-0.352555	0.075228	-0.0517421	0.0152831	0.0987836	0.000662354						yes
Gchfr	O1	-1.06662	-1.59082	-0.524199		NDE	0.423177	0.178392	-0.0217754	0.426149	0.149875	0.471599	0.306077	0.187256	0.0915989		NDE	-0.122636	-0.326501	-0.344912	-0.0490325	-0.159569	-0.13652	0.0358462	0.073303	-0.0181583
Med21	O1	-1.12095	-1.59069	-0.469744		NDE	0.271777	-0.29581	-0.117195	-0.135506	-0.189764	-0.239303	0.0337443	-0.062909	0.0679183		NDE	-0.115921	0.0577472	0.117148	0.0467306	-0.219702	-0.093397	0.0668824	-0.036386	0.0925661
Col3a1	O1	-0.945009	-1.54491	-0.5999		NDE	-0.127257	-0.33985	-0.559906	-0.0329912	0.0935064	0.0912557	0.0360403	0.178308	0.0382343		NDE	-0.184709	0.254606	0.0822445	-0.0689897	-0.0966024	0.0267343	-0.0867448	0.0795132	-0.192111						yes
Rbp1	O1	-1.07214	-1.52396	-0.451821		NDE	-0.0120976	-0.284836	-0.332375	0.0583299	0.102824	-0.11189	-0.0121893	0.0238775	-0.102498		NDE	-0.254344	0.00254193	-0.0889328	0.104205	0.11522	-0.175174	0.106715	-0.0285224	-0.174278						yes					yes
Tex19.1	O1	-1.05648	-1.51935	-0.462862		NDE	0.390531	-0.0505793	0.021891	0.320561	0.41339	0.460526	-0.189481	-0.165241	-0.183416		NDE	-0.0806516	-0.286617	-0.381	-0.00731016	-0.257343	-0.0062323	0.114772	0.169407	0.108815			yes		yes	yes
Slc2a5	O1	-0.907565	-1.49509	-0.587527		NDE	0.0440123	-0.355518	-0.287235	0.394124	0.182571	-0.0529248	0.177373	0.218846	0.148522		NDE	-0.223736	0.110091	0.163547	0.345218	0.1529	0.18868	0.0511731	0.0218908	0.14127								yes
Rps4y2	O1	-0.777438	-1.47295	-0.695508		NDE	0.0479335	-0.196808	-0.0870825	0.44631	0.388367	0.298002	0.109272	0.117807	0.218686		NDE	0.427298	0.239275	0.0544838	0.0117312	0.112527	-0.112309	0.17347	0.293983	-0.0216384
Khdc3	O1	-0.640257	-1.46744	-0.827182		D2	0.0452793	0.208198	0.414575	0.343673	0.380579	0.795312	-0.139417	0.125895	-0.105701		NDE	0.00420486	-0.116364	-0.190036	0.183794	-0.0484883	0.124396	-0.0707447	-0.179868	-0.15338
Fbxo21	O1	-0.830392	-1.43268	-0.602285		D2	-0.163415	0.464137	0.144746	0.0951915	0.278203	0.289565	0.163207	0.62614	0.147852		NDE	-0.354625	0.0354228	0.0328431	-0.445674	0.320978	0.388201	-0.259309	0.252278	0.341549
Ptprv	O1	-0.94984	-1.42337	-0.473532		NDE	-0.233469	-0.244524	-0.471219	0.356461	-0.160064	0.162865	-0.223464	-0.185576	-0.189644		NDE	-0.0661305	-0.212881	0.0789587	-0.107553	0.0428618	0.0401281	0.0172191	0.0924075	-0.0513939
Aurkc	O1	-0.755714	-1.40001	-0.644296		NDE	0.531861	0.110763	0.17235	0.0581006	-0.0227749	0.078032	0.297787	0.213141	0.0468519		NDE	0.0679822	-0.0397802	0.123804	-0.0377653	-0.00921714	-0.233061	-0.0450218	-0.00555028	0.0507033				yes	yes	yes	yes
Thbs2	O1	-0.738031	-1.38495	-0.646921		D2	0.19546	0.249723	0.0438575	0.77755	0.32561	0.792878	0.0972348	0.324832	0.0377814		NDE	-0.0361029	0.236326	-0.118262	-0.0920871	0.213825	-0.301648	-0.0155317	0.283902	0.0704608								yes
Mtmr14	O1	-0.862283	-1.36349	-0.501204		NDE	0.357386	0.210541	0.323863	0.235942	-0.0581832	0.298305	-0.0262418	0.152051	-0.0249182		NDE	-0.310474	0.0539029	-0.104071	-0.0867881	-0.331337	-0.193989	0.0875133	0.0401759	0.326507
Ptn	O1	-0.917806	-1.35532	-0.437511		NDE	-0.494942	-0.163496	-0.22084	0.0662299	-0.0465233	0.211848	0.0892324	-0.0654154	-0.0694277		NDE	-0.410585	-0.078043	-0.00147891	-0.0297288	0.11777	0.122503	0.182585	0.0849815	0.0983141				yes	yes	yes	yes		yes	yes
Crb3	O1	-0.903252	-1.35529	-0.452038		NDE	0.334509	0.267167	0.0821142	0.355715	-0.23904	-0.0433423	-0.112762	0.146905	-0.0481359		NDE	0.210398	-0.144069	0.0222945	0.0640228	-0.00828946	-0.0313604	0.212923	0.137239	0.0959794
Clba1	O1	-0.936863	-1.33401	-0.397147		NDE	0.527567	0.427484	0.307732	0.0640858	-0.0207136	0.284097	0.0354421	0.267182	-0.0295417		NDE	0.182255	-0.187612	0.0182134	-0.00868894	-0.226436	0.0333789	-0.148842	0.0106167	0.00822906
Procr	O1	-0.916434	-1.3286	-0.412165		NDE	0.219223	0.353738	0.442929	0.152679	0.0515209	-0.272705	-0.00242618	0.11789	-0.109993		NDE	0.245717	0.0137967	0.0112059	0.0958701	-0.0998696	-0.120769	0.13361	0.074624	0.0306566
LOC363337	O1	-0.93057	-1.32725	-0.396676		NDE	0.230749	0.102778	0.000217577	0.197151	0.247848	0.134633	0.0104616	0.0383509	0.13231		NDE	0.0797971	-0.0179695	0.277665	0.225781	0.0540158	0.0943507	0.206134	0.0629614	-0.00926461
Ccdc124	O1	-0.892989	-1.31828	-0.425291		NDE	0.367866	0.158228	0.178611	-0.00337367	-0.0932815	0.125475	0.0555055	0.107138	0.00943659		NDE	0.147072	-0.112681	-0.0777734	-0.0785331	-0.0587056	-0.132102	0.0430219	0.193673	0.0922289
Gstm6	O1	-0.162963	-1.29058	-1.12761		NDE	-0.191107	0.0801346	-0.471387	0.107937	0.132917	0.220608	-0.0220194	-0.029722	-0.0287751		K6	-0.2653	-0.259145	0.303863	-0.610404	-0.864816	-0.515936	0.112216	0.157014	0.332878
Krtcap3	O1	-0.654016	-1.2705	-0.616489		NDE	0.417472	0.010671	-0.0632592	0.013386	-0.0679024	-0.066211	-0.0313406	0.296606	0.0401715		NDE	0.175504	0.207339	0.239416	0.0953711	-0.0339493	0.112924	-0.0784841	-0.157676	-0.461286
Itm2a	O1	-0.890542	-1.26613	-0.375585		NDE	-0.351452	-0.459916	-0.543029	0.0118002	-0.0400569	0.0416809	0.11324	0.22721	-0.0785927		NDE	-0.104042	-0.0042718	0.0133542	-0.00759478	-0.0443227	0.0401273	-0.200895	0.0929522	-0.137758						yes
Zp1	O1	-0.450548	-1.25573	-0.805179		NDE	0.00211164	0.215025	0.199318	0.294948	-0.109505	-0.00671345	0.0868645	0.0179448	0.255535		NDE	0.0319521	-0.107575	-0.32527	0.0340871	-0.089525	-0.044375	0.104228	0.109859	-0.245116
Lin28a	O1	-0.748955	-1.25366	-0.504705		NDE	0.221707	0.0510164	-0.0277647	-0.0486082	-0.226238	-0.36317	0.200392	0.331125	0.134887		NDE	-0.288768	-0.409	-0.532136	-0.276475	-0.152968	-0.0744372	0.0773049	-0.0326135	0.000630646					yes	yes
Hbb	O1	-0.516065	-1.23704	-0.720973		D5	-0.00858135	-0.510441	-0.614635	-0.728941	-0.864986	-0.884296	0.192988	-0.0234271	-0.0785221		K6	-0.312266	-0.0370402	0.0693027	-0.601293	-0.671118	-0.424298	0.0602814	-0.0624541	0.00955588						yes
LOC100911498	O1	-0.586544	-1.21555	-0.629005		D5	0.307584	-0.856996	-0.758313	-0.184349	-0.328626	-0.622428	-0.3386	-0.158903	-0.350666		NDE	0.113118	0.438195	0.513291	0.38194	0.0551288	-0.281532	0.0615829	0.0794219	0.0275554
Col5a2	O1	-0.611774	-1.21334	-0.601566		NDE	0.0215367	-0.143291	-0.226917	0.122387	0.151562	0.104343	0.263769	0.300056	0.169522		NDE	-0.147049	0.246502	-0.191223	-0.0508075	-0.0314543	-0.0381488	0.0769318	0.20689	0.0499671						yes
Lpcat2	O1	-0.858706	-1.20709	-0.34838		NDE	0.031371	0.0494025	0.196735	0.0094075	-0.0546558	0.000476245	-0.18759	-0.16121	-0.217058		NDE	-0.234204	-0.422456	0.06956	-0.151856	-0.172376	-0.178786	0.00841716	0.144928	0.171972
Ggact	O1	-0.602513	-1.20141	-0.598899		NDE	0.508322	0.347354	0.360231	-0.433528	-0.367411	-0.235165	0.403535	0.459217	0.203117		NDE	0.128285	0.561988	0.532478	-0.34554	0.0802761	0.297992	-0.326542	0.0908673	0.324458
Cryl1	O1	-0.471789	-1.19913	-0.727345		NDE	0.467398	0.145561	0.522341	0.125511	0.283082	0.21243	0.0836687	-0.0857888	0.0542682		NDE	0.279128	0.173055	0.173459	-0.120563	-0.0659896	-0.174558	0.149563	0.271718	-0.0530537
Hbb-b1	O1	-0.580525	-1.19357	-0.613042		D5	-0.20399	-0.652922	-0.430607	-0.751932	-0.593861	-0.834817	0.322813	0.336612	0.249522		K6	-0.225699	0.0841237	-0.0384668	-0.513463	-0.613334	-0.249282	-0.0396945	-0.0492105	0.0704845
Wt1	O1	-0.646442	-1.18921	-0.542767		D3	-0.277435	-0.596631	-0.76138	0.176327	0.171523	0.287223	0.0831338	0.455646	0.129577		NDE	0.0848066	-0.0982877	0.0922122	-0.245763	-0.18822	0.165155	-0.15695	0.261999	0.101302			yes		yes	yes			yes	yes
Uba7	O1	-0.617525	-1.18448	-0.566959		NDE	0.406288	0.149256	-0.000283462	0.0534365	0.130799	-0.271586	0.162926	0.195792	0.258927		NDE	-0.493915	-0.0500843	-0.142924	-0.274935	-0.171406	-0.327456	0.193599	0.132719	0.200506
Mapkapk5	O1	-0.681578	-1.1754	-0.493818		NDE	0.385967	0.252327	0.23597	0.244424	0.140452	0.300017	-0.184294	0.0484185	-0.0408724		NDE	0.106853	-0.123398	-0.0538911	0.126214	-0.0598192	0.061064	-0.109309	0.297231	0.0702599						yes
Krt8	O1	-0.579955	-1.17321	-0.593256		NDE	-0.0404059	0.125513	-0.0560939	0.276274	0.346367	0.465485	0.234341	0.128464	0.0336432		NDE	-0.126864	-0.319112	-0.219496	-0.0501858	-0.19406	-0.196173	0.273535	0.0413538	0.199925						yes
Myrf	O1	-0.490516	-1.16379	-0.67327		D3	-0.390179	-0.700601	-0.623764	0.00666218	-0.281386	-0.0940727	-0.156801	0.11649	-0.13157		NDE	-0.0266438	0.191107	-0.134694	0.0618464	-0.148025	0.173985	0.247435	0.261222	0.0581124						yes
Fuz	O1	-0.541624	-1.1619	-0.620275		NDE	0.377386	-0.00625504	-0.130657	-0.061419	-0.0447837	0.220078	-0.0218474	0.0716949	0.0331522		NDE	-0.115607	0.011667	-0.25872	-0.541987	-0.164558	-0.51048	0.203755	0.18721	0.0232162						yes
Pla2g2a	O1	-0.730571	-1.16085	-0.430276		D4	0.171282	0.138961	-0.303632	-0.078788	-0.0998099	0.0116692	0.654162	0.185526	0.0983912		NDE	0.12787	0.0930941	0.276251	0.145737	-0.0207655	0.029584	0.301575	0.257068	0.141704
Tmem184a	O1	-0.491666	-1.15194	-0.660271		NDE	0.111478	0.192052	0.189715	-0.0552503	0.0305134	-0.391697	0.0975114	0.0690504	-0.109953		NDE	-0.123306	-0.195334	-0.0680019	0.0841267	0.029167	0.179733	-0.0461372	-0.102206	-0.28082
Mos	O1	-0.67376	-1.15157	-0.477811		NDE	-0.191153	-0.337409	-0.214979	0.167154	0.0557017	-0.0206825	0.207647	0.342532	-0.0822977		NDE	0.0178972	-0.247549	-0.0295974	-0.0947687	-0.251565	0.31642	0.130018	0.0936055	0.276744					yes
Plpp1	O1	-0.684955	-1.14824	-0.463283		NDE	0.319668	0.173501	0.202569	0.164979	-0.0737352	0.229097	0.101664	0.221593	0.1526		NDE	0.068351	-0.175358	-0.177644	-0.218647	-0.395732	0.204638	0.0365006	0.145665	-0.103836								yes
Igfbp5	O1	-0.306657	-1.14354	-0.836883		NDE	0.0583877	-0.0626613	-0.152114	-0.0814455	-0.189276	-0.244223	0.0207753	-0.0106755	-0.0266896		K1	0.409712	0.0380697	0.702748	-0.0337867	-0.167011	-0.342552	0.147535	-0.112713	-0.013346						yes				yes
Gatm	O1	-0.756019	-1.1375	-0.381478		NDE	0.15901	0.428014	0.479203	0.246005	0.0608376	0.171883	-0.309169	-0.0285046	-0.172708		NDE	0.273948	0.0553688	-0.0275843	-0.0690624	-0.125239	0.060405	0.10012	0.0402791	0.195535										yes
Cga	O1	0.196228	-0.918516	-1.11474		D4	0.137589	0.520477	0.764362	-0.203969	-0.362452	-0.765072	0.0278545	0.259236	0.158028		NDE	0.372244	0.455494	0.213137	-0.315133	-0.103515	-0.113138	-0.0819617	-0.0981289	-0.265263			yes							yes	yes	yes
Ehhadh	O1	-0.659967	-1.11179	-0.451827		NDE	0.328745	-0.0928887	0.0280306	-0.220838	0.0334223	-0.133616	-0.00711932	-0.0668159	-0.150752		NDE	-0.423319	-0.252365	-0.106511	-0.275779	-0.106876	-0.0695405	0.112044	0.315042	0.377807
Sohlh2	O1	-0.782137	-1.10976	-0.327626		NDE	0.0779659	-0.200272	-0.208733	-0.242104	-0.179253	-0.153296	-0.128233	0.0234983	-0.00305155		NDE	0.491729	0.267905	-0.0212612	-0.357363	-0.263188	0.00518707	-0.172136	-0.0222584	-0.112432			yes	yes	yes	yes
Zar1	O1	-0.730535	-1.09606	-0.365526		NDE	0.202813	0.161297	0.366743	0.226786	0.160534	0.136521	0.128612	-0.0412519	0.412791		K5	0.347377	-0.606151	-0.0529294	-0.0601346	0.328688	0.0748842	0.149889	0.246341	0.00151963
Pcsk6	O1	-0.673481	-1.08326	-0.409783		NDE	-0.109367	-0.109439	-0.0755999	0.239642	0.196173	0.22262	-0.075698	0.266282	-0.185868		NDE	-0.0514366	-0.00389379	-0.410518	-0.0641107	-0.148835	0.113405	0.0302011	0.00959625	0.0585304											yes
Sox9	O1	-0.4044	-1.07497	-0.670573		NDE	0.441964	0.328716	-0.372084	0.187834	0.489984	0.528429	0.089906	-0.00784475	0.0529298		K4	0.755603	0.66246	1.24728	0.00418543	0.337076	0.6669	0.174866	0.465568	1.37867			yes		yes	yes			yes
Rassf7	O1	-0.749611	-1.05581	-0.3062		NDE	0.307142	0.236335	0.0394935	0.0396412	-0.192049	0.0211024	0.241614	0.0497433	0.0104573		NDE	0.17594	-0.107071	-0.022475	0.117282	-0.13414	-0.140639	-0.0402593	0.299763	0.112897
Gpc3	O1	-0.281175	-1.05407	-0.772896		NDE	0.213422	0.0516213	0.216737	0.0606231	0.0705062	0.265857	-0.00809364	0.125323	-0.0187114		NDE	-0.231851	-0.00207715	0.0961533	-0.518409	-0.28943	-0.0324671	0.0322921	0.0902472	0.239728						yes
Grb10	O1	-0.663639	-1.04792	-0.384285		NDE	0.0218745	0.0695614	-0.0619659	0.131266	0.0295382	0.20366	-0.18179	-0.0242125	-0.201906		NDE	-0.22768	-0.0499167	-0.111309	0.057958	-0.0588758	0.00034335	0.0315724	0.0982053	0.267629										yes
Enpp2	O1	-0.41141	-1.03723	-0.625822		NDE	0.126767	-0.322509	-0.426099	0.0385296	0.0693134	0.0490795	-0.000765302	0.0886538	-0.169579		NDE	0.100874	0.406046	0.41178	0.182516	-0.0840733	0.102907	0.0729456	0.0317726	0.015722						yes
Mdk	O1	-0.671059	-1.03676	-0.365696		NDE	-0.0522956	-0.00311321	0.0437763	0.137098	0.0654997	0.185954	-0.164327	0.132015	-0.0273879		NDE	-0.117622	-0.0199555	-0.0128437	0.0968351	0.276689	0.0522693	0.0412879	0.107399	-0.0764427				yes	yes	yes	yes		yes	yes
Smad3	O1	-0.362554	-1.03146	-0.66891		NDE	0.00261748	0.0623497	-0.100314	0.203352	0.284832	0.315052	0.210593	0.114826	0.0862572		NDE	0.0763289	0.0798093	0.141199	-0.178043	-0.181823	0.112669	0.178707	0.0246258	0.205646						yes			yes
Ccnd3	O1	-0.578911	-1.03028	-0.451368		NDE	-0.121328	-0.420497	-0.358183	-0.0858791	-0.0227307	0.166329	0.245295	0.25993	0.22021		NDE	-0.109575	0.00670424	0.0326501	0.0192888	0.0258012	0.276582	0.356971	0.126836	0.0424155							yes			yes
Fmo1	O1	-0.619243	-1.02341	-0.404163		NDE	-0.143796	0.18791	-0.39031	-0.0457388	0.0691118	0.100137	-0.445566	-0.301508	-0.259888		NDE	-0.236403	-0.00705934	-0.443618	-7.25624e-05	-0.282531	-0.1278	0.0752545	0.174822	-0.0504903
Lpin2	O1	-0.570872	-1.01567	-0.444802		NDE	0.223405	0.353098	0.0840878	0.166196	0.0482821	0.578525	0.0763542	0.0204155	0.318703		NDE	0.312135	0.0460513	0.531818	-0.524304	0.0385433	0.240002	-0.277045	-0.084649	0.175338										yes
Sfrp2	O1	-0.583475	-1.01281	-0.429338		NDE	-0.185074	-0.060735	0.0467137	-0.221083	-0.16406	-0.277685	0.0288016	-0.043741	-0.12561		NDE	0.284889	-0.0396434	-0.0390538	0.0461348	-0.170431	-0.115795	0.125171	0.20306	0.0546877			yes			yes	yes		yes
Camta1	O1	-0.556496	-1.00608	-0.449588		NDE	0.0707468	-0.295943	-0.0937306	-0.148314	0.0115887	-0.0954557	-0.253444	0.0056401	-0.110261		NDE	-0.0155566	0.253848	-0.0238829	-0.0457436	-0.0516573	0.0361424	0.0647163	0.179781	0.0535261
Timm9	O1	-0.553865	-1.00504	-0.451176		NDE	0.335964	0.125062	0.227956	-0.174997	-0.120339	-0.230836	-0.0782477	0.19787	0.0518865		NDE	-0.10881	-0.0732434	0.116976	-0.0996103	0.116059	-0.186155	0.199699	-0.00836087	0.0654745
LOC498154	O1	-0.53445	-1.00158	-0.467126		NDE	0.401734	0.0736885	0.0638875	-0.121347	-0.332559	-0.408614	-0.16	0.0329341	-0.10283		NDE	0.207419	0.101084	0.237043	-0.0354391	-0.225277	0.0688089	0.0522354	0.28551	-0.134219
Tyms	O1	-0.537025	-0.998252	-0.461228		NDE	0.187257	-0.467482	-0.428465	0.162261	-0.158089	0.185419	-0.0313354	0.249616	0.167446		NDE	-0.113643	-0.0512897	0.0125423	-0.0202653	-0.255376	-0.0392976	-0.10724	0.198942	0.0411879						yes				yes
Tedc2	O1	-0.603808	-0.996233	-0.392425		NDE	0.182266	-0.143427	-0.346082	-0.0974147	-0.334704	-0.0470345	-0.0623738	0.243031	0.0172354		K4	-0.148553	0.111557	0.0661279	0.158625	0.00554988	-0.119571	0.478248	0.681066	0.359858
Wnt4	O1	0.347502	-0.646682	-0.994185		NDE	-0.0258061	-0.236896	-0.0464728	-0.154358	-0.0777483	-0.00502443	0.0521627	0.0306778	-0.0300356		NDE	-0.253779	0.0635622	0.192233	-0.150472	-0.127654	-0.0541179	-0.268755	0.076291	-0.210901			yes	yes	yes	yes			yes		yes	yes
Inka1	O1	-0.63223	-0.989733	-0.357504		NDE	-0.213853	0.148832	-0.257187	0.452566	0.33046	0.0409478	-0.0343143	-0.108964	-0.133123		NDE	-0.107135	0.0397227	-0.420714	-0.087014	0.0560075	-0.322999	0.103026	-0.00989966	-0.0315006								yes
Alkbh1	O1	-0.452889	-0.984043	-0.531154		NDE	-0.0474679	-0.341552	-0.176679	-0.514145	-0.391022	-0.322352	0.138762	0.271727	0.0850794		NDE	-0.234931	-0.14477	0.132825	-0.292979	-0.175796	-0.11588	-0.0577168	-0.00665624	0.201397						yes			yes
Prpf18	O1	-0.532367	-0.98313	-0.450763		NDE	0.153633	0.200434	0.315777	-0.113002	0.00733054	0.2124	0.0717836	0.0427505	-0.101381		NDE	0.125607	0.0413489	0.164388	-0.152738	-0.0205962	-0.193431	0.153359	0.189406	0.24925
Ankrd49	O1	-0.569634	-0.980041	-0.410407		NDE	0.126499	-0.112949	0.120682	0.0537057	-0.148851	-0.134085	0.0890763	0.261366	0.124162		NDE	0.0318841	-0.121534	-0.0481939	0.0306387	-0.0790728	-0.0156471	0.315545	0.162917	0.394609
Fblim1	O1	-0.596724	-0.963116	-0.366391		NDE	-0.295877	-0.28656	-0.459682	0.134576	0.483735	0.194176	0.292614	0.436782	0.189861		NDE	-0.148534	-0.0627786	-0.376898	0.106114	0.151122	-0.0499016	0.0292597	0.561768	-0.0659758
Rtn4ip1	O1	-0.673143	-0.957184	-0.284041		NDE	-0.242872	0.010839	-0.000958939	-0.0953328	-0.0653524	0.00954505	-0.0780954	0.112793	0.12472		NDE	-0.106962	-0.253742	-0.0620878	-0.197008	-0.156036	0.0501533	-0.136615	0.153587	-0.0377489						yes
Agpat3	O1	-0.548814	-0.951171	-0.402357		NDE	0.133926	-0.10395	-0.364687	-0.189728	0.021583	-0.108108	-0.336364	-0.130925	-0.0369667		NDE	0.0727587	-0.321682	-0.28119	-0.205688	-0.121989	-0.238787	-0.279802	0.316259	0.0571081
Mfap4	O1	-0.662625	-0.942542	-0.279918		NDE	-0.148418	0.0324038	-0.150536	0.00110262	0.130541	0.293674	-0.0225481	0.182367	0.0138052		NDE	-0.0797659	-0.0981022	-0.0166279	-0.0291013	-0.147364	0.108192	-0.0629165	-0.197038	-0.0241082
LOC100302465	O1	-0.603009	-0.935349	-0.33234		D1	0.450277	0.203068	0.630325	-0.153427	0.174094	0.230802	0.168259	0.187916	0.223579		NDE	0.0366673	-0.0375562	-0.133849	-0.31214	-0.0113432	0.321183	0.122521	0.418245	0.0703966
Mex3c	O1	-0.599118	-0.925281	-0.326163		NDE	-0.139353	-0.162769	-0.26561	-0.339324	0.0201977	0.0725776	-0.116867	0.369041	-0.264574		NDE	-0.543681	0.0233668	-0.186672	-0.312626	-0.00799124	-0.159437	0.141322	0.00976131	0.188221						yes
Npy	O1	-0.571129	-0.923319	-0.35219		NDE	0.173073	0.101975	-0.0370638	-0.101034	0.352791	0.0350368	0.176906	0.0509161	0.175613		NDE	-0.256258	-0.206008	-0.143074	0.0514511	0.0666985	-0.0137165	-0.150592	0.254253	0.371776						yes
Timd2	O1	-0.392443	-0.917511	-0.525067		NDE	-0.357029	-0.375271	-0.290885	0.0609931	-0.258581	-0.0127369	-0.126963	0.0651877	0.0976403		NDE	-0.0352361	-0.191546	0.150251	-0.0550514	-0.545673	-0.572599	-0.0276934	0.321788	0.0614373
Avpi1	O1	-0.59676	-0.912011	-0.31525		NDE	0.143052	0.043659	0.171468	0.205755	0.0217037	0.176425	0.0228008	0.14141	0.0220896		NDE	0.14904	0.0514787	-0.143792	-0.146577	-0.19603	-0.222593	0.055694	0.0211315	0.0783707
Igf2bp2	O1	-0.450225	-0.907254	-0.457029		NDE	0.281433	-0.15069	-0.139937	-0.378595	-0.418306	-0.420415	0.0816111	0.1939	-0.200417		NDE	0.171361	0.449772	0.235047	-0.391594	-0.0928541	-0.206461	-0.216993	-0.107853	-0.214586
Noct	O1	-0.445749	-0.907116	-0.461367		NDE	0.251179	0.205372	0.352472	0.0986913	0.140062	0.305413	0.161923	0.18532	0.100813		NDE	0.520184	0.116531	-0.0557938	0.0554932	-0.0143889	-9.1884e-05	0.0856859	0.120035	0.0946638						yes
Rgs10	O1	-0.614816	-0.903234	-0.288418		NDE	0.400585	0.0822755	-0.00956698	-0.271424	-0.0624354	0.0636939	0.262433	0.102001	0.0149082		NDE	-0.358495	-0.121887	-0.212373	-0.0180299	-0.101825	-0.275149	0.116216	0.117609	-0.0579098
Lix1l	O1	-0.428922	-0.902827	-0.473905		NDE	-0.220371	-0.263466	-0.573072	0.115303	0.104764	0.181412	-0.0973687	0.0612155	0.0429097		NDE	-0.211248	0.151367	-0.188406	0.135538	-0.095814	0.238103	0.164706	0.337617	0.164658
Rab11fip1	O1	-0.411372	-0.900781	-0.48941		NDE	0.00644777	-0.160605	-0.35828	0.289828	-0.353474	-0.00294914	-0.211693	-0.257172	-0.324956		NDE	0.138035	-0.211003	-0.284868	-0.0691866	-0.160141	-0.432269	0.189505	-0.0450414	-0.0280371
Col1a1	O1	-0.617811	-0.899498	-0.281687		NDE	-0.294215	-0.137414	-0.275395	0.205513	0.384245	0.34479	0.0460592	0.0740601	0.0953437		NDE	0.0862965	0.0522943	0.139373	-0.03658	-0.0413355	0.201649	-0.131118	-0.0109652	-0.136924						yes				yes
Dtnbp1	O1	-0.456422	-0.88744	-0.431018		NDE	0.165974	0.124411	0.0327705	-0.263759	-0.194976	0.0613935	-0.0524401	-0.134931	-0.070391		NDE	-0.140972	-0.352367	-0.301793	-0.216344	0.201696	-0.351389	0.0514929	0.110366	-0.142706						yes
Gdf9	O1	-0.516862	-0.886849	-0.369987		NDE	0.456098	0.209877	0.314612	-0.074671	0.0578385	0.185938	0.138302	0.121065	0.163791		NDE	0.370947	0.095463	-0.0112925	-0.137809	-0.16219	0.398717	-0.171041	0.139306	-0.0754113			yes	yes	yes	yes	yes
Fzd1	O1	-0.603815	-0.886277	-0.282462		NDE	-0.239808	-0.388352	-0.483371	0.137291	0.186285	0.118843	-0.0398832	0.0236811	-0.0543871		NDE	-0.315864	-0.300397	-0.0435134	0.00218127	-0.0681533	-0.0468187	0.0342588	0.558722	0.253165						yes				yes
Kitlg	O1	-0.253625	-0.87584	-0.622215		NDE	-0.115622	-0.124258	-0.288615	-0.0214104	-0.524467	-0.0862537	-0.0493326	-0.106096	0.0045513		NDE	0.055673	0.3101	0.0712951	-0.0746507	0.220821	-0.137634	0.104455	0.133141	0.263277			yes			yes			yes
Creb3l1	O1	-0.16992	-0.873125	-0.703205		NDE	-0.00873343	0.0265717	-0.181671	-0.11965	-0.0076091	-0.0211504	-0.00630841	0.0136518	-0.118404		NDE	-0.222092	-0.520581	-0.461791	-0.0910213	-0.19938	-0.392923	-0.15474	0.0209225	-0.0679373						yes			yes
Plag1	O1	-0.128147	-0.869776	-0.741629		NDE	0.520373	0.474805	0.18058	0.00519216	0.321873	0.244594	0.336285	-0.0199507	-0.0728952		K6	0.28663	0.262893	0.461592	-0.579685	-0.870168	-0.266613	0.185789	0.280677	0.0375042						yes
Pfdn5	O1	-0.565764	-0.865086	-0.299322		NDE	0.119392	-0.309351	-0.320694	-0.27418	-0.0602421	-0.231589	0.087056	-0.179896	-0.0376526		NDE	-0.296849	-0.33811	-0.0625131	-0.0477976	-0.0275348	-0.167283	0.134462	-0.0452529	0.0496167
Prr7	O1	-0.543178	-0.863383	-0.320206		NDE	0.388907	0.320336	0.430725	0.1436	0.0171345	-0.0683341	0.166365	0.00393274	-0.150156		NDE	0.148981	0.0755012	-0.100052	0.21921	-0.387259	-0.175432	0.166193	-0.0536954	-0.192206						yes			yes
Lnc001	O1	-0.511694	-0.863041	-0.351347		D5	-0.303965	-0.89755	-0.788271	-0.617716	-0.702508	-0.755064	0.0832683	-0.0420172	0.0446207		NDE	0.194783	0.0338003	0.313004	-0.0321916	-0.0978584	-0.0328293	-0.0745072	0.0124209	-0.166732
Ppan	O1	-0.496317	-0.851398	-0.355081		NDE	0.353904	0.239008	0.270361	0.075233	0.0905854	0.0970907	-0.349839	-0.177675	-0.079877		NDE	0.100793	-0.137849	-0.0167252	-0.0559375	-0.0290352	0.192485	-0.0633671	0.414539	0.106053
Dazl	O1	-0.568176	-0.850645	-0.282469		NDE	0.252121	0.272752	0.382021	0.441327	0.288407	0.440971	0.0147441	0.0213304	0.0935043		NDE	0.355732	0.265399	0.279144	0.0272081	-0.125729	-0.064427	0.0429145	0.0888933	-0.240584				yes	yes	yes
Tdrd5	O1	-0.548517	-0.847824	-0.299307		NDE	0.325344	0.188433	0.108778	0.370753	0.166167	0.415345	0.189816	0.55947	0.229151		NDE	0.198293	-0.309298	0.107104	0.154733	-0.205113	-0.279574	-0.25998	-0.181075	-0.18162				yes	yes	yes		yes
Marcksl1	O1	-0.56975	-0.847043	-0.277293		NDE	-0.339968	-0.359958	-0.506533	-0.138982	0.0773436	0.0155541	-0.102706	-0.117055	-0.165057		NDE	-0.125151	-0.0423636	0.193995	-0.121993	0.11868	-0.101515	0.00105367	0.0188709	-0.0441357
Bik	O1	-0.466565	-0.841703	-0.375138		NDE	-0.00475824	0.0750622	-0.0792726	0.366554	-0.0610583	0.235023	-0.0128497	-0.0565281	-0.0514326		NDE	-0.370328	-0.389223	-0.206062	-0.349554	-0.230868	-0.446029	0.046991	0.250554	-0.106536			yes		yes
Tnfaip8	O1	-0.56911	-0.836339	-0.267229		NDE	0.10016	0.114405	-0.101047	-0.139797	-0.298126	-0.164327	0.0630653	0.202169	-0.241584		NDE	-0.251907	-0.053792	-0.176536	-0.0209579	0.0165634	-0.0680619	0.0893811	0.169365	-0.0301618									yes
Nuf2	O1	-0.524663	-0.834669	-0.310005		NDE	0.310615	0.127019	0.289718	-0.175774	0.0302291	-0.0406776	-0.00985362	0.238844	0.183584		NDE	-0.183788	-0.484943	-0.313819	-0.20768	-0.344239	-0.115875	0.264817	0.404391	0.354616							yes
Emx2	O1	-0.524365	-0.831214	-0.306849		NDE	0.208885	-0.00419473	-0.0183686	0.140836	-0.0101069	-0.0141719	0.0189272	0.179639	-0.0891515		NDE	0.066682	0.296307	0.043013	0.113927	-0.00802584	-0.128907	0.290533	0.137817	0.108835						yes		yes
Rflna	O1	-0.503207	-0.82779	-0.324583		NDE	-0.00386529	-0.117377	-0.514276	-0.114888	-0.235044	-0.0381732	0.0597881	0.0337539	-0.0888702		NDE	0.425914	0.151199	0.307006	-0.195498	-0.263065	-0.0173307	0.175632	0.0872842	-0.107053						yes
Spire2	O1	-0.42723	-0.82537	-0.39814		NDE	0.173128	0.389984	0.424193	-0.169992	0.0805914	0.286516	-0.0613838	0.0766229	0.0282456		NDE	0.521428	0.271364	-0.00302579	-0.0917183	0.000710107	0.243609	-0.0854073	0.162643	-0.12755					yes		yes
Col18a1	O1	0.0887673	-0.728156	-0.816923		NDE	0.0502238	0.327881	0.0468131	-0.219693	0.206099	-0.352436	-0.105459	0.072613	-0.0845135		NDE	-0.0989107	-0.0271862	-0.159961	0.00284992	-0.257875	-0.114068	-0.161125	0.0298682	-0.170177						yes		yes	yes
Ndn	O1	-0.319951	-0.81633	-0.496379		NDE	0.0220954	-0.0245595	-0.00625006	-0.0225149	0.111658	-0.241968	-0.0590359	-0.0337519	-0.037193		NDE	-0.0482462	0.336755	-0.00940502	-0.0975358	-0.0295395	-0.256132	0.00709208	0.0372737	0.0540584						yes
Ensa	O1	-0.466499	-0.814324	-0.347825		NDE	0.0107058	0.0493386	-0.0121347	-0.0255862	-0.0492588	0.0177862	-0.0156225	-0.0250858	0.045925		NDE	0.111043	0.00656889	0.0847357	-0.100779	-0.00326445	0.0732703	0.171224	0.179912	0.0731641							yes
Siva1	O1	-0.526336	-0.806901	-0.280565		NDE	0.139055	0.118271	0.19571	-0.0741983	-0.0902418	-0.112013	0.048495	0.0821227	0.198052		NDE	0.0836621	-0.103572	0.00314436	-0.00905187	-0.0456745	0.0541554	0.0570527	0.0504996	0.22514
Nup43	O1	-0.490294	-0.798574	-0.30828		NDE	0.248323	0.246744	0.258458	0.0799033	0.123544	0.0776746	-0.124005	-0.196816	-0.0873753		NDE	0.010417	-0.337462	0.00519808	-0.0102426	-0.0130507	-0.135532	0.135509	0.0304488	0.0517829
C6	O1	-0.44455	-0.795389	-0.350839		NDE	0.227582	-0.306827	-0.164775	0.414458	-0.34947	0.113154	0.235718	0.171684	0.122153		NDE	-0.418505	-0.0524743	-0.103481	-0.129058	-0.214505	-0.324567	0.050683	0.236851	0.385353									yes
Gtsf2	O1	-0.34653	-0.793917	-0.447387		NDE	0.31094	0.242582	0.0552911	0.260872	0.240351	0.460844	0.0941275	0.0923692	-0.126138		NDE	0.349234	-0.132555	0.0445751	-0.0400672	-0.0394697	-0.076318	-0.243761	0.134231	-0.196564
Mier2	O1	-0.452547	-0.792637	-0.34009		NDE	0.0562218	0.0709458	0.049758	0.120618	0.286942	0.28081	-0.200806	0.170181	0.0434041		NDE	0.180905	0.104605	-0.0481354	-0.0912941	-0.164819	-0.0975844	0.426522	0.365365	-0.0424304
Arl14ep	O1	-0.477033	-0.790898	-0.313865		NDE	0.249703	0.286574	0.437447	0.238838	-0.044764	0.0861326	0.00204906	-0.0970658	0.0968359		NDE	-0.100249	-0.422519	-0.143229	-0.0485055	-0.200174	-0.0993075	0.144895	-0.00336538	0.25757
Ccl24	O1	-0.423717	-0.789994	-0.366277		NDE	-0.165929	-0.223846	-0.192361	-0.118244	0.0827278	0.0384625	-0.238216	-0.13172	0.0317853		NDE	-0.237161	-0.137925	0.2491	-0.163303	0.206468	0.0848707	0.293536	0.475765	0.459295
Kdr	O1	-0.336449	-0.783898	-0.447449		NDE	-0.1548	0.355126	0.0606847	0.120977	0.184746	0.468448	0.0198578	-0.399038	-0.499041		NDE	0.457353	0.567533	0.441754	-0.0165442	0.203775	0.125317	0.157963	0.123789	0.207934			yes			yes			yes
Loxl1	O1	-0.3844	-0.782984	-0.398583		NDE	-0.301398	-0.19996	-0.502302	0.264756	0.162519	0.0403556	0.109396	0.0157211	0.223749		NDE	0.159972	-0.0748268	-0.0105737	-0.0922691	-0.388659	-0.317216	0.13204	-0.0154002	0.137567
Cela3b	O1	-0.405232	-0.78263	-0.377399		NDE	0.30573	0.0305907	-0.286153	0.153247	0.141403	-0.0983642	-0.0683197	-0.285671	0.100373		NDE	-0.353658	-0.386146	-0.430052	-0.018427	0.0348857	0.176957	0.011995	0.105825	-0.0265506
Msln	O1	-0.547905	-0.780012	-0.232108		NDE	-0.0791733	-0.402692	-0.499264	0.156933	-0.0811791	-0.167698	-0.0690344	-0.00632386	0.139014		NDE	0.3275	0.436131	0.239598	0.0934554	-0.229391	-0.0427722	0.227062	0.153058	0.210324
LOC500350	O1	0.0634225	-0.715458	-0.77888		NDE	0.408922	0.187354	0.162916	-0.31894	-0.368585	-0.140167	-0.36671	0.106367	-0.0953997		K1	0.563051	0.74157	0.566069	-0.223444	-0.419105	-0.311623	-0.020644	0.0700667	0.08505
Clec10a	O1	-0.450529	-0.777724	-0.327195		NDE	0.165172	-0.146511	0.0512299	-0.0971602	-0.0753709	0.0314297	-0.228038	-0.0432138	0.017373		NDE	0.0402595	-0.261574	-0.13968	0.135902	0.123239	-0.00511082	0.168184	0.253479	0.141287
S100a6	O1	-0.455953	-0.775611	-0.319658		NDE	0.200628	-0.265821	-0.201659	-0.472978	-0.111215	-0.386534	0.246664	0.0413974	0.237493		NDE	-0.256911	0.30329	-0.074643	-0.0678384	-0.175072	-0.156626	-0.0453015	0.0768997	-0.0488877
Tcf21	O1	-0.181878	-0.775042	-0.593164		NDE	-0.051815	-0.0704401	-0.124941	-0.125435	0.0240506	-0.139086	-0.0400221	0.0475098	0.0744254		NDE	-0.00439969	-0.188427	0.115461	-0.146912	-0.129503	0.130171	0.178849	0.104595	0.146754			yes			yes				yes
RGD1560394	O1	-0.404631	-0.772076	-0.367445		NDE	0.178598	0.225516	0.0691108	-0.128451	-0.0742906	-0.341871	0.0191893	0.0516702	0.0809207		NDE	0.16082	0.0565861	-0.00357233	-0.223119	0.0803787	0.0880868	-0.0259993	0.000635886	-0.106033
B3gnt7	O1	-0.397951	-0.768735	-0.370784		NDE	-0.205308	-0.0871124	-0.450863	-0.193944	0.0510866	0.112458	0.066945	0.0194468	0.166788		NDE	-0.0676256	-0.42759	-0.399658	-0.106932	-0.505326	-0.322874	0.245759	0.0697829	-0.112958
Ccdc33	O1	-0.369098	-0.766596	-0.397498		NDE	-0.016093	-0.106805	-0.0416686	0.104751	0.172106	-0.0833167	0.0258973	-0.0978274	0.0780971		NDE	0.056784	-0.112726	0.109795	-0.238217	0.0872038	0.126935	0.140893	-0.0476182	-0.245192
Myo19	O1	-0.245945	-0.765055	-0.51911		NDE	0.490597	0.178495	0.212012	-0.0167839	0.00965841	-0.0468781	0.0580551	0.334047	0.115084		NDE	0.416658	-0.0978432	0.118454	-0.250217	-0.103074	-0.265435	0.131689	0.154386	0.0527437							yes
Sema6d	O1	-0.457879	-0.762503	-0.304624		NDE	-0.285748	-0.292571	-0.194188	0.12333	-0.0678965	0.218416	0.0595217	-0.0829475	-0.0270928		NDE	0.138402	-0.226524	0.267263	0.0873387	0.0569133	0.100438	0.078301	-0.0180879	0.204931						yes
Ptrhd1	O1	-0.469836	-0.761501	-0.291665		NDE	-0.131219	0.0259008	-0.0690701	0.0117592	-0.0254702	-0.139081	0.0538122	0.228706	0.0799798		NDE	-0.252047	-0.0274887	-0.132284	0.0919306	-0.0427803	-0.0877122	0.0036084	0.218707	0.0940092
Lsm1	O1	-0.4182	-0.757229	-0.339028		NDE	0.164491	0.147943	0.0234733	-0.00183419	0.0724769	-0.0348847	-0.0421328	0.0188378	-0.0521826		NDE	0.0798076	-0.064084	-0.118372	-0.0572574	-0.197534	-0.0238366	-0.207663	0.0460745	-0.081129						yes
Zfp36l1	O1	-0.213972	-0.755417	-0.541445		NDE	-0.110031	-0.0827453	-0.323529	0.308733	-0.135056	-0.0257875	-0.305217	-0.236033	-0.264088		NDE	-0.148427	0.0528847	-0.0301686	-0.445379	-0.315948	0.0179998	0.281608	0.0184115	0.0216683						yes			yes	yes
Rbpms2	O1	-0.509295	-0.754915	-0.24562		NDE	0.208703	0.153566	-0.109946	0.0657804	-0.108984	0.162206	-0.0425491	0.219336	0.0784368		NDE	0.202003	-0.387923	-0.0231628	0.0415103	-0.0211606	-0.123947	0.00448422	-0.0719591	-0.31654						yes
Map4k1	O1	-0.386667	-0.749633	-0.362966		NDE	0.126959	-0.0878555	-0.163205	0.169166	0.0372784	0.152525	0.230578	0.445797	0.283988		NDE	-0.0957145	-0.201979	-0.152815	0.216109	0.0764583	-0.184147	-0.0706796	-0.00307683	-0.273376
Atp5f1e	O1	-0.488888	-0.74537	-0.256482		NDE	0.244162	-0.373308	-0.494073	-0.171684	-0.366256	-0.456415	0.0747464	-0.0666893	0.0253253		NDE	-0.233006	-0.0158598	0.19718	0.172776	-0.0811998	-0.151978	0.0958641	0.0225434	0.057249
F2	O1	-0.37626	-0.744374	-0.368114		NDE	0.191571	0.138436	0.18058	0.0783611	0.0902635	0.232707	-0.216024	-0.00964489	-0.145555		NDE	0.226398	-0.192113	-0.200996	0.373448	-0.207711	-0.0107613	0.16292	0.189662	0.123944						yes				yes
Dock9	O1	-0.378772	-0.743494	-0.364722		NDE	0.231699	-0.088497	-0.127127	-0.0174963	-0.206067	0.09257	-0.0659391	-0.075848	-0.112408		NDE	-0.0222157	-0.475089	-0.362924	-0.145228	-0.256128	0.0243884	0.0380623	0.263169	-0.176806
Rbm3	O1	-0.478431	-0.743191	-0.26476		NDE	0.0100833	0.10132	0.128771	-0.233081	0.0499735	-0.0348162	0.0584611	0.0169148	0.0677868		NDE	0.13607	0.178149	0.174624	-0.211067	-0.0381437	-0.203346	0.0447068	-0.0618256	0.0781169
Sf3a3	O1	-0.495469	-0.736668	-0.241198		NDE	0.212473	0.0360821	-0.00576983	-0.0628425	-0.307857	-0.0611997	0.0402356	0.126726	0.0472281		NDE	0.0914496	-0.0306968	0.297224	0.101746	0.0702322	0.145283	0.110375	0.240028	0.0679252
Nol12	O1	-0.352558	-0.736286	-0.383729		NDE	0.178815	-0.158922	0.148735	0.177637	0.138553	-0.0207347	-0.110138	0.0674496	0.015693		NDE	-0.0565362	-0.219042	-0.0776103	-0.144926	-0.30112	-0.0795184	-0.0422922	-0.17394	-0.20489
RGD1310587	O1	-0.212713	-0.736274	-0.523561		NDE	0.001834	-0.137076	-0.144192	0.00596519	0.0592078	-0.0681447	-0.0915683	0.0594227	-0.294712		NDE	-0.278264	0.086062	-0.181065	-0.17889	0.0599349	-0.281608	0.0257756	0.219365	-0.104477
E2f4	O1	-0.322651	-0.734845	-0.412194		NDE	0.0797335	-0.203051	-0.172259	-0.0872322	0.310029	-0.102705	-0.0740444	-0.048119	-0.20155		NDE	-0.550776	-0.472844	-0.313452	-0.120812	-0.0353892	-0.173792	0.0796571	0.0689528	0.255822						yes
Timm10	O1	-0.443352	-0.734109	-0.290757		NDE	-0.0584062	-0.198819	-0.311427	-0.151973	0.116784	-0.214309	0.0408214	-0.436231	-0.221458		NDE	-0.129622	-0.377332	-0.174327	0.114502	-0.0656423	-0.0687999	-0.0661138	0.0165973	0.0974748
Disp1	O1	-0.316831	-0.732029	-0.415198		NDE	-0.251876	-0.063988	-0.166369	-0.0292866	0.181725	0.17574	-0.00880068	0.110216	0.0806388		NDE	-0.581038	-0.103349	-0.400122	-0.203883	-0.183348	-0.128081	0.11199	0.0992393	-0.0865674											yes
Crip1	O1	-0.323768	-0.729765	-0.405997		NDE	0.00610314	-0.0342066	0.0180109	-0.26092	-0.11161	-0.240738	0.0205499	-0.0167705	-0.0527053		NDE	-0.3184	-0.245487	-0.117805	-0.0316354	-0.1574	-0.305736	0.0876476	0.0358259	-0.00915812
Fam221a	O1	-0.434844	-0.729256	-0.294412		NDE	0.371166	0.0127851	0.12054	-0.0267169	-0.272089	0.0164226	-0.107008	0.0679472	-0.0998213		NDE	0.0660918	0.305329	0.0641993	0.326329	0.0657719	0.494974	0.0312036	-0.0125496	0.221867
Alg13	O1	-0.413569	-0.728865	-0.315297		NDE	0.19138	0.126078	0.268425	0.282441	0.0829658	-0.144474	-0.179537	-0.201233	0.122989		NDE	0.254923	-0.0200392	0.113427	0.172987	-0.0714652	-0.071694	0.435434	0.302812	0.253682
Mrm3	O1	-0.241768	-0.728572	-0.486804		NDE	0.206346	0.0936066	-0.181933	-0.00494266	0.0554001	-0.0307048	-0.280862	0.0135388	-0.162231		NDE	-0.0867685	-0.470146	-0.360466	0.0072847	-0.173181	0.261361	0.244692	0.58395	-0.0536119
Tekt1	O1	-0.402662	-0.726647	-0.323986		NDE	-0.0455649	-0.148468	-0.145786	-0.102639	-0.0592895	0.0553596	0.00755868	-0.038911	-0.0419745		NDE	0.0296334	0.074362	0.103305	0.0268225	0.0116389	0.107374	-0.128113	-0.144467	0.0464737
Stard5	O1	-0.357384	-0.724832	-0.367449		NDE	0.392934	0.485898	0.431458	0.413216	-0.0189388	-0.0168059	-0.0538128	-0.294329	-0.136073		K5	-0.0299249	-0.657732	-0.394118	-0.0587923	-0.419341	-0.374537	-0.118397	-0.177634	-0.00523585
Utp18	O1	0.204088	-0.51619	-0.720278		NDE	0.230781	0.0336311	-0.140396	-0.10123	-0.148093	0.000646481	0.16092	0.466744	0.0248846		K6	0.243316	0.241407	0.313062	-0.238032	-0.385063	-0.456155	0.180908	0.0377418	0.61555
Arl4c	O1	-0.178125	-0.715295	-0.53717		NDE	0.0803231	0.491531	0.252496	0.435363	-0.047725	0.0802649	0.0813897	0.364654	-0.0256443		NDE	0.0137853	-0.295055	0.134177	-0.0547326	0.224563	0.302146	0.142779	0.241695	0.26771
Farp1	O1	-0.355064	-0.713437	-0.358372		NDE	-0.060833	-0.285	-0.446539	0.0412831	0.0724277	-0.0751534	-0.218234	-0.0766601	0.0991528		NDE	0.069918	-0.302897	0.128492	-0.188271	-0.264273	-0.262077	-0.0254896	-0.100421	-0.146417						yes
Nid2	O1	-0.383391	-0.712099	-0.328708		NDE	-0.517237	-0.377121	-0.312091	0.0839659	0.246177	0.103083	0.312737	0.38836	0.268624		NDE	0.112237	-0.00279751	-0.0378099	0.0451199	0.084785	0.179214	0.0487116	0.122978	-0.15151
Polr2k	O1	-0.390012	-0.70833	-0.318318		NDE	0.0860505	-0.203686	-0.210989	-0.00262872	-0.0401873	0.130219	0.15116	0.14035	0.0497961		NDE	0.131095	0.0303009	0.173144	-0.131498	-0.0286755	-0.162614	0.0341438	0.067176	0.119686
Lhx8	O1	-0.440683	-0.708222	-0.267539		NDE	0.341535	0.52231	0.459126	0.493531	0.213353	0.489251	-0.0900028	0.110294	-0.29611		NDE	0.0824971	0.0804187	0.4935	0.115963	0.227754	0.435043	0.0755191	-0.0192477	0.427522			yes			yes
Aven	O1	-0.458346	-0.705386	-0.247041		NDE	0.0758968	0.190519	0.160136	0.397795	0.139072	0.148328	0.104585	0.331994	0.177418		NDE	0.45211	-0.395151	0.00401082	-0.294961	-0.387664	-0.186523	0.272633	0.233673	0.117926									yes
Strn4	O1	-0.386209	-0.698164	-0.311956		NDE	0.0407248	0.010283	-0.19644	0.0229885	-0.198042	-0.0375312	-0.0414215	0.0211486	-0.0271592		NDE	-0.520918	-0.580242	-0.413043	-0.160091	-0.0341095	-0.0343379	-0.0855484	-0.170682	0.0480087
Hsd17b2	O1	-0.366671	-0.695497	-0.328826		NDE	0.319816	0.434081	0.0707645	-0.00536989	-0.313725	0.110468	0.0593981	0.0413967	-0.0650093		NDE	0.196601	0.290445	0.295694	0.352449	0.448966	-0.0893912	0.202553	0.115311	0.0571853											yes	yes
Majin	O1	-0.386826	-0.695258	-0.308432		NDE	0.441543	0.421542	0.42522	0.289568	-0.130823	-0.0192569	0.131476	0.010553	-0.0606652		NDE	0.297475	-0.0524321	0.0308798	0.00462277	-0.189951	-0.27499	0.0864805	0.0482458	0.0834978
Swsap1	O1	-0.427335	-0.693909	-0.266573		NDE	0.0977669	0.0468381	0.186424	0.212564	0.203778	0.0102178	0.0836389	0.0376189	-0.0624612		NDE	-0.220428	-0.32107	-0.442598	0.0553561	-0.179079	-0.262477	0.278573	0.269112	-0.0693446								yes
Lamtor5	O1	-0.464087	-0.69334	-0.229253		NDE	0.0716432	-0.0607842	0.102565	0.100814	-0.0836388	0.0831307	-0.0351021	0.125942	-0.0957957		NDE	-0.0953457	-0.0251748	-0.221571	-0.0202294	-0.0572855	0.00368924	0.0565606	0.147841	0.0420519									yes
Pemt	O1	-0.394865	-0.693281	-0.298416		NDE	0.456143	0.196256	0.258149	0.118617	-0.0134354	0.271449	0.100131	0.145825	-0.00684384		NDE	0.0573177	0.0534614	-0.0283692	0.123971	0.00746747	-0.0458749	-0.0166271	-0.138347	-0.227225
S100a16	O1	-0.481845	-0.69294	-0.211095		NDE	-0.263732	-0.126748	-0.347551	0.0737155	-0.0187789	0.00765795	0.0972052	0.140299	0.0658475		NDE	-0.272474	-0.244642	-0.193221	0.0325744	-0.0858367	0.0460099	-0.105398	0.0127507	-0.102461
Snai3	O1	-0.326938	-0.692804	-0.365866		NDE	0.485948	0.264643	0.287492	-0.136383	0.0293648	0.0593349	-0.0419113	0.109245	-0.060662		NDE	-0.0287605	-0.143055	0.114281	-0.000728688	-0.043111	-0.0467828	0.0629697	0.167656	0.470222
Recql5	O1	-0.45926	-0.691393	-0.232132		NDE	0.0568185	0.109798	-0.26258	0.181186	-0.0531804	0.511664	0.0453151	-0.0275137	-0.0953313		NDE	-0.0346733	-0.0913325	-0.184188	-0.186776	-0.364115	0.0775448	0.259507	0.10746	0.197791							yes
Tmem117	O1	-0.302358	-0.691325	-0.388967		NDE	-0.218445	-0.0153677	-0.107143	-0.343644	-0.176197	-0.0763185	0.0319619	0.0646473	-0.134952		NDE	0.31074	0.0721891	-0.0284144	-0.330631	-0.440956	-0.386952	-0.0972754	-0.210255	-0.152608
Tyro3	O1	-0.479342	-0.687455	-0.208113		NDE	0.144266	0.0130511	-0.234756	-0.253878	-0.282716	-0.270669	0.302681	0.227931	0.382893		NDE	0.452749	0.266134	0.549848	0.0774381	0.0322099	0.189535	0.0968147	0.100287	0.0462436					yes	yes			yes
Nxt1	O1	-0.435502	-0.687276	-0.251774		NDE	0.12348	-0.14531	-0.138511	0.0208451	-0.102241	-0.186245	0.0341804	-0.00602852	0.0144978		NDE	-0.314686	-0.0165905	-0.0480722	0.127846	-0.17321	-0.240575	-0.215902	-0.183118	-0.227705
Nmnat1	O1	-0.458399	-0.685354	-0.226955		NDE	0.145938	0.289571	0.223587	0.071842	0.110551	0.0396153	-0.2179	0.151848	-0.0466318		NDE	0.323548	0.0239277	0.131641	-0.150052	-0.155289	0.0967304	0.0933096	0.340031	0.158157									yes
LOC100362110	O1	-0.474275	-0.684095	-0.209821		NDE	-0.174677	-0.470651	-0.569103	-0.0128777	-0.113962	-0.574942	0.132233	0.104931	-0.0631282		NDE	0.219972	0.0760254	0.226545	0.111957	0.436357	-0.253795	0.138951	0.328294	0.164042
Taf1d	O1	-0.281033	-0.683726	-0.402692		NDE	-0.144615	-0.213774	-0.13989	-0.289134	-0.265441	-0.456907	0.0779179	-0.233505	-0.179724		NDE	-0.432562	-0.178516	-0.00389636	-0.0363661	0.0842282	-0.157656	0.101567	0.0604144	0.136454
Celf3	O1	-0.461368	-0.681928	-0.22056		NDE	0.16642	0.112336	-0.0670842	0.29355	0.517797	0.449188	-0.0378621	-0.0173397	-0.16558		NDE	-0.00968627	-0.159906	0.0205103	-0.125678	-0.150179	0.0272336	0.0327372	0.0320631	0.123573					yes
Igsf10	O1	-0.403004	-0.680871	-0.277867		NDE	-0.433483	-0.346644	-0.296726	-0.204863	-0.0532319	-0.248479	-0.165192	0.333185	-0.102926		NDE	-0.0345067	-0.0708476	0.0842085	-0.0456026	-0.0616401	-0.313644	0.116093	0.0804616	-0.187724						yes
Actn2	O1	-0.405232	-0.677075	-0.271843		NDE	0.0494052	0.190449	-0.0145033	-0.356486	0.104778	-0.112248	-0.15359	-0.0190558	-0.0319253		NDE	0.136643	0.0372313	-0.318555	-0.103549	-0.279611	-0.158711	-0.177342	-0.0258453	-0.249899						yes				yes
Thop1	O1	-0.25213	-0.676576	-0.424446		NDE	0.11698	-0.00744271	-0.0152893	0.408985	0.17885	0.336781	0.0436599	0.137902	0.0275876		NDE	-0.076997	0.201989	-0.17686	0.0198833	-0.250655	-0.0417042	0.194386	0.255531	0.053757
Ahr	O1	-0.374445	-0.67585	-0.301405		NDE	-0.493488	-0.433422	-0.475864	0.019281	-0.0203048	0.460252	0.199512	0.343715	0.111123		NDE	-0.163502	-0.112281	-0.397852	-0.132488	0.00736497	0.379282	0.0979639	0.00288061	-0.0422857			yes			yes				yes
LOC689959	O1	-0.201939	-0.675277	-0.473338		NDE	0.0462673	-0.00250852	0.0870187	-0.220425	0.0247527	-0.128454	0.0543547	-0.22284	0.164665		NDE	0.272621	0.224775	-0.104279	-0.137741	0.15339	-0.065786	0.299937	0.332388	0.481735
Selenom	O1	-0.359511	-0.67468	-0.315169		NDE	0.0109494	-0.0528287	-0.209519	-0.0429126	-0.0686304	0.0295453	0.0827181	-0.00545909	0.0315314		NDE	-0.300336	-0.17946	-0.189603	-0.0661511	-0.0457905	-0.130858	0.092787	0.0999725	0.191968											yes
Mtmr7	O1	-0.345177	-0.671746	-0.326568		NDE	-0.0627802	0.0655204	-0.0430466	0.168261	-0.055438	0.264545	-0.0829275	0.21151	-0.0165097		NDE	-0.0325534	-0.153952	-0.081592	-0.106231	-0.368689	0.00114145	0.0955033	0.0540917	0.0783486
Uqcc2	O1	-0.415787	-0.670369	-0.254583		NDE	0.229059	-0.236217	-0.162941	-0.106128	-0.175446	-0.252962	-0.0843488	-0.0573528	-0.131644		NDE	-0.382348	-0.140972	0.0333482	-0.00126405	-0.122036	-0.0318821	-0.0785054	0.0811888	-0.110078						yes
Ebi3	O1	-0.294092	-0.670059	-0.375967		NDE	0.441051	0.117403	0.033556	0.0179361	-0.187924	-0.138024	-0.0504314	0.00292389	0.0793831		NDE	0.2196	0.0882097	-0.0955241	0.0761825	-0.225993	-0.0887024	0.294651	0.123548	-0.0421375										yes
Cdk14	O1	-0.225755	-0.669967	-0.444212		NDE	0.415977	0.455077	0.549786	0.0782117	0.117666	-0.163838	0.0860146	0.122465	-0.0439721		NDE	0.0295819	0.154788	0.177437	-0.279942	-0.201135	-0.379927	-0.0931998	0.0916511	0.162765
Dkkl1	O1	-0.108683	-0.669854	-0.561171		NDE	-0.15368	0.273327	-0.128989	-0.0829892	-0.238562	0.0698332	-0.222489	-0.076898	-0.11377		NDE	-0.0373517	0.128807	-0.0198493	-0.232116	-0.395785	-0.188354	0.278378	0.178156	0.139789						yes			yes			yes
Ptrh2	O1	-0.351347	-0.669552	-0.318205		NDE	-0.134931	-0.130595	-0.259551	-0.151301	-0.072065	-0.263673	-0.00788871	-0.0599968	0.0267187		NDE	-0.0426981	0.00865864	-0.0346739	0.156213	-0.0349735	-0.0772191	0.0382944	-0.125275	-0.139751									yes
Bcas3	O1	-0.0506579	-0.667146	-0.616488		NDE	-0.0699689	0.238511	0.182341	0.0824394	0.228788	0.0629683	0.143032	0.115622	0.184296		NDE	0.363759	0.250234	0.206199	0.046669	-0.203077	-0.243045	0.12621	0.322465	0.185371										yes
Aptx	O1	-0.390318	-0.66683	-0.276512		NDE	0.379919	0.20368	0.233937	-0.326501	-0.238032	-0.397939	0.0798109	-0.119514	-0.187154		NDE	-0.199418	0.0375913	-0.321507	-0.38425	-0.220032	0.313695	0.132788	0.185439	0.283237
Ppp2r5a	O1	-0.388894	-0.662303	-0.273409		NDE	0.0561084	-0.160155	-0.028153	0.0674361	0.12661	0.272874	0.279455	0.0808996	-0.190386		NDE	-0.0306595	-0.026423	0.02311	0.196728	-0.144813	-0.224393	0.100912	0.051759	-0.156183
RGD1561648	O1	-0.28104	-0.661986	-0.380946		NDE	0.432497	-0.0325104	-0.0429654	-0.0281526	-0.174792	-0.094821	-0.421822	-0.0728356	-0.252621		NDE	-0.170447	0.0615065	-0.0202071	-0.0685016	-0.0427466	-0.269804	-0.151533	-0.0677263	-0.0125998
Hps6	O1	-0.44738	-0.661203	-0.213823		NDE	0.135078	-0.092629	0.113928	0.247867	0.3475	0.524405	0.380465	0.156462	0.294725		NDE	0.34032	0.044267	0.0675515	0.0522815	-0.300705	-0.172142	0.233946	-0.144457	-0.0379648						yes
Ect2	O1	-0.395289	-0.661195	-0.265906		NDE	-0.343914	-0.435757	-0.443644	0.117529	-0.300907	-0.0987834	-0.0346565	0.0484386	0.0435848		NDE	-0.118696	-0.0394771	0.120132	-0.166312	-0.139449	-0.392735	0.109417	0.236205	0.30153						yes	yes		yes
Mov10	O1	-0.396981	-0.659447	-0.262466		NDE	-0.0982173	0.153563	0.292807	0.472176	0.448835	0.349323	-0.158836	-0.244309	-0.136731		NDE	0.0646554	-0.287738	-0.0941981	0.0925646	0.196469	0.27314	0.27766	0.513456	0.256162						yes
Timm29	O1	-0.173202	-0.659056	-0.485854		NDE	-0.0362816	-0.0136649	-0.018554	-0.217225	-0.0898867	-0.00925923	-0.142708	0.0115168	0.0175454		NDE	0.132682	0.136048	-0.0933252	-0.0745787	-0.268955	-0.20179	-0.0281105	0.0715687	0.413429
Naa20	O1	-0.155921	-0.658524	-0.502603		NDE	0.00775879	-0.211252	-0.34968	0.119957	-0.0222136	0.21076	-0.00644471	0.0960281	-0.0347185		NDE	-0.0593811	0.00141488	0.195858	-0.13735	-0.295039	-0.200746	0.27024	0.233097	-0.0419278
Ubap2	O1	-0.426754	-0.657216	-0.230462		NDE	0.0616309	-0.0628431	-0.199654	-0.147087	-0.0759105	-0.40545	-0.0502813	-0.317443	0.00804516		NDE	-0.364618	-0.224635	-0.423171	-0.127308	-0.0961786	-0.0914537	0.22093	0.273434	0.107757
Rnf34	O1	-0.301181	-0.657211	-0.35603		NDE	0.189046	0.16971	0.256919	0.051184	0.127997	0.318137	-0.238036	-0.137242	-0.0906589		NDE	0.126778	0.0627807	-0.0180509	-0.142375	0.0142953	-0.172626	0.0629756	0.0831228	-0.13772									yes
Adcy3	O1	-0.141508	-0.656634	-0.515126		NDE	0.224457	0.227884	0.250374	0.000624373	0.328867	0.00299868	0.0858485	-0.19476	-0.185131		NDE	-0.103906	-0.260025	-0.0318788	-0.353466	-0.379167	-0.138797	0.195857	0.167173	0.130923
A4galt	O1	-0.363968	-0.651364	-0.287396		NDE	-0.297852	0.260818	-0.260982	0.427804	0.275693	0.340041	0.151686	0.25781	0.0798729		NDE	0.292254	0.0573159	-0.358217	0.189978	-0.272286	0.113911	0.185432	0.315498	0.337317
Ccp110	O1	-0.0816633	-0.651014	-0.569351		NDE	-0.050794	0.368995	-0.046639	-0.277793	-0.248584	-0.425101	-0.183796	-0.115668	-0.107531		NDE	-0.366478	-0.098322	-0.244009	-0.314588	-0.133895	-0.36272	0.116385	0.0371296	0.271434							yes
Prxl2a	O1	-0.293313	-0.647666	-0.354353		NDE	0.359611	0.266945	0.131384	0.110338	-0.114967	-0.200492	0.337087	0.0288687	-0.0986169		NDE	0.0336123	0.0201513	0.0459132	0.0698497	0.0440229	0.221436	0.123401	0.0872329	0.338665						yes
Gpx1	O1	-0.174862	-0.647156	-0.472294		NDE	0.198646	0.00918454	0.0627564	-0.0262971	-0.115635	-0.126255	0.0442118	0.153967	0.0784836		NDE	-0.0225223	0.106689	0.0371494	-0.0979922	-0.00378045	-0.183083	0.042105	0.133925	0.124309						yes			yes	yes
Wfdc3	O1	-0.144129	-0.646492	-0.502363		NDE	0.307114	0.293766	0.351625	0.204036	0.325641	-0.194575	0.0149488	0.120962	0.0204311		NDE	0.233656	-0.0405441	-0.00448227	0.141559	0.0841051	0.302295	-0.0587461	-0.117756	-0.276876
Tmem19	O1	-0.401856	-0.644785	-0.242929		NDE	0.156254	-0.156819	-0.103142	-0.170424	-0.1501	0.049394	0.0891689	0.2754	0.124116		NDE	-0.0137299	0.0797326	-0.153388	0.106074	0.0868296	0.108716	0.324782	0.431916	0.289589
Septin8	O1	-0.231273	-0.644631	-0.413358		NDE	-0.324534	-0.22407	-0.125515	-0.00604142	-0.236203	0.125491	0.298455	0.280744	0.0867366		NDE	-0.0327905	-0.378904	-0.297907	-0.146762	-0.432087	-0.172209	0.307551	0.201478	0.0593116							yes
Cd3d	O1	-0.252624	-0.643712	-0.391089		NDE	0.20884	0.518887	0.244329	0.0677588	-0.0631963	-0.0872387	0.467685	0.2094	0.197648		NDE	0.0427171	-0.355541	0.0112655	-0.234345	-0.468648	-0.326507	-0.0736674	0.0532739	-0.0501044						yes
Rwdd2a	O1	-0.422949	-0.642774	-0.219825		NDE	-0.027696	0.0795481	-0.0921214	0.0405654	-0.0133772	-0.0974612	-0.2493	-0.0863754	-0.27102		NDE	0.147362	-0.00985362	0.0206785	-0.270979	-0.268387	-0.166464	-0.18265	-0.327759	-0.214721
Smim1	O1	-0.184667	-0.6408	-0.456134		NDE	0.0637659	-0.191581	0.0216447	-0.08111	0.159532	0.103307	0.117591	0.108894	-0.0882832		NDE	-0.0840394	0.0163027	-0.0267947	-0.176484	-0.135985	-0.197475	0.152144	-0.00411324	0.26584
Wdr31	O1	-0.290175	-0.640101	-0.349927		NDE	0.117304	0.0477871	0.0783574	-0.223384	-0.318035	-0.379978	0.0157843	-0.246587	-0.0621146		NDE	0.149858	0.388997	0.143578	0.248712	0.069982	-0.127252	0.206551	0.281201	0.0177351
Sema6a	O1	-0.365636	-0.63945	-0.273813		NDE	0.403951	0.0470446	-0.0331229	0.198005	0.163565	0.0364302	0.0274698	-0.117383	0.0920434		NDE	-0.401554	-0.0342825	0.279052	-0.267616	-0.199415	0.245611	0.142078	-0.0326181	0.0883606						yes
Tpd52l1	O1	-0.2851	-0.636239	-0.351139		NDE	0.0452118	-0.0480153	0.0211951	-0.136134	-0.437911	-0.201948	-0.110912	-0.268095	-0.226219		NDE	0.2006	0.0725318	0.0726433	-0.290042	-0.238535	-0.230079	0.305568	-0.116743	-0.0154377									yes
Castor2	O1	-0.429342	-0.623824	-0.194482		NDE	0.227784	-0.193373	-0.0660548	0.0833086	-0.217222	0.00250221	0.00171925	0.0939968	-0.127301		NDE	0.0301919	-0.0635489	0.0572687	0.0159517	-0.282724	-0.51563	-0.0363665	-0.0174135	0.0512511
Arg2	O1	-0.0960264	-0.623313	-0.527286		NDE	0.181946	0.0642442	0.194549	0.16436	0.223385	0.206817	0.0872051	-0.00569724	0.0996049		NDE	0.167334	0.121954	0.150333	-0.278589	0.0555969	-0.042999	0.0529304	-0.219852	-0.292891									yes	yes
Itgae	O1	-0.346184	-0.62282	-0.276636		NDE	0.173392	-0.00805193	-0.113221	0.0339106	-0.0413948	0.0604442	-0.0853117	-0.0925759	-0.0621974		NDE	-0.00980323	0.167217	0.111584	-0.0253517	0.075155	0.155693	-0.0318639	0.143947	-0.106138
Rpl22l1	O1	0.128628	-0.493998	-0.622626		NDE	0.485239	-0.103127	0.01408	-0.244684	-0.28333	-0.452611	0.0471339	-0.100689	0.0240515		NDE	0.0432398	0.272177	0.390782	0.101694	-0.193287	-0.336184	0.0428931	-0.030967	0.103713
Rabepk	O1	-0.143155	-0.622526	-0.479371		NDE	0.0738713	0.0765588	0.134109	0.061577	-0.239556	0.345059	-0.0955115	0.0155707	0.0295138		NDE	-0.0261479	-0.103244	-0.0586915	-0.249893	-0.183611	-0.0265258	0.174566	0.295527	-0.143856
Cd3g	O1	-0.323791	-0.621208	-0.297416		NDE	-0.122504	0.0302579	0.0921788	-0.155439	-0.14374	0.180004	-0.139574	-0.0229751	-0.205803		NDE	0.0832797	0.0874144	-0.0904952	-0.0865953	-0.195385	-0.23278	0.0602339	0.129754	0.133739						yes			yes
Tmem179	O1	-0.251151	-0.621111	-0.36996		NDE	0.328448	0.217353	0.215247	-0.0604953	0.115279	0.199884	0.0255005	0.0501923	-0.0214907		NDE	0.216189	-0.0777655	0.0371263	-0.0934246	-0.14221	-0.0382799	-0.114714	-0.0383791	-0.0759587
Lrrc8e	O1	-0.299201	-0.620777	-0.321576		NDE	0.0753288	0.0405832	-0.14272	0.361999	0.162887	0.32905	0.0428086	-0.0417929	-0.0146251		NDE	-0.0265429	-0.0740362	-0.0174927	0.199222	-0.0376936	-0.0877357	0.040859	0.266967	0.233812
Uck2	O1	-0.3752	-0.617461	-0.242261		NDE	0.162566	-0.089055	0.052215	-0.0352217	0.156679	0.0183535	-0.0435821	-0.116658	-0.0492746		NDE	0.0359943	0.0321284	-0.189067	-0.0976325	0.103833	-0.214292	-0.00934097	0.0775267	0.204265
Nupr2	O1	-0.348369	-0.612339	-0.26397		NDE	-0.138758	-0.0789815	-0.148889	-0.147739	-0.23641	-0.303324	-0.175214	-0.29319	-0.04693		NDE	-0.0568823	-0.349196	-0.228973	-0.165894	-0.155105	-0.295916	0.111736	0.141755	0.31769
Rem1	O1	-0.129625	-0.611851	-0.482226		NDE	0.229117	0.14512	-0.00475929	0.103894	0.113494	0.164057	0.144368	0.088874	0.0411653		NDE	-0.184381	-0.0341148	-0.0976981	-0.236679	-0.238799	-0.0577986	-0.218944	-0.145054	-0.134352
LOC690414	O1	-0.268391	-0.610493	-0.342101		NDE	-0.1222	0.0308877	-0.0925341	-0.00879214	0.0456569	0.0439154	0.180006	-0.0444197	-0.0811922		NDE	0.395448	0.39497	0.36698	-0.0804136	-0.12898	-0.0819016	-0.0284151	0.0324215	-0.0242631
Gemin7	O1	-0.411641	-0.609444	-0.197803		NDE	0.169776	0.144373	0.0880168	0.0481909	0.0568461	-0.0638312	0.0653516	0.153059	-0.00687669		NDE	-0.102157	-0.0304321	0.00893558	-0.0216034	-0.0508664	-0.0859639	0.0455901	0.187069	0.179721
Tead2	O1	-0.404374	-0.606722	-0.202348		NDE	-0.387973	-0.245361	-0.281335	-0.0190968	-0.0131021	0.0501842	0.0279083	0.0639934	0.171768		NDE	-0.392166	-0.0549219	0.142093	0.0573746	0.00947171	0.189303	-0.143515	0.0561876	0.206171						yes
Gpha2	O1	-0.378749	-0.606022	-0.227273		NDE	0.185471	-0.00821069	-0.0142487	0.53124	0.469407	-0.0253435	0.125042	-0.0554414	-0.0967882		NDE	0.23902	0.127285	-0.152657	0.219107	0.255795	0.0850271	0.303546	0.413449	0.0318436
Col6a2	O1	-0.040137	-0.605858	-0.565721		NDE	-0.0934507	0.110378	-0.0268538	-0.0438907	0.0386669	0.197502	-0.144167	0.0619432	-0.0303125		NDE	-0.0959207	0.0139308	0.171305	0.0202571	0.0440462	0.0832944	-0.13924	-0.0838046	0.0206087
Gtf2ird1	O1	-0.237931	-0.605539	-0.367608		NDE	0.214509	0.110533	0.221684	-0.0138763	0.11149	0.195989	0.231101	-0.172295	-0.229059		NDE	0.22898	0.542148	0.151709	-0.260053	-0.39283	-0.0494228	0.0998556	0.22283	0.125109
Unc119	O1	0.101632	-0.500692	-0.602323		NDE	0.123679	0.0441043	-0.102601	0.305786	0.0878979	0.0198872	0.0609609	-0.137445	-0.0174951		NDE	0.117325	-0.0848654	0.140944	-0.081128	-0.12072	0.138818	0.0462264	-0.0592652	-0.165383							yes
Gga2	O1	-0.172968	-0.60224	-0.429271		NDE	-0.0469463	-0.202507	-0.246573	0.425331	0.279353	0.260546	-0.0668325	0.154971	-0.019788		NDE	-0.10594	-0.0731436	-0.253632	-0.372869	-0.00986838	-0.363723	0.00281196	-0.0872935	-0.154183
Hsd11b1	O1	0.179926	-0.421655	-0.601581		NDE	0.184431	0.146187	0.133682	-0.290005	-0.371481	-0.183617	0.249022	-0.0559076	0.34385		NDE	-0.038658	0.01571	-0.133697	0.0399441	0.131059	-0.0939528	-0.0719243	-0.00611988	0.0717326												yes
Pabpc4	O1	-0.257717	-0.601188	-0.343471		NDE	0.186663	0.299018	0.34995	-0.0478489	-0.0168692	0.199843	0.0064394	-0.0692469	0.0636531		NDE	0.324751	0.266607	0.0973855	-0.24162	-0.0644669	-0.0554077	-0.0124033	0.0559227	-0.129445						yes
Lpar1	O1	-0.313373	-0.600843	-0.28747		NDE	0.0013209	-0.0072855	-0.139182	0.211633	0.0388624	0.0353514	-0.0121367	0.0967748	0.192656		NDE	-0.121929	0.315018	-0.0187407	-0.0431895	0.211309	-0.330613	0.10235	0.0024341	-0.0856253						yes			yes
Tspan3	O1	-0.37323	-0.600801	-0.22757		NDE	-0.0805305	0.0100169	-0.103971	-0.106309	0.0530938	-0.0248746	0.0405721	0.0467942	0.0868456		NDE	-0.0832233	0.0358261	0.062845	-0.0285135	0.0886321	0.100016	0.0429153	0.101524	-0.0110074
Ezr	O1	-0.329198	-0.600167	-0.27097		D3	-0.360375	-0.537787	-0.762217	-0.0999969	-0.0539597	-0.215318	-0.0203139	0.183221	0.0310681		NDE	0.0604243	0.195783	0.157376	-0.268855	-0.57836	-0.259178	-0.0276854	0.143884	-0.106754						yes
Lnc215	O1	-0.242112	-0.599911	-0.357799		NDE	0.171959	-0.533065	-0.327756	-0.218532	-0.134855	-0.393106	0.0755101	-0.142621	-0.0843653		NDE	-0.13432	0.315873	0.233981	-0.370723	0.0699693	0.00875282	0.0972364	0.26282	0.150932
Fxyd3	O1	-0.292099	-0.598462	-0.306363		D6	-0.0496944	-0.09768	-0.197047	0.657172	0.310759	0.088444	-0.13932	-0.0246998	-0.114947		NDE	0.104955	0.499988	-0.11564	0.25961	0.0476057	-0.156928	0.214232	0.295827	0.238815
Gins3	O1	-0.371991	-0.593939	-0.221948		NDE	0.344286	0.274286	0.322671	-0.116745	-0.440802	0.0846062	-0.209548	-0.0692312	-0.0341131		NDE	-0.0724515	-0.0408602	-0.0964118	-0.128373	0.0337135	0.0343389	0.0596594	0.129706	0.370291
Nrsn2	O1	-0.348879	-0.593378	-0.244499		NDE	-0.203682	-0.181383	0.175097	0.218824	0.0932254	0.115678	0.105314	0.0412379	-0.0567429		NDE	0.0188976	-0.0472813	0.266732	-0.0966429	-0.0471933	-0.120269	-0.00224608	0.0374052	0.0950206
Angptl6	O1	-0.342766	-0.591733	-0.248967		NDE	0.31023	0.135437	0.323066	-0.0808411	0.262327	-0.0899563	0.112181	0.0989687	0.0329562		NDE	0.0184876	0.0605888	0.0130945	0.00662584	0.0710512	0.0322641	0.0755636	0.0809465	0.111581
Tdrp	O1	-0.283111	-0.5912	-0.308089		NDE	0.261093	0.0905183	0.0147564	0.065528	0.232224	0.00166044	-0.161864	-0.445612	-0.346655		NDE	0.0369423	0.0388881	-0.210456	-0.000467551	0.0684522	-0.3075	0.107689	0.126823	0.259153					yes
Ccdc8	O1	0.175923	-0.414005	-0.589928		NDE	-0.0850112	-0.204371	-0.241653	0.0133233	0.180828	-0.00392803	-0.138965	-0.0677923	-0.047529		K4	0.00187072	0.23552	0.288448	-0.191113	-0.273449	-0.0296253	0.294005	0.602145	0.332205
Alkbh7	O1	-0.276115	-0.588797	-0.312682		NDE	0.293155	-0.00637827	0.000598526	-0.0400746	-0.0476518	-0.277461	0.0798904	-0.0611986	-0.192476		K5	-0.589262	-0.297494	-0.123911	0.0223004	-0.0946932	-0.190915	-0.00451917	-0.0440563	-0.153249
Rbis	O1	-0.374435	-0.586405	-0.21197		NDE	0.345739	-0.131807	-0.127223	-0.19807	-0.115859	-0.257554	0.130679	0.0993338	0.218847		NDE	-0.0338888	0.0444307	0.151994	-0.113924	-0.179621	-0.0612284	-0.156974	-0.184867	-0.0488291
Helq	O1	-0.27982	-0.586315	-0.306495		NDE	-0.265881	-0.36885	-0.475115	0.111547	-0.161615	0.26564	0.0919066	0.334593	0.185943		NDE	-0.0546236	-0.274566	-0.115631	-0.150039	-0.00192192	-0.0459222	0.0675992	0.135568	0.110532
Hsd3b3	O2	3.18417	2.41139	-0.772771		D4	0.0677967	-0.00239679	0.509003	-0.646877	-0.16028	-0.518963	0.0789656	0.0307836	0.0855548		NDE	0.231539	0.105406	0.160063	-0.0361177	-0.202767	0.0149792	-0.181243	0.0946852	-0.187487										yes	yes	yes
Scarb1	O2	2.88899	2.14204	-0.746949		D5	0.107138	0.137354	0.188195	-0.528375	-0.171131	-0.741533	-0.363631	-0.524352	0.0713749		NDE	-0.110781	-0.0704635	-0.0675429	-0.215965	-0.418502	-0.0280844	-0.478452	-0.215993	-0.266045											yes	yes
Akr1b8	O2	2.60343	1.50411	-1.09932		D5	-0.171813	-0.27318	-0.129134	-1.06012	0.135503	-1.86526	-0.39859	-1.10719	-0.468139		K7	-0.12148	0.025893	0.254698	-0.466909	-0.821195	-0.665802	-0.828869	-0.388388	-0.329178
Srd5a1	O2	2.28093	1.68796	-0.592971		NDE	-0.0284179	-0.26418	-0.309243	0.179109	-0.5116	-0.122604	-0.100677	-0.149658	0.150707		NDE	0.0957991	0.147595	-0.0754804	0.326483	0.137731	-0.0184625	-0.0501637	0.385873	0.02549			yes			yes				yes	yes	yes
Fdx1	O2	2.18088	1.19201	-0.988866		D5	0.0176223	-0.252472	-0.0655719	-0.313449	0.1835	-1.16745	0.00468769	-0.550497	-0.220187		K7	-0.154072	-0.0376356	0.0407713	0.0284099	-0.678564	-6.7468e-05	-0.352788	-0.333831	-0.400198										yes	yes	yes
Mrap	O2	1.85387	1.4427	-0.41117		D5	-0.4224	-0.291753	-0.409047	-1.05068	-0.641551	-1.06804	-0.129521	-0.377306	-0.0576628		NDE	-0.0938974	0.162224	0.0967882	-0.581736	-0.272465	-0.528404	-0.0936524	-0.134574	-0.0799948						yes
Alb	O2	1.81933	0.969241	-0.850093		D5	-0.0834758	-0.0321033	-0.199349	-0.528352	-1.18401	-0.926391	-0.597995	-0.427188	-0.70022		K2	-0.051373	0.165396	0.351007	0.434606	0.12646	0.207055	-0.784524	0.389434	0.749845									yes
Clps	O2	1.75957	0.986923	-0.772651		NDE	0.257444	0.46092	0.545326	0.126793	-0.124943	-0.117561	-0.106228	-0.389548	-0.181802		NDE	-0.123949	-0.259716	0.125414	-0.0503874	0.181176	-0.195848	0.0641625	-0.042611	-0.0227644
Ccl11	O2	1.71245	0.474567	-1.23789		NDE	0.00100575	-0.186948	-0.204397	-0.409961	-0.456791	-0.513263	0.0342201	0.0524073	0.173918		NDE	0.0565511	0.0292046	-0.0791936	-0.348955	-0.324427	-0.142919	-0.14719	-0.329098	0.220076						yes
Hspe1	O2	1.54907	0.936044	-0.613021		NDE	0.178598	0.130344	0.216246	-0.18339	-0.0567483	-0.387657	-0.152855	-0.346896	0.145933		NDE	0.0746193	0.0646233	0.128019	0.0507395	-0.111148	-0.0715017	-0.189964	0.0167214	-0.0850291
Mid1ip1	O2	1.54411	1.15751	-0.386605		NDE	-0.0918261	0.0204888	0.23413	-0.349217	-0.23523	-0.336961	0.0579544	-0.0151958	-0.223199		NDE	0.0934314	0.0680557	0.101398	-0.124536	0.151705	-0.0331692	-0.0956094	-0.0853655	-0.0866227
Got1	O2	1.53891	0.874815	-0.664095		D5	-0.181332	0.0212228	0.169507	-0.296114	-0.0550278	-0.936521	0.0696079	-0.176558	-0.00400249		NDE	-0.00567235	0.16096	-0.273516	-0.0523239	-0.0778568	0.2137	-0.121298	0.209028	-0.197996						yes				yes
Sult1b1	O2	1.4988	-0.0112961	-1.51009		D2	-0.208158	-0.146216	-0.216552	-0.41963	0.572617	0.991797	0.212323	0.236352	0.187418		NDE	-0.0432635	0.206932	0.0474279	0.501998	0.190559	0.228869	0.0505478	0.0971137	0.0344019						yes					yes	yes
Lgals3	O2	1.48469	1.12063	-0.364051		NDE	-0.0115558	0.0586056	0.0138387	-0.29251	-0.433	-0.393758	-0.118454	-0.11011	-0.0626058		NDE	-0.276485	-0.0101419	0.0187579	-0.160799	-0.376651	-0.319245	-0.204429	-0.214583	-0.0341309						yes			yes
Por	O2	1.47019	0.663467	-0.806722		D5	-0.0304052	-0.26184	0.0289025	-0.229707	-0.0679853	-0.719767	0.177212	-0.141197	0.0614476		K7	0.172271	-0.0927352	0.232285	-0.421534	-0.615327	-0.18619	-0.614126	-0.291671	-0.727728						yes			yes	yes	yes	yes
Rasd1	O2	1.45289	1.14334	-0.309541		NDE	0.0715919	-0.150641	0.329233	0.165313	-0.16977	-0.0348606	0.0258787	0.0513296	0.39979		NDE	0.260954	0.0828704	0.288853	-0.146357	-0.572112	0.201434	-0.489944	-0.132747	-0.232878
Slc38a4	O2	1.44318	0.318348	-1.12483		D5	0.000957958	-0.0245599	-0.0686841	-0.062793	0.153649	-0.918157	-0.109018	-0.0405531	-0.015353		NDE	0.183095	0.118264	0.309076	-0.449955	-0.475574	-0.236558	-0.322215	-0.155596	-0.288168
Apoa1	O2	1.42194	0.425709	-0.996232		NDE	-0.182218	-0.0728771	0.00174399	-0.107221	-0.439065	-0.334753	-0.221494	-0.179014	-0.492249		K2	0.0483874	0.205681	-0.106738	0.633925	-0.0783145	0.166209	-0.236986	-0.17765	0.295915						yes				yes		yes
Isyna1	O2	1.38461	1.11226	-0.272351		NDE	-0.0267138	0.203381	0.137938	0.0394778	-0.243279	0.0678402	-0.178323	-0.1143	0.0881621		NDE	0.00626992	-0.155118	0.0393692	0.157365	0.359579	0.291793	-0.0764108	-0.00251278	0.160856
G0s2	O2	1.11463	-0.266538	-1.38117		NDE	0.0617996	-0.0602124	0.133496	-0.333401	0.319891	-0.25346	0.162045	0.000859309	0.232253		NDE	-0.201264	0.189694	0.217524	0.239425	0.0506067	-0.108456	-0.112554	0.0127793	-0.46717									yes
Star	O2	1.37582	0.568864	-0.806953		D5	0.105987	-0.132634	0.0622022	0.0386162	0.346576	-0.722142	-0.238482	-0.315582	0.134849		NDE	-0.270516	-0.0484613	-0.171485	0.330361	-0.122666	-0.00570958	-0.00330213	0.36143	0.0603973			yes			yes			yes	yes	yes	yes
Aqp8	O2	1.37088	0.52502	-0.84586		NDE	0.0023103	-0.108336	0.157162	-0.308544	-0.305563	-0.112568	0.146844	0.371952	0.0606672		NDE	-0.196646	0.145788	0.158197	-0.0605377	0.220028	-0.353205	-0.446173	-0.255325	-0.330223
Nipsnap3b	O2	1.31574	0.716069	-0.59967		NDE	-0.283295	-0.187349	0.0406612	-0.285127	-0.172133	-0.442036	0.0343461	-0.0422591	-0.0917589		NDE	0.0707287	0.0287968	-0.0280909	-0.0963608	-0.429532	0.0987466	0.0777492	0.141195	0.284396
Dlk1	O2	1.19058	-0.0799541	-1.27054		D6	-0.269796	-0.269455	-0.657147	0.108024	0.0276252	-0.317541	-0.447317	-0.782582	-0.448991		NDE	-0.238316	0.169629	-0.102054	-0.192948	-0.498564	-0.107413	0.0296943	0.133007	-0.419717						yes
Rab33a	O2	1.23047	0.307366	-0.923101		NDE	-0.097095	-0.0559711	-0.151705	-0.349796	-0.254575	-0.539005	-0.0981318	-0.369725	-0.226168		NDE	-0.136526	0.0773396	0.109225	0.00298048	-0.249373	-0.22532	-0.0934727	0.2105	-0.148074
Niban1	O2	1.18507	0.843004	-0.342065		D5	-0.0400493	-0.0566009	-0.215942	-0.455645	0.0337914	-0.819989	0.0355641	-0.195933	0.00711923		K8	-0.0152177	0.0314646	0.072139	-0.107137	-0.0702431	-0.427435	-0.150752	-0.596711	-0.266324
Gldn	O2	1.12605	0.809155	-0.316891		NDE	-0.0269487	-0.151449	-0.0598646	0.223576	0.220361	0.0389058	0.279247	0.178764	0.239883		NDE	0.17961	0.352286	0.122051	-0.291317	-0.5007	0.237645	-0.0162863	0.199322	0.19294						yes
Ahsg	O2	1.00073	-0.114745	-1.11547		D5	-0.167506	-0.185205	-0.257002	-0.823643	-0.768151	-0.769842	-0.288336	-0.190584	-0.354837		K3	0.0569663	0.199711	0.13261	1.18031	0.421416	0.304109	0.275076	0.388342	1.23722			yes							yes
Crem	O2	1.08854	0.112994	-0.975542		D5	-0.043525	-0.105652	-0.214553	-0.575267	0.20377	-0.775956	-0.268761	-0.356767	0.576754		K7	-0.183308	0.124032	0.0440904	0.244584	-0.694782	0.0678635	-0.181644	-0.243408	-0.196331					yes
Hagh	O2	1.07561	0.714802	-0.360803		NDE	-0.0502954	-0.233393	-0.0714377	0.159145	0.174445	-0.207155	-0.219731	-0.285137	0.0683073		NDE	0.272471	-0.141124	-0.0563104	0.0196244	-0.210846	-0.0653842	-0.424679	-0.161735	-0.199588					yes
Slc25a3	O2	1.06917	0.75486	-0.314313		NDE	-0.00812051	0.0420049	0.15905	0.00496044	0.199854	-0.345799	-0.132633	-0.281897	-0.039206		NDE	0.0252058	0.0137887	0.0647102	-0.0770342	-0.136494	-0.0781503	-0.103107	-0.145446	-0.173128
Dhcr7	O2	1.00931	0.666471	-0.342841		D4	-0.0173586	0.181317	0.300654	0.478372	-0.423282	-0.25686	0.572949	0.236195	0.722036		K4	0.148795	0.38487	0.222847	0.265762	-0.352661	0.215248	0.38476	0.874686	-0.0778549						yes					yes	yes
Mob4	O2	0.977385	0.591399	-0.385986		NDE	0.146882	0.0592934	0.0276703	0.00669645	0.0636402	0.0069521	0.151145	-0.110695	0.107282		NDE	0.101147	0.30089	0.137339	-0.0116885	-0.180715	0.165634	-0.207435	-0.134751	-0.111368
Slc41a3	O2	0.928249	-0.0235864	-0.951835		D5	-0.464347	-0.318179	-0.117547	-0.482316	-0.32364	-1.22691	0.0171152	-0.133167	-0.13291		NDE	-0.0170409	-0.0392076	0.132036	-0.149582	-0.350212	-0.151514	0.137695	0.137833	-0.0933582
Srl	O2	0.946968	0.629794	-0.317173		NDE	-0.155772	-0.196139	-0.199213	-0.233637	0.0485339	-0.358414	-0.0109498	0.199923	0.276186		NDE	-0.149576	0.0448666	-0.118156	0.0364475	-0.337445	-0.336795	-0.0979531	0.116633	-0.1759
Il18	O2	0.945038	0.61214	-0.332899		D6	-0.23398	-0.396033	-0.353241	0.593555	0.395643	0.198742	-0.111961	-0.322547	0.022251		NDE	0.0889881	0.322719	0.143843	0.238022	-0.279965	0.114286	0.26616	0.181675	0.254774					yes	yes			yes	yes
G6pc3	O2	0.939806	0.72983	-0.209976		NDE	-0.219562	-0.0218335	-0.0709567	-0.152013	-0.044701	0.0227957	0.0699824	0.188458	0.142509		NDE	-0.00546452	0.0950953	-0.0535509	-0.0423968	-0.11449	-0.185405	-0.0273375	-0.0244488	0.0318403
Inhbb	O2	0.924845	0.729098	-0.195747		D4	0.278928	0.399777	0.155252	-0.25674	-0.653674	-0.34766	-0.143905	0.0135793	-0.0312481		NDE	0.197856	0.0685556	0.192622	0.00279004	0.00902911	-0.495922	-0.28876	-0.338935	-0.305053			yes	yes	yes	yes			yes	yes
Apoc3	O2	0.918522	0.531928	-0.386594		NDE	-0.0484546	0.00247867	-0.196159	-0.260913	-0.359557	-0.311782	0.0409452	-0.0484764	-0.106903		NDE	0.140629	0.340885	0.0679258	-0.0954599	-0.216657	-0.441346	-0.109922	0.0331964	0.181446										yes		yes
Fads6	O2	0.916386	0.534391	-0.381995		NDE	-0.102746	-0.139887	-0.135084	-0.312258	0.311433	0.035611	-0.174417	-0.527924	-0.0967238		NDE	-0.0350056	0.0760687	-0.0405801	-0.439086	-0.441275	-0.369302	-0.118994	-0.325323	-0.0285038
Havcr1	O2	0.911516	0.683385	-0.228131		NDE	-0.145262	-0.163629	-0.0687483	-0.208187	-0.0883297	-0.137924	0.0277232	-0.284313	0.188642		NDE	0.147347	0.175584	0.108259	-0.221003	-0.50295	-0.148455	0.0973162	0.0626779	0.365992
Il4r	O2	0.893134	0.12582	-0.767314		NDE	-0.0422388	-0.102423	0.146346	-0.213042	0.0243949	-0.219404	-0.252025	-0.271507	0.150639		NDE	0.136119	0.0396573	-0.199912	-0.202205	-0.420431	0.00568475	-0.168123	0.17362	-0.327348					yes	yes				yes
Il13ra2	O2	0.883208	0.585408	-0.2978		NDE	0.027362	0.0414949	-0.0937885	0.239111	0.0889021	-0.0405363	0.211356	0.392491	0.269874		NDE	0.137418	0.263955	0.151892	0.19684	0.0966611	0.217655	0.0656449	0.167411	-0.0233076
Bricd5	O2	0.87339	0.591073	-0.282317		NDE	-0.174926	-0.0351651	-0.153749	0.103885	0.0861426	0.00137416	-0.300166	-0.156164	-0.0496553		NDE	0.428097	0.0934195	0.24797	0.0905464	-0.0280541	-0.188112	0.184544	0.218359	0.178028
Litaf	O2	0.857648	0.424705	-0.432943		NDE	-0.0988581	-0.254942	-0.283416	0.234678	0.356984	-0.0781075	-0.0430095	-0.0714267	-0.0463302		NDE	0.0643398	-0.155285	0.0558331	-0.170214	-0.232323	-0.0685202	-0.0289491	-0.117086	-0.133768
Ttr	O2	0.839477	0.117953	-0.721523		NDE	-0.216811	-0.145339	-0.223682	-0.12793	-0.429062	-0.14862	-0.00882458	-0.000448081	-0.184839		NDE	-0.165245	0.164543	0.0580583	0.076984	0.0977424	0.380379	-0.133792	0.0913479	0.368547											yes
Tuba1c	O2	0.836098	0.445837	-0.390261		NDE	0.21686	0.178731	0.127573	-0.0597575	-0.00959118	-0.304281	-0.0765718	-0.114138	-0.158791		NDE	0.0462743	0.0327584	0.0717804	-0.0695142	-0.231548	-0.363723	-0.118527	0.00355044	-0.152682
P2ry14	O2	0.819152	0.637149	-0.182003		NDE	-0.162618	-0.0306374	-0.0374945	-0.0904286	-0.28933	-0.469476	-0.11031	-0.0386453	0.156874		NDE	-0.177393	-0.101249	0.00665308	-0.069294	-0.472426	-0.0516796	0.0839466	-0.300602	-0.188916
Pak1	O2	0.809743	0.600242	-0.209501		NDE	0.04517	0.0777348	-0.202228	-0.0506756	-0.124232	-0.267016	0.103932	-0.309553	-0.143124		NDE	0.25462	0.0598635	0.261478	0.248704	-0.13552	-0.135336	-0.229659	-0.136116	-0.0795976						yes				yes
Ydjc	O2	0.800223	0.631722	-0.168501		NDE	0.033532	-0.0680049	0.428154	-0.0431949	-0.0948911	-0.138825	0.164367	0.220985	0.347225		NDE	0.0138563	-0.0541918	0.212919	-0.0476687	-0.0475314	-0.310497	0.0491353	0.00298591	0.122898
Akr1b7	O2	0.79776	0.428471	-0.369289		D2	-0.0796087	-0.0923828	-0.0856276	0.464433	0.257266	0.0255938	0.315291	0.577639	0.76163		K2	-0.21653	-0.00697125	-0.055093	-0.148338	0.150147	0.621414	-0.179935	0.571797	0.098474
Rab5if	O2	0.789809	0.428657	-0.361152		NDE	-0.0702952	-0.0774912	-0.12982	-0.121281	0.0784358	-0.285364	-0.113481	-0.167124	-0.00396212		NDE	0.226948	0.368589	0.335746	-0.124483	-0.129285	-0.232498	-0.0185981	-0.0636876	-0.0257315
Acsl4	O2	0.784586	0.431318	-0.353268		NDE	0.225137	0.100125	0.156823	-0.243753	-0.0506441	-0.1117	-0.197252	-0.0112647	-0.167609		NDE	-0.120776	0.108105	-0.00128942	-0.183572	-0.290366	-0.449845	0.0328561	-0.0570726	-0.0405512						yes
Cbr1	O2	0.779603	0.150767	-0.628836		NDE	-0.0743093	-0.0299768	0.0280687	0.0155292	0.2926	-0.447349	-0.118722	-0.246209	-0.170447		NDE	0.0167189	0.168516	0.052507	0.142796	-0.106443	-0.155733	-0.242956	-0.179387	-0.135028			yes		yes	yes				yes		yes
Plac9	O2	0.773632	0.212468	-0.561164		NDE	0.0163315	-0.207773	-0.026121	-0.0182672	-0.0379881	-0.0180771	0.0490368	0.12602	0.0457862		NDE	-0.228767	0.0418918	0.159213	-0.20281	-0.131939	-0.514121	-0.129236	-0.152197	0.0508591
Nppc	O2	0.772502	0.432947	-0.339555		NDE	-0.0450701	-0.0537593	-0.0484999	-0.196087	0.0369456	-0.488879	-0.0711375	-0.151627	0.16727		NDE	-0.0355501	0.0416687	-0.0877868	-0.260349	-0.372788	-0.295258	0.0702817	-0.420493	-0.0747211				yes	yes	yes
Hacd3	O2	0.765506	0.334476	-0.43103		NDE	-0.332918	-0.138075	-0.157894	-0.00586774	-0.0348385	-0.557881	-0.16961	-0.407071	-0.205765		NDE	0.0329984	0.143715	0.0531051	0.146894	-0.104391	0.041107	-0.156932	0.094483	-0.182862								yes
Bhmt	O2	0.762525	0.509113	-0.253412		NDE	-0.397145	-0.268806	-0.3105	0.111253	-0.0408799	0.0198985	0.0620168	0.0205002	0.323805		NDE	0.0829523	0.122207	0.168579	-0.0255593	-0.0692399	-0.0190748	-0.0677427	0.0446313	0.0410353
Me1	O2	0.751325	0.325819	-0.425506		NDE	-0.0222396	-0.046559	-0.127151	-0.397253	-0.13351	-0.0886527	-0.223428	-0.252171	0.0280153		NDE	-0.0527868	0.185314	0.221921	0.0517154	-0.140947	-0.202104	0.0943062	-0.0439023	0.209352										yes
Eloa	O2	0.748135	0.484591	-0.263544		NDE	-0.149657	0.0560875	0.0419139	-0.016926	-0.292523	-0.00728391	-0.0439679	-0.300553	-0.120262		NDE	0.0190409	0.380154	0.344942	-0.16594	-0.0778206	-0.442154	-0.0194339	0.259895	0.0589568
Trib2	O2	0.745373	0.546435	-0.198938		NDE	0.0292379	-0.0158873	-0.146157	-0.131192	-0.230642	-0.293968	0.251926	0.0959258	-0.39472		NDE	-0.0863179	-0.122613	-0.0976454	-0.400252	0.0285121	-0.213845	0.0468835	0.0372241	0.0443668						yes
Csrnp3	O2	0.745142	0.500307	-0.244835		NDE	-0.16579	-0.127467	-0.0863525	-0.00488924	0.266617	-0.185076	0.217202	0.0205846	0.295437		NDE	0.119662	0.128912	0.181328	-0.281979	-0.468953	-0.12594	0.313044	-0.0313998	0.104455									yes
H1f8	O2	0.738109	0.372783	-0.365325		NDE	0.121012	0.279401	0.185222	0.508731	0.532268	0.583949	-0.0427311	0.148972	0.00207322		NDE	0.435838	0.124412	0.135369	-0.327531	-0.0104422	-0.117016	-0.121039	-0.143091	0.0218379						yes
Gsto1	O2	0.73677	0.417141	-0.31963		NDE	-0.0534411	0.0989257	0.0791061	-0.108797	-0.0161353	-0.162703	-0.00596988	-0.384936	0.064237		NDE	-0.275374	-0.213337	-0.205073	-0.158854	0.105477	0.0300731	0.0090835	-0.12356	0.19447
Atp5f1d	O2	0.734096	0.567511	-0.166586		NDE	0.085644	0.0964405	0.240012	-0.0710858	0.0487865	-0.254573	0.0431034	-0.121673	0.0308932		NDE	0.000593009	0.0935464	0.0832093	0.0719955	-0.101787	-0.00686155	-0.0674329	-0.230417	-0.0720384
Emcn	O2	0.732351	0.385509	-0.346842		NDE	0.0111687	0.11791	0.097519	-0.0823698	-0.0703989	-0.163118	0.297605	0.0929706	0.126711		NDE	-0.00739634	0.16695	0.125817	-0.0174156	-0.0742408	-0.197607	0.0392863	0.0231601	-0.120094
Cyp19a1	O2	0.720942	0.450107	-0.270834		D4	0.0146823	0.0484874	0.0806305	-0.791579	-0.843741	0.157271	-0.606855	-0.634886	0.707881		K8	0.0264968	0.121307	-0.12059	-0.117124	-0.0699154	-0.235397	-0.234208	-0.0424623	-0.684857			yes			yes				yes	yes	yes
LOC298795	O2	0.71661	0.422832	-0.293778		NDE	0.204534	-0.137238	0.113344	-0.375328	-0.0504669	0.0599192	0.199348	-0.0658438	0.191377		NDE	0.213905	0.189514	0.332651	0.456857	0.355227	-0.101797	-0.104049	-0.304258	-0.229283
Rmdn2	O2	0.713623	0.36914	-0.344483		NDE	-0.312511	0.0273763	-0.277454	-0.17988	-0.10165	-0.220519	0.0383192	0.0266852	0.0627419		NDE	0.237905	0.439947	0.416478	0.168712	-0.00232012	-0.349191	-0.304452	-0.0510128	-0.104549
Hes6	O2	0.704433	0.436369	-0.268064		NDE	0.132423	0.194005	-0.0521542	-0.23424	-0.46335	-0.425613	0.0519553	-0.519595	0.0503057		K8	-0.0484927	-0.0771619	0.0370798	0.0240155	-0.0800108	0.0510695	-0.692028	-0.39906	-0.305905						yes
Epb41l3	O2	0.696986	0.32218	-0.374806		NDE	0.221466	-0.208296	-0.169971	0.248171	0.0865719	0.190346	-0.0896521	-0.059785	0.385147		K6	-0.0627545	0.202623	0.105894	-0.3414	-0.37962	-0.659074	-0.0415413	0.0733715	-0.047668						yes
Serpina1	O2	0.691124	-0.00439277	-0.695517		NDE	-0.177667	-0.0124274	0.000259276	-0.0731595	-0.28121	-0.0920968	-0.147888	0.0480713	-0.202755		K5	-0.0991679	-0.0562334	0.00620512	0.0849041	-0.0649927	-0.0648091	0.0153178	0.109453	0.649989
Sod2	O2	0.692507	0.0723078	-0.620199		NDE	0.0461375	0.00890054	0.0204795	-0.01787	0.177049	-0.33443	-0.0907186	-0.20368	0.112665		NDE	0.0792	0.131142	-0.0358512	-0.136435	-0.132941	-0.0349328	0.0474999	0.12743	0.144157						yes			yes
Ccl7	O2	0.680702	0.254342	-0.42636		NDE	0.00285291	-0.0498464	0.0618805	0.0958069	-0.192938	-0.417873	0.0810445	0.109367	-0.0448867		NDE	0.114341	0.0412661	0.338557	-0.160192	-0.194972	-0.362273	-0.207884	-0.0894279	-0.194218
Pi16	O2	0.676407	0.38166	-0.294747		NDE	0.196884	0.0750743	0.179935	-0.176287	-0.252192	-0.307901	-0.0300332	-0.058756	-0.0344834		NDE	0.0195707	0.332303	-0.0355029	0.0518592	-0.000107982	-0.0959408	-0.00195043	-0.0952266	-0.0412183						yes
Grb7	O2	0.673064	0.104518	-0.568546		NDE	-0.0670339	-0.0119348	-0.0369254	-0.080111	0.150599	0.0994975	0.0265548	0.0735395	0.188719		NDE	0.0201469	-0.000600506	-0.112084	-0.462614	-0.350452	-0.394367	0.0675387	0.312811	-0.0687047
Gamt	O2	0.671863	0.479254	-0.192609		NDE	-0.0653601	0.0600702	0.126483	-0.0878396	-0.00253122	-0.102096	-0.106278	-0.0610437	-0.119344		NDE	0.0702006	0.101194	0.160531	-0.0982479	0.0788219	-0.146777	-0.0375322	-0.0748407	-0.0116194					yes
Pde10a	O2	0.667156	0.205277	-0.461879		NDE	0.0324694	-0.138558	0.121922	-0.154947	-0.219321	-0.523366	-0.0191248	0.0496592	-0.131663		NDE	0.130625	0.177918	0.0439505	0.0936975	0.0796209	-0.134469	-0.140354	0.343163	-0.286241
Tmem86a	O2	0.647088	0.522374	-0.124714		NDE	-0.259569	-0.135538	-0.0955152	0.252755	0.179892	0.0145191	0.169294	-0.0139308	0.137426		NDE	-0.0869001	0.0252192	0.0242521	0.0596234	0.137968	-0.104912	0.2913	0.132204	0.0434613
Lta4h	O2	0.646472	0.345047	-0.301425		NDE	-0.0552458	-0.054652	-0.0804702	-0.0297466	-0.0828441	-0.282191	0.0283555	0.0321832	0.105348		NDE	0.0128814	0.168589	-0.0702954	-0.127626	-0.0722098	-0.144285	-0.10634	-0.00141804	-0.0710622						yes				yes
Nampt	O2	0.646018	0.394354	-0.251664		NDE	-0.0285754	0.0751891	-0.0411125	-0.135392	-0.184316	-0.0625074	0.129933	0.0597767	0.181759		NDE	-0.0763716	-0.0406896	0.00292992	-0.0164574	-0.547098	-0.21076	-0.261609	-0.312228	-0.383122
Afp	O2	0.645024	0.222854	-0.422171		D5	-0.151991	-0.00891103	-0.0689668	-0.180988	-0.626316	-0.427136	-0.0744952	-0.113175	-0.122423		NDE	0.119513	0.243341	0.11228	0.340613	0.0327377	0.175304	-0.256045	-0.125847	-0.173973			yes		yes						yes	yes
Tgif1	O2	0.640622	0.444762	-0.19586		NDE	0.0795917	0.257104	0.216949	-0.218003	-0.0175111	0.175808	0.210597	0.104389	0.10047		NDE	0.47525	0.400595	0.313883	-0.129194	0.0915837	0.0349514	0.0350408	0.0328372	0.135292						yes
Sfrp4	O2	0.636699	0.364601	-0.272098		D2	0.00602691	0.20769	-0.0729795	-0.056002	0.9972	0.22032	-0.317259	-0.134734	-0.119361		NDE	0.0765977	0.126945	0.176595	0.448836	0.185006	0.31675	0.191318	0.340654	-0.0140565						yes			yes	yes
Gde1	O2	0.635172	0.340391	-0.294781		NDE	-0.200437	-0.0202591	0.126797	0.12828	0.043128	-0.349828	0.241013	-0.0784123	0.162782		NDE	0.0198774	0.0196137	0.0829471	-0.0296437	-0.33725	-0.21767	-0.111754	-0.27216	-0.182009
Nrip1	O2	0.625724	0.364345	-0.261379		NDE	-0.00595531	-0.112343	-0.202557	-0.246419	0.177992	-0.17554	-0.0930115	0.0436255	-0.236496		NDE	0.03013	0.0202247	0.314176	-0.308028	-0.341213	-0.140116	-0.126038	-0.0950697	-0.102664			yes		yes
Fam25a	O2	0.624434	0.442253	-0.182181		NDE	-0.152698	-0.162361	-0.151893	-0.0685964	0.358402	-0.258542	-0.307501	-0.171997	-0.109703		NDE	0.00578425	-0.0148397	0.0866965	-0.415514	-0.0615319	-0.522571	0.224909	0.1773	-0.514957
RGD1565844	O2	0.622558	0.156752	-0.465806		NDE	-0.324237	-0.360384	-0.284423	-0.448696	-0.480596	-0.234528	0.338225	0.0241081	0.168368		NDE	0.165787	0.0958815	0.052335	-0.190955	-0.472681	-0.175	0.163604	0.130969	0.326157
Zbtb6	O2	0.618856	0.345889	-0.272967		NDE	-0.00239652	0.257901	0.295126	-0.273289	-0.00836798	-0.311709	0.0423474	0.0519851	-0.195513		NDE	0.272541	0.436512	0.272276	-0.366085	-0.491303	-0.326324	-0.165093	-0.0884625	-0.144055
Eola2	O2	0.614066	0.166823	-0.447244		NDE	0.139354	0.108748	0.112019	-0.39185	-0.271622	-0.223691	0.0717584	-0.0430229	0.199114		NDE	-0.176724	-0.0533193	0.0105126	-0.256177	-0.436394	-0.148184	-0.0720722	-0.0107317	-0.0886395
Slc10a3	O2	0.611588	0.454779	-0.156809		NDE	0.22956	0.241286	0.337647	0.0175908	0.102594	0.0650774	0.0145442	0.169388	0.225953		NDE	0.0625523	0.0277598	-0.371692	-0.103569	-0.262289	0.0158078	-0.0689902	-0.190793	-0.044084
Nt5c	O2	0.607766	0.388363	-0.219403		NDE	0.117807	0.0142528	0.22414	0.00510367	0.0797314	-0.056514	0.0611669	-0.0823149	-0.0301857		NDE	-0.122985	-0.0889112	0.0644061	0.0183866	0.155145	-0.031817	-0.070596	-0.198914	-0.119653
Acaa2	O2	0.607665	0.466743	-0.140922		NDE	0.194348	0.199502	0.275436	-0.0552414	0.0334633	0.0762327	-0.123133	-0.179442	-0.10678		NDE	-0.0724341	0.0641396	0.126246	-0.0462834	0.128683	0.0503811	0.0697815	0.0166021	-0.0626236									yes
Gstm7	O2	0.604274	0.477923	-0.126352		NDE	-0.117418	0.199397	-0.0273537	-0.0592538	0.00522969	-0.0909108	0.0335436	-0.15238	-0.0682451		NDE	0.0533104	0.0722277	0.301214	-0.15955	-0.180521	-0.149371	-0.0388476	-0.254681	-0.105039
Lmbrd1	O2	0.604054	0.27313	-0.330925		NDE	-0.101138	-0.0873172	-0.22824	0.197885	-0.00429085	-0.23186	-0.0878523	-0.193335	-0.0917084		NDE	-0.271947	-0.113188	0.132206	-0.201036	-0.320159	-0.290809	-0.249047	0.0999559	-0.0705449										yes
Ifi35	O2	0.598503	0.42137	-0.177133		NDE	-0.13062	-0.299954	-0.087916	0.168123	-0.160418	-0.142971	-0.182345	0.175061	-0.0865403		NDE	0.126049	0.217741	0.00333885	-0.227991	-0.125216	-0.474699	0.0348519	-0.0156089	-0.0574398
Srxn1	O2	0.598491	0.0679333	-0.530558		NDE	0.0494199	-0.0310311	-0.123725	-0.363295	0.210416	-0.370267	-0.0473843	-0.0257627	0.0935848		K6	-0.0325374	-0.000609275	0.085284	-0.00860079	-0.631713	-0.167511	-0.158626	-0.00864816	-0.0479175
Grem2	O2	0.597383	0.127411	-0.469971		NDE	-0.130232	0.0102121	0.0423919	-0.193006	-0.20545	-0.378831	-0.361484	-0.037153	-0.0157647		NDE	0.182914	0.246642	-0.122105	0.066298	-0.310069	-0.12895	-0.162123	0.0482495	-0.0223118
Hp	O2	0.587016	0.307537	-0.279479		D4	0.004576	0.0440834	0.00547798	-0.43402	-0.969981	-0.879981	-0.0803435	0.124332	-0.269132		NDE	-0.115354	0.300731	0.0520762	0.152411	0.265498	-0.0265097	-0.0731116	-0.0590889	0.496456					yes					yes
Aldh2	O2	0.585704	0.393447	-0.192256		NDE	-0.0286831	0.0599789	0.104423	-0.183872	-0.12268	0.0583703	-0.016507	-0.0675022	-0.0524394		NDE	-0.0542382	0.0936226	-0.0175331	0.0964022	0.11659	0.0730944	0.0252921	0.0526647	-0.0855355									yes	yes
Cyp17a1	O3	3.50439	3.25765	-0.246739		D5	0.00590685	-0.106364	0.0857783	-0.600067	-0.158396	-0.825456	0.0715136	-0.27726	-0.11328		K7	-0.201432	-0.0415122	0.0560783	-0.11433	-0.432149	-0.1948	-0.553063	-0.154416	-0.675091			yes		yes	yes				yes	yes	yes
Hsd3b1	O3	3.29054	3.10035	-0.190194		NDE	-0.102403	0.19776	0.289179	-0.256482	-0.0232604	-0.266548	0.0139758	-0.0438259	-0.0603114		NDE	0.185538	0.056168	0.130646	0.0508202	0.0189932	-0.0192135	-0.0437913	0.0389925	-0.057638			yes		yes	yes				yes	yes	yes
Svs5	O3	3.04582	2.97134	-0.0744811		D5	-0.144355	-0.212721	-0.454765	-1.0132	-0.0153649	-1.58191	-0.150416	-0.370735	0.119193		K6	-0.0514584	0.260328	0.256491	-0.351988	-1.16343	0.162852	0.173752	-0.0068825	-0.189081
Cyp11a1	O3	3.03381	2.68936	-0.344447		D5	-0.0171711	-0.224084	-0.0613194	-1.00309	-0.465745	-0.977289	-0.109051	-0.387783	-0.0885092		NDE	-0.0622934	-0.098905	-0.0210978	-0.304908	-0.577434	0.0366445	-0.133247	-0.143005	-0.0122397			yes			yes				yes	yes	yes
Sostdc1	O3	1.52271	2.96368	1.44096		D2	-0.29983	-0.295518	-0.315288	0.257458	-0.0807087	0.760352	0.0308898	0.188762	0.0704416		NDE	-0.146148	0.0327575	-0.172149	0.26743	0.357357	0.445634	0.182433	0.163102	0.323539						yes
Gnrhr	O3	1.92874	2.60657	0.677828		NDE	-0.468364	-0.181922	-0.240088	0.018626	-0.0607206	-0.0789432	0.0587961	-0.0586103	-0.357294		NDE	-0.162967	-0.0412636	0.0104952	-0.10352	0.137358	0.114763	0.176046	0.214709	0.218555										yes
Hsd17b1	O3	1.80469	2.39695	0.592266		D3	-0.190586	-0.378566	-0.206336	-0.172212	-0.613094	0.103028	-0.103616	-0.11821	-0.0260129		NDE	-3.8601e-05	-0.136465	0.0882441	-0.237224	0.331649	-0.518371	0.184582	-0.0118201	0.144631											yes	yes
Plbd1	O3	1.88314	2.33598	0.452837		NDE	-0.0549334	-0.012788	-0.0381734	0.272182	0.0876725	-0.016585	-0.113947	-0.121386	-0.188713		NDE	0.049736	0.0829628	0.201851	0.0510042	0.142088	-0.153492	0.026609	-0.0373862	-0.0843033
Mgarp	O3	2.05606	2.25493	0.19887		NDE	-0.17671	-0.477824	-0.504988	0.0650408	-0.481543	0.0525185	0.197754	-0.119363	0.355459		NDE	-0.082989	-0.0630614	-0.0686708	0.512877	0.468783	-0.00353128	-0.0886841	0.165071	0.302874										yes
Gja1	O3	1.80548	2.23997	0.434481		NDE	0.15559	-0.0140101	-0.00490693	-0.164527	0.182085	0.0813548	-0.0572872	0.438443	0.0381126		NDE	0.325741	0.0460911	0.128981	0.0202548	0.0844742	-0.112049	-0.149712	-0.555508	0.0835402			yes		yes	yes			yes	yes
Gsta1	O3	1.87047	2.23333	0.362854		NDE	-0.132324	-0.0800748	0.0292633	-0.00151049	-0.0816686	0.0135949	0.0375727	-0.0910303	-0.142077		NDE	0.00422706	0.102859	0.185653	0.25825	0.211073	0.0486521	0.0937674	0.109747	-0.0259468						yes
Inhba	O3	2.17149	2.12337	-0.0481297		D4	0.166722	0.0622813	0.257694	-0.403854	-0.798499	-0.691791	-0.187084	-0.265956	0.41132		NDE	-0.0761835	0.0734461	0.0341616	-0.260443	0.214199	-0.352616	0.345812	0.0534139	0.335191			yes		yes	yes			yes	yes
Hao2	O3	1.39039	2.13566	0.745269		NDE	-0.177527	-0.199866	-0.322067	0.3301	0.306172	0.0686103	0.00720481	-0.0193081	-0.0386899		NDE	-0.218855	0.16161	0.0527832	0.176957	0.389562	0.393184	-0.0664645	-0.102068	-0.0188415
Aif1l	O3	1.79113	2.07922	0.288094		D2	0.0609599	-0.00936036	0.0359382	0.200454	0.122651	0.785214	0.0854817	0.287691	-0.333916		NDE	0.342416	0.142855	0.274581	0.0485867	0.413979	0.37694	-0.497143	-0.279239	0.0952775
Ass1	O3	2.05713	1.82263	-0.234501		NDE	-0.00452583	-0.194736	-0.109595	-0.184479	0.127794	-0.45711	-0.208951	-0.426373	0.160923		K1	-0.361763	0.390148	0.676035	0.146571	0.162199	0.0850368	-0.143479	0.0192293	-0.245029										yes
Cpa1	O3	2.03881	2.00281	-0.0359999		NDE	0.0175708	-0.0552343	0.0334275	-0.00404753	-0.162212	-0.166735	0.310251	-0.0821318	0.132527		NDE	0.154067	0.151629	-0.0100329	0.0608851	0.214397	-0.118654	0.256121	0.0670532	-0.00409536
Grb14	O3	1.36615	2.03125	0.665099		NDE	0.245925	-0.159351	0.0679105	0.238925	-0.163979	0.192717	0.0391491	-0.0176869	-0.0430724		NDE	0.0597725	0.235951	0.219852	-0.0350282	-0.0850286	0.0622056	0.137259	0.0475402	0.373079				yes	yes	yes				yes
Hba-a3	O3	1.66007	2.00236	0.342296		D4	-0.00712832	0.0269595	0.204954	-0.233122	-0.666552	-0.197847	0.173203	0.0239403	0.0960532		NDE	0.206424	0.26978	0.00841437	0.139232	0.0317214	0.0776288	0.290243	0.219215	0.0505415								yes
Ephx1	O3	1.57682	1.92055	0.34373		NDE	0.0839257	-2.00887e-05	0.116994	0.247319	0.00773572	-0.175937	0.0425897	-0.185288	-0.121192		NDE	-0.0364969	-0.000912269	-0.0305495	0.320961	0.301775	0.237154	0.156957	-0.0510762	0.0964894										yes
Pparg	O3	1.08454	1.91026	0.825722		NDE	-0.0519107	-0.301118	-0.207378	0.135363	-0.211818	0.170124	-0.016122	-0.254806	-0.138218		NDE	-0.246131	0.0333148	0.0857707	0.027506	0.255835	-0.268536	0.146089	0.0738304	0.275405						yes			yes	yes
Pfkp	O3	1.20866	1.82367	0.615009		NDE	-0.130575	-0.215708	-0.218534	-0.0457491	0.055309	-0.238055	-0.0635439	-0.205244	-0.0960342		NDE	0.0344992	0.212394	0.151521	0.207497	0.126643	-0.0629133	-0.192295	-0.122747	-0.0226434
Ptx3	O3	1.09916	1.80472	0.705562		D5	-0.0732124	0.0183398	-0.468228	-0.662154	-0.0424301	0.170131	-0.122752	-0.580714	-0.368816		K4	0.14091	0.297425	0.55349	-0.892517	-0.0271043	0.160297	0.190116	0.479278	1.19702			yes	yes	yes	yes
Prkar2b	O3	1.79985	1.52569	-0.274157		NDE	-0.0980689	-0.0485309	-0.0471971	-0.230131	-0.352017	-0.221642	-0.107169	-0.212679	-0.0828751		NDE	-0.0452651	0.0461819	0.12046	-0.0132189	-0.121949	-0.038949	-0.00743714	0.0396416	-0.142986
Adh1	O3	1.53068	1.79518	0.264503		D6	-0.303342	-0.0652426	-0.212582	0.504274	-0.0355661	0.505475	-0.163519	-0.525443	-0.585622		K8	0.0407096	0.219123	0.271751	0.407089	-0.0264707	0.19502	-0.5554	-0.44846	-0.587935										yes	yes
Vtn	O3	1.20133	1.785	0.583675		NDE	-0.184968	-0.105036	-0.24833	-0.279211	0.25644	-0.17965	-0.176468	-0.332413	-0.340466		NDE	-0.0910626	0.0640368	0.00606292	0.282672	0.204253	0.0117778	-0.0458162	-0.473068	-0.41272						yes
Tmem176b	O3	1.43513	1.77211	0.336984		NDE	-0.087775	-0.231637	-0.205386	-0.222487	-0.190817	-0.317305	-0.0936151	-0.244451	-0.11138		NDE	-0.0289503	0.0191751	0.0682748	0.121184	-0.18985	0.00887808	0.0787891	-0.206837	-0.283739						yes
Lhcgr	O3	1.08294	1.7344	0.651461		D5	-0.101839	-0.290786	-0.313746	-0.169158	0.101847	-0.64384	-0.260997	-0.604144	-0.498475		K8	-0.262394	0.0147177	0.0234137	0.104749	0.225888	-0.00420766	0.00480511	-0.620897	-0.259438			yes		yes					yes	yes	yes
Csrp2	O3	1.49307	1.71774	0.224675		NDE	0.107279	-0.183406	-0.0312992	-0.0719156	0.0376194	-0.165883	0.0437129	-0.185046	0.0298943		NDE	0.16554	0.0680375	0.186866	-0.153934	-0.133017	-0.1264	0.0825151	-0.00107663	0.0913273						yes
Prlr	O3	1.59152	1.69085	0.0993331		D5	-0.203429	-0.231334	-0.356168	-0.15653	-0.274706	-0.758269	0.0883502	-0.414302	-0.355428		NDE	-0.0858048	0.155261	0.0781231	0.0268806	-0.385861	-0.261586	-0.185859	-0.29085	-0.280662						yes			yes	yes
Selenop	O3	1.18394	1.68841	0.504467		NDE	-0.145882	-0.100128	-0.00539183	0.0311546	-0.0791088	-0.0716829	-0.090733	-0.241929	-0.241557		NDE	-0.177257	0.015004	0.0607604	0.0274018	-0.0366709	0.0326223	-0.0487687	-0.152487	-0.0663341
Pon3	O3	1.23998	1.68561	0.445631		NDE	-0.426657	-0.424909	-0.583555	0.38185	-0.139813	-0.180831	0.231209	0.114129	0.260415		NDE	-0.0594441	0.174169	-0.0988454	0.22176	0.0452273	-0.137185	-0.0439705	0.138496	-0.0853677
Tubb3	O3	1.18383	1.6453	0.461472		NDE	-0.130438	-0.319642	-0.413557	-0.00377226	0.227683	0.228078	-0.216557	-0.284326	0.235143		NDE	0.0688732	0.158244	0.0669706	0.0847575	-0.0946672	0.105444	-0.045954	-0.0602507	-0.0804904						yes
Crabp2	O3	1.20286	1.62821	0.425347		NDE	-0.100013	-0.191412	0.234428	-0.0232204	0.249476	-0.0066516	0.114795	-0.167927	0.359768		NDE	0.28289	0.235417	0.257053	0.0111103	0.159946	-0.0477429	-0.210512	-0.456857	-0.103338						yes					yes
Hmgcs2	O3	1.25462	1.59388	0.339257		NDE	-0.0174799	0.0723589	0.23246	0.0522246	0.105416	0.0522004	0.0424098	-0.0152099	-0.046702		NDE	-0.015277	0.172898	-0.0331864	0.104977	0.0784716	0.0530502	0.106006	-0.0581923	0.0514297										yes		yes
Ptges	O3	1.02827	1.57875	0.550476		NDE	-0.17674	-0.0388482	0.0720388	-0.0706515	0.100431	0.0658217	-0.0472511	-0.192653	0.0950581		NDE	0.229908	0.155455	0.27984	0.104275	0.174981	-0.175895	-0.0153435	0.00783678	0.0715345
Ccn2	O3	0.807657	1.55669	0.749032		NDE	0.2024	0.0888773	0.04283	-0.107675	0.211709	0.172528	0.232364	0.0922849	-0.181238		NDE	0.145592	0.144244	0.0987738	0.171956	0.199798	0.239413	0.486454	0.417053	0.416298						yes				yes
Omd	O3	0.945363	1.53451	0.589151		NDE	-0.0885456	-0.181969	-0.287183	0.0820321	-0.0965602	0.304048	-0.0297663	0.0948373	-0.092789		NDE	-0.119595	0.0418847	0.339998	0.560886	0.451649	0.391909	0.148197	0.0605086	0.303668
Myh11	O3	1.0167	1.52286	0.50616		NDE	-0.313973	-0.201461	-0.450553	-0.0930283	0.0726089	0.149603	0.0270117	-0.178667	-0.00575201		NDE	-0.392936	-0.128322	0.175899	-0.272994	-0.491517	-0.306704	-0.261245	-0.106813	-0.413906						yes
Cd74	O3	1.07593	1.49105	0.415115		NDE	-0.155332	-0.350754	-0.245286	0.0801698	-0.310893	0.224967	-0.00323875	0.0756403	-0.111386		NDE	0.0282448	0.105345	0.0793871	-0.050661	-0.241537	-0.209252	-0.303924	-0.240488	-0.147085						yes			yes
Vnn1	O3	1.47087	1.26483	-0.206042		NDE	-0.299196	-0.149855	-0.167036	0.131367	0.187117	0.185867	0.176301	-0.0152575	0.146765		NDE	0.112457	0.540712	0.259128	-0.24987	0.106477	-0.0815897	0.114549	0.170683	0.371925						yes			yes
Clic2	O3	0.714624	1.4706	0.755979		D5	-0.392158	-0.39101	-0.338499	-0.229279	-0.105478	-0.794638	-0.0434803	-0.149896	-0.0998366		NDE	-0.0807333	-0.0112148	0.112044	0.237698	0.123216	0.211261	-0.0367939	-0.0252391	-0.272108
Fdxr	O3	1.35172	1.46465	0.112931		NDE	0.302188	0.271068	0.394314	0.0250855	-0.0964104	-0.155651	0.000881188	-0.169	-0.0319236		NDE	0.0898679	0.257673	0.0621095	0.175081	0.239227	-0.0442995	-0.141227	-0.139292	-0.0399648												yes
Akr1c14	O3	0.852866	1.44208	0.589213		NDE	0.0575816	0.152667	0.313377	0.0445281	0.216861	0.395596	0.00246187	0.0701988	0.0834794		NDE	-0.0475225	-0.0215649	0.213099	0.0869933	0.0903892	0.203393	0.126537	0.108337	0.217878											yes	yes
Ihh	O3	1.08266	1.41338	0.330722		NDE	-0.219238	-0.135689	-0.122824	0.182218	-0.288744	-0.305396	-0.121122	0.117876	0.0633283		NDE	0.0561715	0.124432	0.17088	-0.274007	0.243063	0.0423712	-0.302406	-0.407482	-0.267258				yes	yes	yes			yes
Tm4sf1	O3	0.841973	1.40609	0.564112		NDE	-0.067379	0.148129	0.133532	-0.12601	0.0860531	0.126167	-0.0334267	0.0894988	0.0652346		NDE	-0.0634983	-0.138567	0.0110502	0.0660397	0.0314411	-0.176897	-0.106907	-0.0874156	0.078589
Psmb8	O3	1.232	1.40259	0.170592		NDE	0.0757581	-0.127697	0.0463452	0.138992	0.0767423	0.142299	0.13088	0.104199	0.12962		NDE	0.2892	0.164383	0.133663	0.166546	0.206771	-0.218687	0.00520765	-0.180929	-0.264484						yes
Crispld2	O3	0.807481	1.39495	0.587469		NDE	-0.122477	-0.168711	-0.321827	0.26492	0.271631	0.0436202	0.100903	-0.00658931	0.143389		NDE	0.0983038	0.149631	-0.161433	0.173218	0.153907	0.260031	-0.283724	-0.23095	-0.195212
Inha	O3	1.28288	1.3917	0.108816		NDE	-0.0528543	0.215792	0.47696	-0.176433	-0.419961	-0.165046	-0.0379762	-0.182687	0.0232365		NDE	0.289132	0.283814	0.343804	-0.138756	0.0452966	-0.0561192	-0.0595255	-0.073349	-0.0192173			yes
Ccn1	O3	0.959769	1.38372	0.42395		D4	0.236037	0.0905268	-0.222584	-0.670252	0.0472301	0.327826	0.544963	0.123383	-0.380398		K4	-0.0201179	0.92088	0.766751	-0.592122	0.100296	0.62679	0.155223	0.588519	0.99658						yes			yes
Angptl4	O3	1.24893	1.37305	0.124117		NDE	-0.535982	-0.277092	-0.481139	-0.45946	-0.196495	-0.501352	0.382556	-0.0293428	-0.559175		NDE	-0.0896272	0.307162	0.332369	0.0182293	-0.0464823	-0.291075	0.0595168	-0.00328395	-0.350788									yes
Tmem38b	O3	1.35668	1.19858	-0.158095		NDE	0.0907075	0.106739	0.524761	-0.216195	-0.272275	-0.352876	0.17146	0.190673	-0.0280691		NDE	0.103844	0.48151	0.419027	-0.423613	-0.342063	-0.0899352	0.026379	0.049767	0.53708						yes
Acsbg1	O3	1.18979	1.34524	0.155446		NDE	0.0818748	0.276236	0.172266	-0.068986	0.0746193	0.0920788	-0.0653179	-0.0968863	-0.00339839		NDE	-0.0817074	0.0078444	-0.0273314	-0.0828816	0.0318198	-0.129897	0.018868	-0.3063	0.0341616			yes							yes
Fxyd5	O3	1.34478	1.22015	-0.124634		NDE	0.0371799	0.135918	-0.163853	0.00413093	0.0373802	-0.192591	0.183827	-0.144799	0.0244074		NDE	0.0872536	0.0576166	0.105227	0.105194	-0.242675	-0.095959	-0.13405	-0.21764	-0.12363
Glmp	O3	0.966529	1.32603	0.359501		NDE	-0.0252135	0.0785782	0.0603397	-0.177111	-0.0530893	-0.227891	0.0303482	-0.0192787	-0.0321108		NDE	0.0405414	-0.142407	0.0562956	0.0320523	0.00769671	0.095596	-0.0649839	-0.0647248	0.00554001
Cited2	O3	0.933209	1.29132	0.358107		NDE	-0.0616892	-0.00211173	-0.323261	0.0472618	0.119722	-0.13259	0.135991	-0.0825011	-0.226797		NDE	-0.00294665	0.348205	0.212716	0.0307881	-0.0268217	-0.229517	0.347973	0.181337	0.265016			yes			yes			yes	yes
Glul	O3	0.99996	1.28056	0.2806		NDE	-0.0920915	0.0598014	0.0699656	0.124735	-0.0239752	0.027915	0.150212	0.243862	0.207664		NDE	-0.0685788	0.0532395	-0.0891989	-0.358736	-0.217185	-0.113576	-0.185773	0.12306	-0.113281
Aqp9	O3	0.76644	1.27623	0.50979		NDE	-0.0864061	-0.0214953	-0.0225815	0.244123	-0.284671	-0.453725	0.288451	0.184207	-0.0150133		NDE	-0.0144162	-0.0215971	-0.032935	0.124638	-0.311538	0.241563	-0.158308	-0.162702	-0.278606
Bco2	O3	0.753758	1.26955	0.515794		NDE	-0.0339318	-0.0705537	-0.258734	-0.067838	-0.271211	0.0715909	-0.139812	-0.368464	-0.432528		NDE	0.0968147	0.0917497	0.225036	0.420512	-0.182672	0.283661	-0.228174	-0.482884	-0.460804
Mme	O3	0.749718	1.26173	0.512013		NDE	0.0732159	-0.128903	-0.127626	0.185131	0.170528	-0.082113	0.255003	0.0573991	0.228778		NDE	0.102313	0.149726	-0.0202783	-0.0400617	-0.160244	-0.30328	-0.0456092	-0.183141	-0.0148047						yes
Chchd10	O3	1.24514	1.11079	-0.134352		NDE	0.114209	-0.0477138	0.0422994	0.0577024	-0.0115556	-0.338701	0.0575956	-0.189949	0.0191821		NDE	-0.273633	-0.0931167	0.12657	-0.239421	0.0166441	-0.164738	0.14411	-0.181607	0.102154
RT1-Da	O3	0.781975	1.24298	0.461007		D6	-0.340996	-0.22658	-0.299735	0.387997	-0.0326866	0.270925	-0.38435	-0.656957	-0.501934		NDE	-0.0247128	0.193855	0.00886845	-0.057013	-0.536398	-0.0791424	-0.0174593	-0.334373	0.0158337						yes
Adck5	O3	0.899872	1.23399	0.33412		NDE	-0.0468855	-0.244256	0.00517142	0.277272	0.172871	0.268152	0.275453	0.0122086	0.172479		NDE	0.132957	0.277314	0.174524	0.0334445	0.231126	0.0887729	0.0873227	-0.0272861	-0.11449
Prr15	O3	0.879198	1.22693	0.347733		NDE	0.15624	0.256035	0.512552	-0.0201635	0.39798	0.264211	-0.0170344	-0.180695	0.049111		NDE	0.508522	0.202566	0.246158	-0.0781993	-0.0592521	0.344393	-0.194817	-0.137052	-0.174733
Ddc	O3	1.13398	1.226	0.0920107		NDE	0.0880584	-0.162413	-0.301681	-0.0998575	0.0443618	0.00450003	0.0280362	-0.399081	0.130887		NDE	-0.0853151	0.0979912	0.0925637	0.158024	-0.119438	0.435139	-0.282898	-0.122321	-0.1163
Klf9	O3	0.601474	1.20081	0.599337		NDE	-0.218644	-0.122895	-0.212659	0.00684205	0.198614	0.16294	-0.043107	-0.325438	0.0231693		NDE	0.205175	0.151621	0.0986007	-0.00824761	0.00925347	0.00903402	-0.305432	-0.245614	-0.353671										yes
Tagln	O3	0.757931	1.18834	0.430405		NDE	0.0563962	-0.128902	-0.297905	-0.268793	0.0361406	-0.17022	0.00236002	-0.30198	-0.182827		NDE	-0.090755	0.169612	0.0141315	0.149557	-0.332098	-0.187412	-0.196946	-0.235542	-0.113592						yes
Cd9	O3	0.559299	1.18127	0.621968		NDE	0.271834	0.154907	0.18359	0.0977063	-0.226321	0.0325673	0.0390511	0.167788	-0.0160677		NDE	0.100689	0.342505	0.0692066	0.076375	0.0206511	-0.0440348	-0.0530069	-0.00999703	0.0423935						yes
Ogn	O3	0.824809	1.1807	0.355893		NDE	0.156503	0.145648	0.398632	0.0706715	0.0670886	-0.104219	0.115182	-0.161146	0.117678		NDE	-0.027436	0.143644	0.2186	0.112387	0.195401	0.0101113	0.177804	-0.139607	0.0460704
Tmem176a	O3	0.956357	1.17601	0.219652		NDE	-0.202313	-0.123091	-0.0855351	-0.241615	0.0224946	-0.329495	0.100236	-0.138528	0.184521		NDE	-0.025826	-0.128134	-0.0922552	0.0036717	0.00918126	0.0848909	0.00764106	-0.0985202	-0.151347						yes
Flvcr2	O3	1.1644	1.13537	-0.0290246		NDE	-0.0143594	-0.0860044	-0.0136073	-0.0107299	0.0764659	0.0192439	0.00679918	-0.110401	0.0732695		NDE	0.256394	-0.00625	0.195524	-0.0804804	0.236344	0.257915	-0.131804	0.0614083	-0.157292
Hspd1	O3	1.16015	1.07969	-0.0804635		NDE	-0.0958093	0.0230094	0.0434364	0.0625752	0.0146344	-0.0841151	-0.0928044	-0.179715	0.0933568		NDE	0.0271759	0.0744745	-0.0422122	0.0622823	0.0982322	0.0847211	-0.0505429	-0.0216105	-0.0876104									yes	yes
Abhd3	O3	0.95455	1.16013	0.205585		NDE	0.150142	-0.216058	-0.134039	0.00609326	0.0463282	-0.242723	0.0834088	-0.253725	-0.092981		NDE	0.00721986	0.140283	0.00291842	0.171165	-0.0732798	0.0968229	0.11726	-0.192395	-0.167842
Pltp	O3	1.07935	1.14021	0.0608545		NDE	0.216988	-0.00934285	0.413565	0.187945	0.362004	0.545735	-0.156324	-0.150363	-0.0140755		NDE	0.148656	0.0237294	0.143672	-0.132978	0.0997308	0.0978931	0.133065	0.0922417	0.0638174
Creg1	O3	1.13122	0.930251	-0.200972		NDE	0.0229975	0.0895997	0.227582	-0.0839584	-0.142299	0.0305779	0.0744319	-0.145966	-0.108509		NDE	0.0253739	-0.0691898	-0.110095	0.00527261	0.0181423	-0.0337919	-0.0582852	-0.0407837	-0.0285465
Fads1	O3	1.13099	0.980385	-0.150602		D5	-0.352626	-0.00925723	-0.122097	-0.386712	-0.143118	-0.750352	0.101903	-0.067865	-0.0241513		NDE	0.256242	0.494214	0.244283	-0.104995	-0.0412248	-0.103115	-0.219052	0.0174984	-0.0623106										yes
Pdlim2	O3	1.10693	1.12199	0.0150592		NDE	0.192816	-0.235313	0.293155	0.278494	-0.122554	0.125956	0.178621	0.145844	0.155067		NDE	0.375826	0.56221	0.40441	0.190912	0.0414077	0.137455	0.104001	-0.021681	0.139558
Sftpc	O3	0.827449	1.11531	0.287857		NDE	-0.00703866	-0.0998003	-0.333857	0.254595	-0.164778	0.242462	-0.445521	-0.391997	-0.341342		NDE	-0.252388	0.15506	-0.0348431	0.392737	0.0336074	-0.0652586	0.0228759	-0.0819022	0.231384										yes
Gstm1	O3	0.604783	1.10886	0.504074		NDE	-0.0702953	0.156294	0.168425	0.201738	0.102463	0.287656	0.0696462	0.154926	0.102715		NDE	-0.1069	-0.0900369	-0.0698294	0.135887	0.195104	0.218223	-0.00272794	0.0422342	0.0114015
Cyb5a	O3	0.926406	1.1063	0.179895		NDE	-0.0247618	0.038169	0.205812	-0.239237	-0.14997	-0.265515	-0.0640695	-0.0480528	-0.0231304		NDE	0.031074	-0.0601247	-0.123156	0.231239	0.277143	0.185895	0.0125516	-0.0791561	0.00649269
Herpud1	O3	0.728952	1.09938	0.370429		NDE	-0.10052	-0.1726	-0.194871	-0.0320053	-0.153631	-0.04232	-0.268468	-0.398682	0.0155149		NDE	-0.0351963	0.0255744	0.11038	-0.0555541	-0.4297	0.113765	-0.245352	-0.16251	-0.369062									yes
Mmd2	O3	0.70853	1.08194	0.37341		NDE	-0.05472	-0.244644	-0.17879	0.282665	0.211201	-0.0270405	-0.0762637	0.0215165	-0.127885		NDE	-0.227295	-0.212655	-0.196864	0.0135093	-0.0189699	0.0908391	-0.00306141	0.145627	-0.195392						yes
Sgk1	O3	1.07842	1.03076	-0.0476656		NDE	0.179661	0.289962	0.262812	0.562286	0.381045	0.246123	0.165191	-0.0152745	0.154267		K2	0.229802	0.0666603	0.149021	0.0772538	0.662777	0.5048	0.517271	0.0432312	0.505968						yes			yes	yes
Alkbh6	O3	1.04485	1.07765	0.032798		D5	0.0652213	-0.0209069	0.0696445	0.0782857	-0.0114183	-0.34618	-0.0525646	-0.541074	-0.627072		NDE	0.00957666	-0.0698113	-0.0844972	-0.0521804	-0.0507759	-0.00736408	-0.271721	-0.122732	-0.317146
Plod2	O3	0.855401	1.07485	0.219448		NDE	-0.0646108	0.0949357	-0.0473269	0.0222955	0.141372	0.122302	0.0421204	-0.0123923	-0.137522		NDE	-0.0885502	0.0352622	-0.141961	-0.039331	0.0572258	-0.221818	0.0441022	0.0642383	0.120183										yes
Pnp	O3	0.613381	1.05523	0.441851		NDE	-0.292928	-0.209771	-0.264926	-0.208036	-0.102446	-0.0182229	0.0983561	0.0846981	0.1817		NDE	-0.129202	0.0154512	-0.303341	-0.0704335	-0.00783547	-0.130547	-0.258659	-0.228984	0.0178226						yes
Me3	O3	0.68829	1.05167	0.363378		NDE	-0.180444	-0.376529	-0.146202	0.388288	0.228959	0.154291	-0.0266594	0.0505021	-0.0656859		NDE	0.176206	0.126725	0.284445	-0.0981003	-0.182553	-0.296297	0.269479	0.101501	-0.0228786
Pbxip1	O3	0.49389	1.0488	0.55491		NDE	-0.0245322	0.279201	-0.0402202	-0.0515184	-0.0846146	0.172273	0.0411791	0.150497	0.0138356		NDE	0.0716552	-0.0487591	-0.0592846	-0.100054	-0.096218	0.14896	-0.196588	0.0720696	-0.0492293						yes
Pak3	O3	0.539637	1.03274	0.493099		NDE	0.0646825	0.160701	0.257754	0.212521	0.41935	0.470762	0.105925	-0.0584387	-0.0184756		NDE	0.193596	0.231831	0.244993	0.0520658	0.00882716	0.224459	0.0311415	-0.244565	-0.0743432						yes			yes
Ccnd2	O3	0.569462	1.02757	0.458105		NDE	0.149232	0.138024	0.544101	-0.26715	-0.181077	0.093849	-0.177151	-0.346045	-0.134039		NDE	0.130569	0.0665707	0.351653	0.188928	0.0974075	-0.0550224	-0.0285011	-0.0980774	-0.200146			yes		yes	yes	yes		yes	yes
C1s	O3	0.754902	1.02529	0.270386		NDE	-0.0559462	-0.0683698	-0.322576	0.181683	0.303574	0.322478	-0.0658022	-0.175136	0.0047518		NDE	0.116741	0.275196	-0.0420341	0.00904139	-0.230925	-0.0975716	-0.138757	0.0263969	-0.203321						yes
Slc7a8	O3	0.481767	1.01967	0.537903		NDE	0.11368	-0.0696651	-0.136664	0.141069	0.221931	-0.356434	0.176991	0.0290222	-0.19716		NDE	0.1294	0.169159	0.16809	-0.239399	-0.209942	-0.346784	-0.183678	-0.250871	-0.510172
Tst	O3	0.505868	1.01195	0.506087		NDE	-0.306604	-0.172621	-0.00396983	-0.116437	0.11366	0.0494689	-0.0212546	-0.306605	-0.271568		NDE	0.157153	0.341083	0.129588	-0.0145008	-0.0381096	-0.0934339	-0.234385	-0.408108	-0.354597						yes
Itgbl1	O3	0.804181	1.00942	0.205236		NDE	-0.191586	0.0178845	0.145117	-0.0824347	0.281605	0.0235864	0.119357	0.165515	0.210029		NDE	-0.13125	0.0358555	-0.0164892	-0.128208	-0.204247	-0.324317	-0.18694	-0.167979	-0.110393
Dcxr	O3	0.604591	1.00483	0.400244		NDE	-0.0254896	0.145344	0.0858983	-0.278207	-0.110293	-0.000208254	-0.0943995	0.0905751	-0.0319182		NDE	0.160604	0.203658	0.369526	-0.0840387	0.0289989	0.0833609	-0.179332	-0.0548817	-0.00102173
Angpt2	O3	0.546791	0.995624	0.448833		NDE	-0.129471	-0.469727	-0.497489	-0.304748	-0.0277426	-0.210524	-0.00026835	-0.400536	-0.112144		NDE	-0.208481	-0.022246	-0.107717	-0.128671	-0.110496	-0.0334919	-0.0996551	-0.128366	0.176809					yes	yes
Fabp3	O3	0.564509	0.982825	0.418316		NDE	-0.106809	0.143846	0.216125	-0.320989	-0.135007	-0.269575	0.0377182	-0.390558	-0.157121		NDE	0.00402557	0.0874641	-0.0363805	0.0651798	0.140318	-0.345239	0.366646	-0.110871	0.227023						yes				yes
Aga	O3	0.609633	0.975364	0.36573		NDE	-0.174152	0.0700058	0.0930566	-0.0686643	-0.00476736	0.249985	0.164132	0.198408	0.126323		NDE	0.24354	0.0866246	-0.00800146	0.0912479	-0.0163749	-0.135651	0.0533267	0.0421173	0.027891
Abhd4	O3	0.488127	0.966838	0.478711		NDE	-0.0143938	-0.11794	-0.129713	0.165376	-0.0709411	0.188694	0.180462	0.0666262	-0.128493		NDE	-0.207534	-0.0968559	-0.213993	0.215914	0.0942278	0.12546	0.113826	-0.0216236	0.126516
Stc1	O3	0.840537	0.966493	0.125956		D3	-0.140758	-0.299188	-0.179132	0.0547068	-0.036992	-0.170706	0.482602	0.615565	-0.330234		K5	-0.121759	-0.11209	0.0350794	-0.391283	-0.0300196	-0.614858	0.778775	0.178639	0.514221						yes				yes
Ghitm	O3	0.759239	0.965576	0.206337		NDE	0.0933162	0.180665	0.170305	0.0257017	-0.218543	-0.0718799	-0.0845928	-0.0256021	-0.0113598		NDE	0.184226	0.14173	0.0523528	0.297729	0.022664	0.178495	0.0809484	0.0620531	0.130053									yes
S100b	O3	0.876965	0.965004	0.0880384		D2	-0.104297	0.0502696	-0.228944	0.443486	0.412752	0.632741	0.324153	0.0454848	0.162646		NDE	-0.183067	0.055196	-0.103998	0.221843	0.414973	0.036991	-0.0214149	0.17564	0.0430974						yes			yes	yes
Vamp5	O3	0.544657	0.948119	0.403461		NDE	0.405366	0.0948076	0.475297	0.264179	-0.13428	-0.0229088	-0.0223482	0.118445	-0.0277432		NDE	-0.305557	0.0144017	-0.173737	0.358749	-0.0188423	0.0556261	0.0113524	0.0165256	0.141638						yes
Htra1	O3	0.555448	0.947429	0.391981		NDE	-0.206114	0.0896757	-0.153875	0.124074	0.183957	0.0900915	0.0952326	0.123559	0.199931		NDE	0.0897788	-0.0869862	0.00797795	0.012801	0.204159	0.173251	-0.0108964	-0.0159509	0.0380399						yes
Sectm1a	O3	0.946681	0.917625	-0.0290562		NDE	-0.160768	0.0495436	0.0955114	-0.188086	0.109808	-0.185867	-0.0401305	-0.0665295	-0.205501		NDE	0.344455	0.212973	0.341698	0.392617	0.251539	-0.0718106	-0.0458865	0.124225	-0.272082
Ddt	O3	0.740351	0.94289	0.202539		NDE	-0.214091	-0.221075	-0.0742956	0.110966	0.220432	-0.007864	-0.0656099	-0.337221	-0.180453		NDE	0.0237371	0.0380053	0.0917005	0.0891249	0.0615517	-0.0728168	0.0666642	-0.298339	-0.0564399
Map1lc3a	O3	0.585429	0.941466	0.356036		NDE	-0.0777064	-0.117345	-0.0209369	-0.0172518	-0.0989677	0.115068	0.0107745	-0.052978	-0.166153		NDE	0.0754377	0.123303	0.219284	-0.16208	-0.273172	-0.217498	-0.0632585	0.0148842	-0.0159008
Lum	O3	0.727583	0.940501	0.212919		NDE	0.144453	0.128674	0.243072	0.0358166	0.0507006	0.141436	0.0207919	0.103937	-0.0745643		NDE	-0.147891	-0.0832978	0.0180835	-0.0965769	-0.0668036	-0.116722	-0.215952	-0.198167	-0.155707
Tnnt2	O3	0.898979	0.920553	0.0215741		NDE	-0.140093	-0.0180057	0.0515944	-0.146619	0.386626	-0.518232	-0.136355	-0.026335	-0.047509		NDE	0.0923962	-0.0224372	0.0965992	-0.196752	0.00978702	-0.415531	0.158149	-0.12984	0.20596						yes
Pik3cd	O3	0.695095	0.920049	0.224955		NDE	0.0563861	0.196431	0.0719426	0.319649	0.433442	0.405621	-0.0859624	0.133437	-0.0130261		NDE	0.436946	0.17027	0.208424	0.143774	0.0408651	0.28261	-0.110054	0.106206	0.21316									yes
Sult1a1	O3	0.506335	0.91925	0.412915		D3	-0.208846	-0.173823	-0.604238	0.245774	-0.111813	-0.152382	0.338568	0.197481	-0.241362		NDE	-0.380066	0.0597225	-0.316543	0.0986037	0.0122544	0.195771	-0.0251384	-0.0431099	-0.14454										yes	yes	yes
Plekhd1	O3	0.496567	0.906001	0.409435		D4	0.0578542	-0.070816	0.180489	-0.631066	-0.242363	-0.00587296	-0.175254	-0.0536949	-0.128297		NDE	0.13065	0.167406	0.314099	-0.150434	0.0819069	-0.00573286	0.113839	-0.0317692	0.0835093
Trim25	O3	0.617996	0.905689	0.287693		NDE	-0.0272852	-0.0560063	-0.118507	-0.289619	0.168472	-0.0771426	-0.346213	-0.34107	-0.0858691		NDE	-0.0620008	-0.118468	0.239984	0.112734	0.323168	0.247155	-0.32139	-0.401839	-0.538802										yes
St3gal4	O3	0.832583	0.903212	0.0706293		NDE	-0.161658	-0.285196	-0.0722832	-0.23439	-0.249921	-0.437222	-0.0337852	-0.1777	0.466458		NDE	-0.119986	0.173161	0.0554589	0.106514	-0.0407644	0.0525051	-0.105052	0.0523828	0.0237205
Smoc2	O3	0.863206	0.893373	0.0301666		NDE	-0.204947	-0.106086	-0.194303	-0.0248125	0.264511	-0.072604	-0.361884	-0.253735	-0.279335		NDE	0.019409	0.142381	0.0813964	-0.101027	0.0795954	0.00894416	0.204674	0.132324	0.245303
Calml3	O3	0.68532	0.892812	0.207492		NDE	-0.0599092	0.113379	-0.0292715	0.0886611	-0.155464	-0.161697	0.15469	-0.217106	0.109536		NDE	0.149938	0.474158	0.254374	-0.0589651	-0.0807446	0.247828	0.36103	0.0943162	0.439333
Tsc22d1	O3	0.683475	0.891578	0.208103		NDE	0.029634	0.232058	0.196212	-0.0319089	-0.149065	-0.179563	0.150011	0.165592	0.00586537		NDE	0.201275	0.175678	0.0751932	-0.104807	-0.0263504	-0.0477633	-0.0341929	0.00891413	-0.0623115									yes
Man2a1	O3	0.887927	0.885056	-0.00287094		NDE	-0.183801	-0.271095	-0.296557	-0.213709	-0.120642	-0.237252	-0.0136886	-0.255399	-0.117845		NDE	0.100635	-0.0747044	0.361329	0.197226	-0.016312	-0.127523	-0.0402115	-0.204168	-0.232216						yes
Rnf181	O3	0.55494	0.886964	0.332024		NDE	0.0171884	0.0218572	0.149887	0.140726	0.180251	0.0478609	0.0212752	0.080289	-0.0340034		NDE	-0.092258	0.0624232	0.0950888	0.20626	0.325924	0.20131	0.0288217	0.0887713	0.115322
Ndrg2	O3	0.61469	0.885205	0.270516		NDE	-0.210651	-0.11117	0.0161337	0.109158	-0.196273	0.063882	0.0092514	-0.170008	0.0869027		NDE	0.053932	0.243659	0.0397855	-0.13608	0.0851379	0.177452	0.0209669	-0.0261706	-0.00676483						yes
Alas1	O3	0.593131	0.884572	0.291441		D6	-0.0962649	-0.0199004	0.287379	1.31763	0.238504	1.03615	-0.724612	-0.870748	1.01122		K2	0.132681	0.288463	-0.0809723	1.09171	-0.172419	1.70842	-0.080734	-0.170452	-0.411977						yes				yes
Cmbl	O3	0.441204	0.882162	0.440959		NDE	0.201143	0.242615	0.306354	0.106847	-0.0868963	0.263032	0.0707415	-0.0223646	-0.00662036		NDE	0.134898	0.227301	0.118126	0.104398	0.0856866	0.00267136	0.118316	0.237558	0.201482
Ccl5	O3	0.874919	0.868303	-0.00661548		NDE	-0.157934	-0.14851	-0.13182	0.0178366	-0.140044	-0.108331	-0.162478	-0.329763	-0.131488		NDE	-0.327428	-0.333933	0.000868082	0.282147	0.207381	0.583604	0.0494391	0.0896751	-0.207724						yes			yes	yes
Ctsa	O3	0.474918	0.869784	0.394867		NDE	-0.134091	-0.120651	-0.0677903	0.00331008	0.00558186	0.105217	0.234485	0.113609	0.137853		NDE	0.0671367	0.116603	0.077429	0.0988854	-0.206695	-0.0944155	-0.229329	-0.1635	-0.168682
Tnni1	O3	0.515808	0.865312	0.349505		NDE	-0.0998567	-0.170751	0.00199348	0.349581	0.0097804	0.121221	0.133939	-0.0133396	-0.0663717		NDE	-0.0402538	-0.0204951	0.0924305	0.194749	0.0996708	-0.148476	-0.0322791	-0.439811	-0.31738
Tceal9	O3	0.780699	0.855156	0.0744566		NDE	0.0144261	0.00601285	0.173988	-0.105154	-0.0824333	-0.192461	-0.099181	-0.16969	0.0526851		NDE	0.0104082	0.0435058	0.0198531	-0.0155001	-0.0596106	-0.000130601	-0.037742	-0.0857888	0.0682785
Emp3	O3	0.830437	0.848542	0.0181048		NDE	-0.00160361	-0.0351867	0.0733104	0.106747	-0.0886258	-0.0935685	-0.0412012	-0.130968	-0.0911449		NDE	-0.0815049	-0.0444918	-0.0282498	0.0167535	0.0541223	0.128144	-0.0827943	-0.0248661	-0.0545366
Bex3	O3	0.847867	0.798311	-0.049556		NDE	-0.0672298	-0.0224919	0.194598	-0.122092	0.0183667	-0.163092	0.0280471	-0.0978621	0.055812		NDE	0.240111	0.0888138	0.341097	-0.0359115	-0.00649397	0.0556639	0.227867	-0.070014	0.13097
Sod3	O3	0.521056	0.846053	0.324996		NDE	-0.189289	0.314886	0.12677	0.209494	0.0631555	0.0327928	0.0186635	-0.149795	-0.0227464		NDE	0.0195459	-0.0889355	-0.0823969	0.0252568	-0.331326	-0.0815514	-0.0901169	-0.0571235	-0.130432
Aldoa	O3	0.608761	0.845856	0.237095		NDE	-0.174185	0.0454644	0.141776	-0.0210993	-0.0631347	0.0767925	-0.0645164	0.000961901	-0.00567059		NDE	-0.0341301	-0.0266026	-0.0757451	0.0717057	0.0903312	0.0240039	-0.0310213	-0.0853865	0.04663										yes
Inafm1	O3	0.442309	0.837174	0.394865		NDE	-0.24064	-0.117975	-0.327017	-0.109051	-0.0900457	-0.00187478	0.173144	-0.0391463	0.187732		NDE	0.267253	0.00609055	0.0179396	0.320553	0.345826	0.292623	0.215991	-0.0821269	0.0505744
Ehd4	O3	0.517523	0.832988	0.315465		NDE	-0.400162	-0.566256	-0.336527	0.114391	0.138901	0.0935355	0.268404	0.16309	0.133725		NDE	0.0312798	0.333956	0.256304	0.0606965	0.0710862	0.0485915	-0.105746	-0.175806	-0.293538
Slc66a3	O3	0.708359	0.827775	0.119416		NDE	0.248241	0.229645	0.385794	-0.141361	-0.230484	0.171516	-0.0811954	0.0668895	0.248882		NDE	0.267914	0.319958	0.0483779	-0.241735	-0.188567	-0.102386	-0.222682	0.0991647	-0.0310366
Lamc3	O3	0.797439	0.827492	0.0300529		NDE	-0.133259	-0.0652607	0.122722	0.207834	0.22016	0.38814	-0.414742	-0.290594	-0.489546		NDE	0.109698	0.157457	0.00810694	0.0020594	-0.37078	0.0466924	-0.0977425	-0.04093	-0.201304						yes
Marchf2	O3	0.63734	0.825027	0.187687		NDE	-0.214796	-0.223807	-0.256847	-0.164443	-0.00557274	-0.0820916	0.406893	-0.00870789	0.267484		NDE	0.342534	0.281232	0.214235	-0.0251153	-0.0304732	-0.0327418	-0.112653	-0.177664	-0.0482134
Hsd17b11	O3	0.68311	0.82361	0.1405		NDE	0.0541696	0.240667	0.235299	-0.0883669	0.0851813	0.0207854	-0.0324434	-0.0655587	-0.0345422		NDE	-0.0983327	-0.176909	-0.0776318	-0.119672	-0.273174	-0.138317	0.0847587	-0.0410627	0.0313698											yes	yes
Atp5mc3	O3	0.82202	0.706721	-0.1153		NDE	0.246814	0.296893	0.299285	-0.296377	-0.302046	-0.437947	0.0692125	-0.139067	0.060156		NDE	0.144484	0.126361	0.15955	-0.186256	-0.193666	-0.251941	0.0297008	-0.222796	0.109259
Slc25a5	O3	0.818225	0.744664	-0.0735606		NDE	0.0322469	0.138349	0.253675	0.0114322	-0.0898138	-0.115186	-0.0879167	-0.130028	-0.115826		NDE	0.0191314	0.0877169	0.140749	0.117969	-0.0420385	0.0702348	-0.0869755	-0.130215	-0.0615749									yes
Tpm2	O3	0.728761	0.816233	0.0874721		NDE	-0.358359	-0.302504	-0.193835	-0.417782	-0.0506632	-0.239438	-0.0271787	-0.235066	-0.0906485		NDE	0.00398096	0.0152413	-0.114881	0.141667	-0.0169152	-0.0751155	-0.20951	-0.0951158	-0.225955
Mt1	O3	0.583505	0.816139	0.232634		NDE	0.161811	0.142551	0.254122	-0.116008	0.119781	-0.0220349	0.130925	-0.178374	0.0799343		NDE	0.0484374	0.19119	0.085499	-0.048636	-0.124118	-0.0249679	-0.043285	-0.258338	-0.341579									yes
Prps2	O3	0.528293	0.815221	0.286928		NDE	0.00141956	0.413027	0.578291	-0.042282	0.131709	0.0329287	0.030639	0.00514127	-0.0984594		NDE	0.0178966	-0.00881221	0.290521	0.0598268	0.0943645	-0.030952	0.0821956	-0.114935	-0.089034
Tmbim4	O3	0.578422	0.805823	0.227401		NDE	-0.0187852	0.0552745	0.0498164	0.0188945	-0.11993	-0.0160563	-0.014245	0.0914432	-0.0552314		NDE	0.218644	0.015852	0.0868317	0.044815	0.093074	0.0648536	0.0339332	0.0299804	0.133727									yes
Pgap2	O3	0.390834	0.802575	0.41174		NDE	0.270285	-0.00806126	0.356096	-0.47395	-0.30098	-0.130935	0.0317632	-0.250999	-0.0366699		NDE	-0.0470973	-0.346686	-0.275324	0.0961906	0.0551058	0.167283	-0.106878	-0.189855	-0.201257
Dpep1	O3	0.798667	0.786709	-0.0119577		NDE	-0.367819	-0.207747	0.00572113	-0.119821	-0.178525	0.109602	-0.555702	-0.320344	-0.318533		NDE	-0.320197	-0.101263	-0.143558	-0.239866	-0.0924357	-0.386164	-0.452435	-0.26736	-0.442803									yes	yes
Prcp	O3	0.608409	0.789986	0.181577		NDE	-0.00139118	0.0317331	0.000503306	0.313935	-0.0141508	0.0364881	0.0208318	-0.27141	-0.143601		NDE	0.0535148	0.244796	0.0162416	-0.0391978	-0.116263	0.11895	-0.401505	-0.107709	0.0639117										yes
Lims2	O3	0.416181	0.785902	0.369721		NDE	0.0510468	0.00384389	-0.0133302	-0.256934	-0.165715	-0.258595	0.101777	-0.0859129	-0.221104		NDE	0.023435	0.196302	0.0557222	0.0177276	-0.30429	0.238561	-0.158581	-0.267982	-0.0697157						yes			yes
Cldn5	O3	0.625494	0.785893	0.1604		NDE	-0.220647	-0.0779621	-0.0552677	0.0331962	-0.0831392	0.117415	-0.027776	0.11908	-0.10403		NDE	0.0167958	0.344555	0.237152	0.180221	0.25545	0.224108	-0.0901559	-0.304742	-0.429407						yes
Decr1	O3	0.601395	0.784716	0.183321		NDE	-0.288621	-0.178259	-0.233178	-0.00527626	-0.0151487	-0.00731514	0.065552	0.0342845	0.0868785		NDE	-0.0549405	0.00639269	-0.120094	0.00917155	0.0870261	0.105634	0.0653014	0.0363874	-0.0540109
Dock7	O3	0.546669	0.781694	0.235025		NDE	0.0107654	0.0390402	-0.0978895	-0.198348	-0.209965	0.218691	-0.210333	-0.305168	-0.183539		NDE	0.0725711	0.0788003	0.328509	-0.205267	-0.0523967	-0.0849856	-0.0516804	0.0818832	-0.226126						yes	yes
Gsta4	O3	0.673442	0.781499	0.108057		NDE	-0.158609	0.316547	0.459677	-0.0448129	0.175662	0.134176	-0.00197724	0.0492452	0.0581458		NDE	-0.103316	-0.0422254	-0.0227265	0.0354322	0.0297985	-0.0691567	-0.00448198	-0.166442	0.20183
Top1	O3	0.781274	0.651619	-0.129655		NDE	0.0145163	-0.117019	0.0128268	-0.0199806	-0.189565	-0.250753	0.155358	-0.470233	0.158356		NDE	0.210581	0.297192	0.227082	-0.327795	0.100011	-0.169222	-0.00690514	-0.353784	0.250409							yes			yes
Hdhd3	O3	0.693246	0.779416	0.0861705		NDE	-0.135376	-0.133552	0.000600716	0.00254848	0.432301	0.313204	-0.406654	-0.371216	0.273877		NDE	-0.141335	0.0728311	-0.0564726	0.340458	0.000712583	0.422087	-0.435535	-0.203167	-0.460657
Slco2b1	O3	0.40947	0.775296	0.365826		NDE	-0.102716	-0.243051	-0.112095	0.434616	0.375662	0.419338	0.261828	0.0807544	-0.0236229		NDE	-0.0926723	-0.399765	0.0492385	-0.0877865	0.195941	0.0875219	0.0931459	0.00237722	-0.142253
Acadl	O3	0.64883	0.773459	0.124629		NDE	0.11184	0.107309	0.274555	-0.01704	0.26863	-0.0806364	0.118687	-0.214103	-0.0404325		NDE	-0.131365	0.12285	0.0165544	-0.146025	0.0510845	-0.0540851	0.0437749	-0.159855	-0.00825835												yes
Prdx3	O3	0.755308	0.77224	0.0169322		NDE	-0.0779506	0.0120908	-0.0141471	0.00175319	-0.0148935	-0.100143	0.00950291	-0.227955	-0.0310389		NDE	-0.101801	-0.0409824	0.0126577	-0.0735387	-0.096187	-0.163078	0.128565	-0.0605823	0.135242						yes			yes
As3mt	O3	0.68834	0.771214	0.0828748		NDE	0.0115402	-0.0854248	0.0675856	-0.143024	-0.240474	0.0147147	-0.0464285	0.0547383	0.00597838		NDE	0.229954	0.452158	0.517522	0.128822	0.280968	-0.0227911	-0.0160115	0.140218	-0.00428227
Car2	O3	0.746666	0.769417	0.0227514		NDE	-0.0911465	-0.172555	-0.510712	0.11531	-0.017498	0.159711	0.129777	-0.125591	0.291937		NDE	0.309089	0.255727	0.449814	0.474921	0.133521	-0.370431	0.0294915	0.401031	-0.204955						yes				yes
Epn2	O3	0.552776	0.765895	0.213119		NDE	-0.00832894	-0.0895788	0.0945483	-0.28933	-0.246732	0.049209	0.0249891	0.0770578	0.0566444		NDE	0.133119	0.437715	0.0176286	-0.00141304	0.104432	0.228903	-0.228966	0.0471878	0.0388522
Rhox5	O3	0.693798	0.760935	0.0671369		NDE	0.00872173	0.166415	0.101846	-0.104532	0.0837601	0.0221794	-0.326224	-0.102337	-0.142262		NDE	0.160948	0.125986	0.0940051	0.144435	-0.0798196	0.0665397	0.0356577	0.0255775	-0.0673233						yes
Hist1h2bq	O3	0.46426	0.759506	0.295246		NDE	-0.0615199	-0.351878	-0.114396	0.0166043	-0.13633	-0.579466	-0.198831	-0.360063	-0.150025		NDE	0.11308	-0.153072	0.0896503	-0.0155482	-0.148712	-0.253844	-0.183772	-0.222523	-0.0533197
Vcan	O3	0.655127	0.758486	0.103359		NDE	-0.456929	-0.227254	-0.299432	-0.0194038	-0.0842253	0.232755	0.390027	0.308792	0.128931		NDE	0.330861	0.360118	0.463338	0.324519	0.374347	-0.0787204	0.0121782	-0.171751	0.0884718						yes
Pgp	O3	0.757069	0.666069	-0.0909999		NDE	0.00510688	-0.0214324	0.0730149	0.120245	-0.0544748	-0.072585	-0.044355	-0.458765	-0.0188615		NDE	0.0399902	0.100051	0.0250877	0.204397	-0.0108831	-0.436483	-0.113284	-0.201702	-0.0442295
Mill1	O3	0.457419	0.756301	0.298881		NDE	0.356271	0.173132	0.274694	0.0278743	-0.0682862	0.0306923	-0.0229238	0.228617	0.144975		NDE	0.0264699	-0.226762	0.0378752	-0.171385	-0.286813	-0.0690781	0.0887262	0.0856918	-0.0816439
Rnd3	O3	0.722075	0.756221	0.0341452		NDE	0.0926354	0.167399	0.121798	-0.5276	-0.298436	-0.511918	-0.371057	-0.550359	-0.127246		NDE	0.237827	0.112144	0.263349	-0.31903	0.03159	-0.299319	0.0306588	-0.339059	-0.159479
Cnn1	O3	0.610271	0.755642	0.145371		D5	-0.16101	-0.130886	-0.434609	-0.428686	-0.169273	-0.102326	-0.278979	-0.601975	-0.352347		NDE	-0.163851	-0.225587	0.00815302	-0.199549	-0.351345	-0.151752	-0.0912903	-0.0321339	0.00955897
Slc3a2	O3	0.754638	0.667905	-0.0867331		NDE	0.040633	-0.0213698	-0.0623435	-0.0480592	-0.180753	-0.220716	-0.0315193	-0.041619	-0.00467495		NDE	-0.0312331	-0.157479	-0.117955	-0.163029	-0.311489	-0.152752	0.109369	0.0979836	-0.0358266
Rnasek	O3	0.640967	0.754144	0.113177		NDE	-0.0730786	0.0514246	0.117149	0.0375067	0.0267725	-0.167413	0.130861	-0.0333212	0.0515059		NDE	-0.044442	-0.117327	0.0090968	-0.0217792	0.0286961	-0.141144	0.12492	-0.0705917	0.0956959
Fuca1	O3	0.374316	0.752576	0.37826		NDE	-0.323361	-0.302433	-0.232226	-0.108932	-0.0816806	0.0923429	0.0694715	0.147589	0.172093		NDE	0.0499146	0.121867	-0.19436	0.133882	0.165529	-0.0248356	-0.0238003	0.0316566	0.00496511
Dbi	O3	0.752115	0.738417	-0.0136982		NDE	0.159386	0.147132	0.190693	-0.134454	-0.0543087	-0.332857	-0.0201186	-0.230607	-0.0376363		NDE	0.0100685	0.203429	0.143758	-0.0770155	-0.00183056	-0.192308	0.134984	0.0402171	0.1124						yes						yes
Comtd1	O3	0.747409	0.709601	-0.0378084		NDE	0.0340248	0.0307422	0.356265	0.158796	0.123719	-0.0328796	0.161769	-0.0757657	0.178412		NDE	0.146807	0.155481	0.0441655	0.0498019	0.292397	-0.0462166	0.111171	-0.164996	0.0555573
Il6st	O3	0.697024	0.745789	0.0487649		NDE	0.249954	-0.192464	-0.120008	-0.0677646	-0.297369	-0.0125147	-0.0278874	-0.117773	-0.190707		NDE	0.107294	0.224789	0.153286	-0.290264	-0.0206394	-0.0192762	-0.0932842	-0.0686453	-0.0989371						yes
Akap2	O3	0.538153	0.744251	0.206099		NDE	-0.223069	-0.223429	-0.465332	-0.176451	-0.106022	-0.0515206	0.195721	0.107601	0.190999		NDE	-0.18888	0.0415208	-0.015974	-0.291437	0.00119506	-0.212776	-0.165202	0.0727087	-0.365759
Dhx34	O3	0.417733	0.743574	0.325841		NDE	-0.271582	-0.0120576	-0.244793	-0.318452	0.057235	0.110883	-0.147392	-0.44345	-0.196757		NDE	-0.101067	-0.24067	0.154585	-0.167952	-0.349459	-0.39484	-0.0460562	-0.103471	-0.0999653
Fam180a	O3	0.598858	0.742589	0.143731		NDE	-0.215728	-0.292324	-0.389921	-0.118266	0.171831	-0.13686	0.0486193	0.0845845	0.0585231		NDE	0.169299	0.194482	0.4821	0.0431633	-0.118007	-0.142362	-0.191334	-0.107072	-0.108282
Arhgap29	O3	0.409105	0.74061	0.331505		NDE	-0.119583	-0.110305	0.377434	0.219899	0.308907	0.338375	-0.28068	-0.293237	-0.148724		NDE	0.373476	0.220096	0.449654	0.1258	0.370312	0.125973	0.371814	-0.0265263	0.166443
Npc2	O3	0.519822	0.73357	0.213748		NDE	-0.0309431	-0.0237606	0.172586	-0.117661	-0.101904	-0.223975	-0.0105284	-0.08028	-0.093246		NDE	0.020925	-0.0478328	-0.0365445	-0.0863546	-0.0404083	-0.193396	0.0385286	-0.088164	0.155906
Slco3a1	O3	0.436913	0.732066	0.295154		NDE	0.0667427	-0.0698475	-0.00440598	-0.194341	-0.146075	0.154968	-0.247684	-0.0286678	-0.169523		NDE	0.163929	0.340294	0.0975486	-0.103589	0.127505	0.136733	-0.163663	0.0747514	0.0962454
Lipa	O3	0.44663	0.731637	0.285006		NDE	0.113506	0.210276	0.105803	0.171373	-0.0313716	0.0927003	-0.0376199	-0.126226	-0.16169		NDE	0.201434	0.0330849	0.0903931	-0.163463	-0.0169492	0.0243963	0.116146	0.0392888	0.0697256												yes
Coq6	O3	0.466412	0.73159	0.265177		NDE	0.201326	0.0750498	0.111529	0.212531	-0.00261808	-0.127883	0.277522	0.153994	0.106861		NDE	0.191803	0.329311	0.0455482	0.101412	0.029913	-0.100592	-0.110113	-0.170492	-0.130169
Tes	O3	0.382149	0.731218	0.349069		NDE	0.147886	0.237196	0.0965346	-0.0611762	0.125578	0.119619	-0.224799	0.103701	-0.146362		NDE	0.269217	0.508266	0.377641	-0.0506796	-0.0783458	-0.0793547	0.15046	0.0182117	0.290779
Sec23b	O3	0.731206	0.715999	-0.0152072		NDE	-0.0970558	-0.018081	0.111936	-0.109804	-0.206971	-0.410622	0.119288	0.0172193	0.0818472		NDE	0.113972	0.324473	0.298738	-0.0727001	-0.0756784	-0.199325	-0.173835	-0.103284	-0.38529
Cnp	O3	0.425318	0.730559	0.305241		NDE	-0.00308436	0.150882	0.361053	0.212765	0.0757823	0.15314	0.195208	0.343748	0.296069		NDE	0.196432	0.00527054	0.253714	-0.0869828	-0.0229772	-0.136193	-0.0736799	0.0440948	-0.0386143						yes
Tmem9b	O3	0.48763	0.729007	0.241377		NDE	0.0828304	0.0489337	-0.106402	-0.144294	0.244446	-0.279161	-0.150375	-0.43122	-0.116189		NDE	0.176252	0.226128	0.154254	0.056369	-0.0933655	-0.291011	0.0109516	-0.240942	-0.309583
Depp1	O3	0.362613	0.724924	0.362311		NDE	0.054534	0.149896	-0.218543	0.0396464	0.0557569	0.302911	-0.397101	-0.336996	-0.177623		NDE	0.00733509	0.549465	0.121139	0.0068545	0.139373	0.0502544	0.16251	-0.242951	-0.147935
Pdlim3	O3	0.456142	0.724518	0.268376		NDE	-0.148827	-0.228771	-0.242036	-0.145952	-0.162048	-0.0904419	-0.041623	-0.177599	-0.19751		NDE	0.0439272	0.200512	0.25958	-0.165395	-0.109642	0.0741752	-0.0556866	0.0169029	-0.320621
Slc27a1	O3	0.510934	0.724339	0.213405		NDE	0.0230636	0.295952	0.0655136	0.102099	-0.0897539	-0.0967725	0.0339498	0.0288932	-0.112631		NDE	0.210057	0.174778	0.177633	0.0886904	-0.00958507	0.104053	-0.025278	0.0694937	-0.301199										yes
Prdx2	O3	0.72331	0.615183	-0.108127		NDE	0.0177633	0.00729365	0.0466783	-0.0185591	-0.042149	-0.0171933	-0.0270911	-0.0148599	0.0956147		NDE	0.0251909	0.0995549	0.122831	0.072879	-0.0156038	-0.0380497	-0.0147534	0.00998855	0.0578076						yes			yes
Accsl	O3	0.721915	0.690796	-0.0311187		NDE	-0.436232	-0.264037	-0.141019	-0.257832	0.129512	-0.0504665	0.0298572	-0.250024	-0.25403		NDE	0.319422	0.0598871	0.192342	-0.105287	0.113977	0.013215	0.0116911	-0.139682	-0.333975
Chst8	O3	0.565463	0.721755	0.156291		NDE	0.192213	0.0254847	0.224024	-0.0903445	-0.0902066	-0.206421	-0.335785	-0.186641	-0.273739		NDE	-0.117333	0.203626	0.229021	-0.0218304	0.247861	0.263506	-0.121128	-0.212086	-0.119688											yes
Fat1	O3	0.714243	0.720314	0.00607165		NDE	-0.0638478	0.0183192	-0.137329	-0.278584	-0.0164403	0.312441	-0.0600421	-0.154387	-0.00266954		NDE	0.0293082	0.1723	-0.231706	-0.0280847	-0.13657	-0.0443075	-0.0300103	-0.0910136	-0.156137						yes
Fibin	O3	0.488713	0.716447	0.227733		NDE	-0.0388768	0.0506285	-0.265796	0.0418461	0.0907043	-0.113874	0.099004	0.0735451	0.139238		NDE	0.138767	0.211733	0.0902301	0.179151	0.244104	0.166252	-0.188921	-0.141606	-0.204613										yes
Dnajc3	O3	0.56382	0.716409	0.152589		NDE	0.082237	0.315929	0.426146	-0.139453	-0.0914439	-0.0948608	-0.000423403	-0.0932396	-0.0922254		NDE	0.211573	0.00951286	0.166723	-0.0543894	-0.135942	-0.386097	-0.00111178	-0.000755175	-0.0740615									yes
Fermt1	O3	0.444893	0.714655	0.269762		NDE	-0.087413	0.0803412	0.109874	0.311995	0.201267	0.350155	-0.0817576	-0.198249	-0.176168		NDE	0.162945	0.145516	0.22871	0.0136713	0.0224693	0.137855	0.0578584	-0.101605	0.0755314
Josd2	O3	0.714628	0.667801	-0.0468261		NDE	-0.088709	-0.056817	-0.0218033	0.103343	-0.0854831	-0.34787	0.0224262	0.176391	-0.0296297		NDE	0.196912	0.372637	-0.0365406	0.00181339	-0.245049	-0.345281	-0.221218	-0.455286	-0.033544
Pgd	O3	0.552504	0.71308	0.160576		NDE	-0.134245	0.0128621	-0.0562567	-0.0153211	0.0456399	-0.0818174	-0.0614112	-0.0903211	0.00872217		NDE	0.171725	0.214849	0.118678	0.124305	0.0556255	0.157804	-0.046845	0.0710447	0.0672072
Tmbim6	O3	0.489298	0.712726	0.223428		NDE	-0.096772	-0.0578154	-0.0450738	-0.176943	-0.263508	-0.307296	0.0774443	-0.0379523	0.0496501		NDE	4.49694e-05	-0.197095	-0.127954	0.11056	-0.055912	0.016404	-0.00286119	-0.0333889	-0.0621722					yes				yes
Sparcl1	O3	0.641319	0.708379	0.0670599		NDE	-0.126811	0.00903033	0.0365778	0.245448	0.0823563	0.0134032	0.0147995	0.192469	0.283815		NDE	-0.103691	0.125876	-0.26941	-0.332709	-0.2491	-0.154683	0.0181477	0.205591	0.0077848
RT1-S3	O3	0.39454	0.70747	0.312931		NDE	-0.249806	-0.269802	-0.367677	-0.105555	0.0860103	-0.0757534	0.190762	0.00825766	0.205311		NDE	0.0807572	0.0971631	0.0672889	-0.0995355	-0.225986	-0.0537423	-0.0569993	-0.000545271	0.292052
Kcnh1	O3	0.706218	0.610651	-0.0955666		NDE	0.188921	0.189205	-0.0401175	-0.216851	-0.429082	-0.480184	-0.1203	-0.166726	-0.265064		K7	0.0124159	-0.0455855	-0.017974	-0.587977	-0.305668	-0.585613	-0.0740069	-0.167758	-0.446796
Fst	O3	0.417788	0.69845	0.280662		NDE	0.195401	0.0945885	-0.207447	0.248078	-0.116475	0.350039	0.0227643	-0.159594	0.00267541		NDE	0.20228	0.368891	0.216841	-0.166478	0.30769	-0.334228	0.0228502	-0.151444	0.0173035			yes		yes	yes
Zcchc17	O3	0.406444	0.697951	0.291508		NDE	0.137602	0.29076	0.276526	-0.111766	0.0921414	-0.160766	-0.0198007	-0.410669	-0.229433		NDE	0.0946145	0.211419	0.0950003	-0.142749	-0.0816483	-0.36045	0.0489511	-0.302276	0.0652741
Adcy9	O3	0.449378	0.696046	0.246668		NDE	0.229696	0.164845	-0.0875155	0.216556	-0.13745	0.215797	0.149734	0.093347	0.0212728		NDE	-0.0430101	-0.0072879	0.0142232	-0.209866	-0.301728	-0.0361094	-0.112932	-0.00487656	-0.212249
Bdh1	O3	0.52474	0.695882	0.171142		NDE	-0.0183974	0.0469153	0.0420146	-0.0371884	-0.0839047	0.0921413	0.0480094	0.074197	0.178541		NDE	0.0550317	-0.0748776	-0.0768056	0.0756342	-0.04143	-0.0288976	-0.0567678	-0.173485	-0.0282956										yes
Mgst1	O3	0.485042	0.695315	0.210273		NDE	-0.255182	-0.236449	-0.261734	0.060757	0.0695348	-0.102503	0.100557	0.0440649	0.0243964		NDE	-0.0318441	0.255298	-0.0174821	0.0567896	-0.0165823	-0.0257255	0.167745	0.171087	0.14906			yes			yes
Lman1	O3	0.398755	0.693564	0.294809		NDE	0.277932	0.367305	0.433053	-0.208168	0.160537	0.00566024	-0.0902829	-0.458741	-0.13701		NDE	0.477292	0.2743	0.131786	0.309618	0.197923	-0.135105	0.181465	-0.0960352	-0.0947529
Erp44	O3	0.693379	0.673955	-0.0194238		NDE	0.152781	-0.00725698	0.187007	-0.107759	-0.132147	-0.10112	-0.0196216	-0.0166551	0.144134		NDE	0.38546	0.26468	0.179897	-0.0905828	-0.0429099	-0.159735	0.106459	0.272633	0.200643
Tmem98	O3	0.345869	0.690376	0.344506		NDE	-0.223992	-0.118588	-0.0701574	0.162469	0.118536	0.190443	0.00705892	-0.114838	-0.0580332		NDE	0.289347	0.0565947	0.134383	0.182217	0.132015	0.0742379	0.105647	-0.057972	0.150823						yes
Pgam1	O3	0.5425	0.689242	0.146741		NDE	-0.0640634	0.0622413	0.173798	0.0535219	0.0493329	-0.0644577	0.103777	-0.0165445	0.0666039		NDE	0.0695891	0.0438589	-0.106572	0.0814688	0.0896603	-0.058652	-0.00910831	-0.0271222	-0.0772717
Cited1	O3	0.471539	0.68911	0.217571		NDE	0.123997	0.0214149	-0.0295364	-0.180912	-0.0111684	-0.317945	-0.122027	-0.148837	-0.123017		NDE	0.215435	0.139513	0.0589506	-0.122096	0.0727329	-0.333915	-0.0845021	0.00457824	0.132944						yes			yes	yes
Ptpre	O3	0.341509	0.688549	0.34704		NDE	0.124781	0.271018	0.23248	-0.3674	-0.457685	-0.460842	-0.142583	-0.471261	-0.185831		NDE	0.0158315	0.320166	0.392883	-0.0640232	0.487695	0.190528	0.00241241	-0.276246	0.196722										yes
Aars2	O3	0.476674	0.686039	0.209365		NDE	-0.152672	-0.138686	0.0319252	0.239046	-0.00348452	0.385465	0.239899	0.380263	0.17832		NDE	-0.149158	0.230699	-0.00960249	-0.126184	-0.154527	-0.194679	-0.00505057	0.24263	0.141467
Bmp2	O3	0.422495	0.683908	0.261413		NDE	0.00348873	-0.0112479	0.0302706	-0.0787064	0.418657	-0.245897	0.0510227	-0.206127	-0.437424		NDE	-0.0145814	0.00976958	0.00370111	-0.118319	0.000317845	-0.483718	-0.223974	-0.444339	0.131204						yes			yes		yes	yes
Iscu	O3	0.511319	0.680218	0.168899		NDE	-0.045598	-0.0864627	0.0299128	0.0660817	0.0252711	0.0291312	0.158306	-0.304921	0.0685557		NDE	-0.0689632	-0.28003	-0.161978	0.24323	0.173384	-0.250428	0.0661441	-0.119917	0.111611
Ccl21	O3	0.427356	0.675949	0.248593		NDE	0.0499016	0.225543	0.190661	-0.0026746	0.0369924	0.0236028	-0.0285429	-0.126851	0.0604674		NDE	0.105962	-0.035297	-0.0562001	-0.118487	0.125089	-0.0508203	-0.165658	-0.475289	-0.150544						yes			yes	yes
Ddit4l2	O3	0.659747	0.673784	0.0140368		NDE	-0.0127133	0.216719	0.254618	0.130801	0.11582	-0.187841	0.20216	0.36318	-0.490925		NDE	0.049739	0.0771558	-0.0771957	0.0637179	0.219048	-0.275749	0.107002	0.0844669	0.373454
Xbp1	O3	0.673194	0.578584	-0.0946098		NDE	-0.365049	-0.195319	-0.0849363	-0.12076	0.188729	-0.117445	-0.252155	-0.375518	0.209833		NDE	-0.136574	-0.0185465	0.00317144	0.0769457	-0.124911	0.142034	-0.150655	-0.0956067	-0.227312						yes			yes	yes
Cyp8b1	O3	0.375266	0.67241	0.297145		NDE	-0.0412368	-0.0663505	-0.0847535	-0.104118	0.0462525	0.12656	-0.0824442	0.0505132	0.381408		NDE	-0.0856566	0.0487108	0.0486765	-0.306131	-0.0687595	-0.130676	-0.140118	-0.236696	-0.0268998												yes
Hyou1	O3	0.454127	0.670851	0.216724		NDE	0.176222	0.0832021	0.161801	0.102972	-0.226704	0.230341	0.26337	0.224353	-0.0477111		NDE	-0.0993021	-0.268081	0.27165	-0.480276	0.0773418	0.412436	0.0367101	0.182623	0.417195									yes
Ubxn4	O3	0.612257	0.665182	0.0529249		D4	-0.136889	-0.0465323	-0.0329903	-0.107756	0.0232072	-0.316792	0.652961	0.413269	0.47631		NDE	0.238259	0.171738	0.0778267	-0.185877	-0.00161168	-0.244312	0.0824524	-0.182209	0.161383
Igfbp2	O3	0.540434	0.664456	0.124022		D3	-0.170661	-0.581431	-0.84869	0.264911	-0.016069	-0.0735313	-0.0106538	-0.377123	-0.173963		NDE	0.0097773	-0.0726473	-0.121985	0.225969	0.0567239	-0.126229	-0.327135	-0.233009	-0.47089										yes
Foxp2	O3	0.662079	0.624104	-0.037975		NDE	-0.109351	-0.185322	-0.252841	-0.331438	0.0487542	0.318163	-0.0203994	0.152065	-0.108012		K4	0.0730551	-0.00113448	0.100142	0.0780379	-0.194643	-0.279725	0.307224	0.683825	0.547645
Calm1	O3	0.320403	0.659022	0.338619		NDE	0.112889	0.207554	0.244865	0.0379454	-0.131052	-0.0257545	-0.108207	0.0544417	-0.12048		NDE	-0.0926209	-0.0708782	-0.0643844	0.101268	0.0475891	0.0943943	-0.0917149	-0.0322081	0.0304236							yes
Phyh	O3	0.561967	0.658658	0.0966908		NDE	-0.220459	-0.0705485	-0.163147	0.193857	0.0953773	-0.11728	0.0776895	-0.0862349	0.0167302		NDE	0.0183935	0.187387	0.0422817	-0.23304	0.214903	-0.0531335	-0.162957	-0.126805	-0.262108
Tmem50a	O3	0.370226	0.657317	0.287091		NDE	-0.171592	-0.0421348	-0.0771332	0.0716232	-0.131558	-0.0922711	-0.0550373	-0.0053601	-0.087712		NDE	0.0763337	-0.102047	-0.0669034	0.0173221	0.00632403	0.00849223	-0.0354023	0.0753723	-0.0115032
Suclg2	O3	0.456709	0.657193	0.200484		NDE	0.284336	0.226289	0.196183	-0.0152049	0.0635564	0.0864561	-0.0825929	-0.0815564	0.00915518		NDE	0.0943259	0.091495	0.033401	-0.00883799	-0.142018	-0.229673	-0.025833	-0.0652012	-0.0170074
Art4	O3	0.385759	0.655782	0.270023		NDE	-0.0362328	-0.0861346	-0.0471606	-0.351824	-0.126758	-0.471226	-0.232674	0.0971818	-0.184175		NDE	-0.189866	-0.156027	-0.094979	-0.00126977	0.244105	-0.0753984	-0.03098	-0.132532	-0.249782
Cyp27a1	O3	0.329323	0.652695	0.323372		NDE	-0.153045	-0.175336	-0.313469	0.19352	0.251401	0.0926219	0.192812	-0.113727	-0.0891071		NDE	-0.216033	-0.0689417	0.0337444	-0.0560454	0.0482146	-0.0797196	-0.106727	0.164805	-0.43815											yes	yes
Cxcl9	O3	0.409117	0.650872	0.241755		NDE	-0.0725939	-0.17086	-0.188465	0.0718072	0.076396	0.0584255	-0.0681568	-0.387556	-0.426586		NDE	-0.147716	0.0228456	0.164963	-0.160946	-0.0410855	-0.213819	-0.033719	-0.139958	-0.295344						yes
Cxcl16	O3	0.341111	0.650479	0.309369		NDE	-0.0379691	-0.210118	-0.26855	-0.0511582	-0.273118	0.0407162	0.340456	0.277557	0.264127		NDE	-0.0612953	-0.115828	-0.0752822	0.0365771	0.0206989	-0.0733222	-0.119551	0.0948676	-0.322013
Gstm2	O3	0.440308	0.650351	0.210043		NDE	-0.112385	0.00196049	0.0242078	-0.0306994	0.0897722	0.0669326	0.00252934	0.0321198	0.113694		NDE	-0.119291	-0.0900581	-0.0198162	-0.158669	-0.033772	0.0125666	-0.114264	-0.112484	-0.202267
Cyrib	O3	0.615043	0.649585	0.0345419		NDE	-0.192169	-0.0732698	-0.273375	-0.0196805	0.0888281	-0.201323	0.0015413	-0.110397	-0.238775		NDE	0.205736	0.323076	0.168461	0.164113	0.142518	-0.00524291	0.0844687	0.0137189	0.0900907
Suclg1	O3	0.648511	0.640211	-0.00830041		NDE	-0.0670973	0.0588361	0.136297	0.0590835	-0.092276	0.071172	-0.119019	-0.131498	-0.0650242		NDE	0.0876063	0.135944	0.151628	-0.0481893	-0.00496453	-0.0802396	-0.0508192	0.018704	-0.0357171
Lrmda	O3	0.599864	0.648158	0.0482946		NDE	-0.483791	-0.316864	0.0765681	-0.0338483	-0.0922826	-0.172794	-0.20221	-0.302581	-0.0402307		NDE	0.258803	0.0231151	0.236934	0.0692287	0.0213837	-0.111895	-0.32585	-0.347111	-0.317764						yes
Nmi	O3	0.417621	0.64675	0.229129		NDE	0.0530419	0.145805	0.0352739	0.0164169	0.0661893	0.285547	0.155217	0.160299	0.178672		NDE	-0.0559638	-0.11739	-0.0596399	-0.0496672	0.153912	-0.0111196	-0.00939621	0.132917	-0.00312216
Slc7a5	O3	0.644306	0.59277	-0.0515362		NDE	0.108807	-0.173931	-0.16299	-0.120374	0.186674	0.0863637	-0.172012	-0.172737	-0.178189		NDE	0.0162258	-0.0405426	0.0278584	0.118927	-0.291701	-0.0610511	-0.415319	-0.484625	-0.444462
Tango2	O3	0.500961	0.643891	0.14293		NDE	0.0708042	0.072696	0.153395	-0.0531679	0.103717	0.319369	0.260775	0.281075	0.163927		NDE	0.119541	0.133748	-0.0865188	0.0882759	0.00498249	0.172196	-0.118562	0.110912	0.186056
Hspa5	O3	0.337962	0.642435	0.304474		NDE	-0.0245755	0.133966	0.277252	-0.0178217	-0.07298	-0.0872618	-0.0624379	0.00663432	-0.00331806		NDE	0.183083	0.0147553	0.0252213	0.0123572	-0.00189708	-0.00329756	0.0656155	0.0354378	-0.0461341			yes			yes			yes
Lgals8	O3	0.330722	0.641438	0.310716		NDE	-0.133676	-0.269789	-0.350498	0.200672	0.0550935	0.00400266	-0.184563	-0.0775099	-0.18433		NDE	0.279915	0.250861	0.349785	-0.0125151	-0.0587617	0.0878959	-0.028341	0.0197092	-0.0917312						yes
Bckdha	O3	0.526277	0.638283	0.112006		NDE	-0.116829	-0.130244	-0.209316	0.0498359	-0.0839522	0.0277087	0.0363893	0.138431	0.098666		NDE	0.0774343	0.0926512	0.0935171	-0.00516815	0.0453204	-0.0463878	0.00221675	-0.0403685	-0.0914474										yes
Cd47	O3	0.533556	0.636965	0.103408		NDE	0.243182	0.0957769	-0.104452	0.174014	0.0624321	-0.0472643	0.101117	0.0456542	0.126534		NDE	0.0564079	0.155151	0.104506	0.125708	0.00935125	-0.0143192	0.0470163	0.0361117	0.0867109
Hsdl2	O3	0.596617	0.634976	0.0383598		NDE	-0.143964	0.00737934	0.000623565	-0.13645	0.0495644	-0.0335249	0.0716642	-0.116719	0.00287883		NDE	-0.0661161	-0.0886203	-0.228613	-0.550144	-0.223207	-0.124923	-0.127475	-0.0315056	-0.0588871
Fam174c	O3	0.369174	0.633282	0.264108		NDE	0.256918	-0.106517	0.0845146	-0.240739	-0.339319	-0.0896999	-0.00566383	-0.287912	0.016242		NDE	0.280313	0.1272	0.160525	-0.0721523	0.00400168	-0.0222847	-0.0690366	-0.0318102	-0.202563
Clptm1	O3	0.348213	0.630467	0.282253		NDE	-0.375295	-0.168514	-0.0521625	-0.389414	-0.142963	-0.369879	0.116475	0.040415	-0.156658		NDE	0.300763	0.396952	0.212574	0.143732	0.27298	0.217387	0.124734	0.115525	0.00684273						yes
Itm2c	O3	0.628564	0.621153	-0.00741154		NDE	-0.20333	0.0667887	0.113239	-0.00137734	-0.153526	0.205017	-0.100306	-0.0690758	0.0987393		NDE	0.271697	0.288659	0.383476	0.390622	0.20348	-0.0453732	-0.0183734	-0.0856154	-0.291679						yes			yes
Kctd1	O3	0.359073	0.627855	0.268782		NDE	0.108452	0.070937	-0.177413	0.252535	0.462482	0.522488	0.122225	-0.194672	-0.0244778		NDE	0.0771259	0.203028	0.334824	-0.0386186	0.0956649	0.172291	0.135171	0.0939532	0.434487
Lrp10	O3	0.462706	0.625338	0.162632		NDE	-0.294142	-0.0865137	-0.303883	-0.0733455	-0.0834877	-0.14032	0.0391205	-0.00964681	-0.107033		NDE	-0.0779213	0.233487	0.0222896	-0.131015	-0.00387708	-0.0248539	-0.153128	0.00908927	-0.0110913
R3hdm1	O3	0.389997	0.624529	0.234531		NDE	-0.207056	-0.444385	-0.32724	0.220255	0.158579	-0.126273	-0.0356576	0.0751892	0.0209063		NDE	0.236712	0.260911	0.162395	-0.436196	0.0434038	-0.238719	0.11286	-0.1325	0.0281941
Chchd5	O3	0.387953	0.618291	0.230338		NDE	-0.085051	-0.0334297	-0.0087283	0.196876	-0.0136838	0.143149	-0.060607	0.0731146	-0.0831433		NDE	0.120648	0.184766	0.0395969	0.157795	-0.0929451	0.0444159	0.0476652	0.183958	0.00694447
Gstt3	O3	0.363714	0.61726	0.253546		NDE	0.0356098	0.160771	-0.0547328	-0.112161	-0.0551252	-0.0590287	-0.107321	-0.0406362	-0.163837		NDE	-0.0235847	0.0263255	0.13947	0.0342489	0.047822	-0.19802	-0.149808	-0.475014	0.0550885
Timp1	O3	0.449087	0.612464	0.163377		NDE	-0.0309298	-0.101902	-0.0152372	0.100627	-0.182793	-0.219629	0.235586	-0.0104956	0.0869094		NDE	-0.136775	0.0404316	0.0773962	0.243593	0.256819	-0.0619408	-0.0115582	-0.0180937	-0.174622									yes	yes		yes
Pigs	O3	0.443385	0.612349	0.168965		NDE	0.0487735	0.243407	0.169282	-0.0204543	0.220989	0.144363	0.131177	-0.107865	0.104251		NDE	0.234654	0.309397	0.0668716	-0.103256	0.0308746	0.148227	-0.237394	0.0844946	-0.0363095
Gadd45g	O3	0.361207	0.61234	0.251133		NDE	0.1857	0.355078	0.525467	0.275141	0.174695	0.246582	0.211799	0.131262	0.129199		NDE	-0.134632	0.11854	-0.191602	-0.0205953	0.0490491	0.0591222	0.186979	-0.00304079	-0.314422						yes			yes
Tcf7l2	O3	0.288697	0.612122	0.323426		NDE	0.0568696	-0.0947646	-0.00143074	-0.0703315	-0.17763	0.0117395	0.0778702	-0.135125	-0.21276		NDE	-0.109212	0.496869	0.337956	-0.0507404	-0.174053	-0.15025	0.000675404	0.0972496	-0.256629						yes			yes		yes
Grn	O3	0.399307	0.612011	0.212704		NDE	-0.16232	-0.0345913	-0.0214798	0.0422358	0.0257959	0.0252704	0.0352704	0.0191643	-0.089655		NDE	0.0590339	-0.041699	0.100781	0.0997455	0.0650963	-0.022314	-0.00712445	0.0761353	0.0288293						yes			yes
Ccpg1	O3	0.441788	0.611291	0.169503		NDE	0.346661	0.0966742	0.10935	0.153992	0.140237	0.010347	0.232795	-0.00977089	-0.141854		NDE	0.0778277	0.110593	0.326275	-0.305789	-0.0316458	-0.225783	0.0930389	-0.225073	-0.0540544
Cpne8	O3	0.516453	0.609632	0.0931791		NDE	-0.305995	-0.152381	-0.412748	-0.109635	0.487737	-0.255327	0.226241	-0.192783	-0.184731		NDE	0.0270335	0.0916508	0.174851	-0.0173131	0.127568	-0.106778	0.049725	-0.292789	-0.263826
Serinc3	O3	0.356626	0.608653	0.252027		NDE	0.0666937	-0.0265229	0.114172	0.0787358	0.140026	0.0168932	-0.105939	-0.0609186	-0.0928733		NDE	0.145414	-0.0285894	0.0237538	0.129596	0.0281002	0.00744167	-0.0295469	-0.127023	-0.162016									yes
Tspan31	O3	0.608233	0.547915	-0.0603173		NDE	0.13289	0.241287	0.221866	0.0603308	0.0338183	0.00688513	-0.138971	-0.230709	-0.0957947		NDE	0.215499	0.204924	0.215076	0.0285308	0.0278398	0.0275557	0.0411817	-0.021058	-0.0440859
Fam3a	O3	0.524205	0.608199	0.0839945		NDE	0.15513	0.147921	0.268524	0.00197566	-0.100335	-0.0896408	0.0557757	-0.0913702	0.038648		NDE	-0.258564	-0.0838473	-0.115212	0.0357649	0.0559482	0.190558	-0.210601	0.0230075	-0.0975468
Sri	O3	0.527926	0.607465	0.0795388		NDE	0.0192773	-0.0659137	0.126906	-0.0104736	-0.279434	0.0053741	0.0491863	-0.0407663	-0.035789		NDE	0.0671284	0.228914	0.17532	-0.102731	-0.0356506	0.19207	0.135022	0.0849456	0.259156
Chmp5	O3	0.372421	0.60674	0.234319		NDE	0.000943006	0.0562888	0.118125	0.0172222	0.0653979	0.110963	-0.0196789	-0.144217	-0.046262		NDE	0.248891	-0.262241	0.152771	0.0106397	0.203313	-0.122925	0.0527793	-0.12746	-0.0216478							yes
Dnase1l1	O3	0.29497	0.603643	0.308672		NDE	-0.0948561	0.00519364	-0.0903777	0.163957	0.0810689	0.210002	-0.0555115	-0.101442	0.310872		K8	-0.224548	-0.0985193	-0.319045	-0.21324	-0.150728	0.0154079	-0.620151	-0.225237	-0.429521
Abhd14b	O3	0.603517	0.543055	-0.0604624		NDE	0.0377222	0.092768	-0.0545472	-0.149284	0.173577	-0.113837	0.0428475	-0.38615	-0.0358281		NDE	0.0866375	0.170295	-0.0226237	-0.140959	-0.0569159	0.0462153	0.129045	0.0284907	0.106335
Cpd	O3	0.378052	0.602807	0.224754		NDE	0.0976004	-0.0313934	0.0112632	0.172689	0.186831	0.083367	0.106495	-0.418602	-0.308016		NDE	0.0417721	0.110752	0.258532	-0.21973	-0.00117303	-0.346492	0.144112	0.121632	-0.126463
Hmgcl	O3	0.453129	0.6024	0.149271		NDE	-0.0318303	0.138112	0.221204	0.0847872	-0.120211	0.0283207	-0.0415402	0.0396178	-0.0158057		NDE	0.0342173	0.105521	0.0470443	0.212325	0.156675	0.246838	-0.125137	0.152582	0.163112
Galt	O3	0.394741	0.601107	0.206366		NDE	-0.257264	-0.0492794	-0.235981	-0.102326	0.00585548	0.0476106	-0.0627366	0.00560639	-0.0741423		NDE	0.0556391	-0.0552638	0.0996977	0.146545	-0.0447697	0.189589	-0.255554	-0.053978	-0.0554583
Prdx6	O3	0.503757	0.600412	0.0966545		NDE	-0.255048	0.0669465	0.099042	-0.0451923	0.230527	0.0171908	0.084598	-0.214845	-0.0325206		NDE	0.0286081	-0.122389	0.360861	0.0728145	0.0274525	-0.286513	0.0354636	-0.0223788	-0.156142
Cs	O3	0.33498	0.600304	0.265324		NDE	-0.300384	-0.134056	0.0250796	-0.0770927	0.0292477	-0.248534	0.127503	-0.299241	0.026135		NDE	-0.0513199	-0.0378132	-0.0511067	0.210416	0.255454	0.00325927	-0.112445	-0.086629	-0.127897
Nt5c3b	O3	0.398076	0.600259	0.202184		NDE	0.102825	0.328469	0.317355	-0.0499205	-0.0607279	-0.00756946	-0.138491	-0.142976	0.0644878		NDE	0.18165	0.109658	0.175643	0.0589705	0.0906769	0.166526	-0.125922	-0.0721842	-0.172796
Aldh1l1	O3	0.391557	0.599321	0.207764		NDE	-0.146845	-0.118568	0.0478871	-0.217101	0.0414435	0.00918832	-0.0601025	0.113022	0.000171233		NDE	-0.0546841	0.119916	-0.0558856	0.0573243	0.00597969	-0.0601536	-0.247758	-0.232228	-0.302326
Gm2a	O3	0.553171	0.598741	0.0455701		NDE	-0.0531309	0.0499537	-0.183903	-0.0811279	-0.0287573	0.0984211	-0.111155	-0.107999	-0.115367		NDE	0.0619896	0.137802	-0.102512	0.107975	0.284299	0.012784	0.0139283	0.200156	0.00110731
Ppt1	O3	0.378254	0.595761	0.217508		NDE	0.095576	-0.00619404	0.0610993	-0.111011	-0.10286	0.153413	-0.00943863	0.0747759	0.104824		NDE	0.216029	0.138505	-0.178697	0.0138649	0.0398148	0.064327	-0.00905056	0.242573	0.103226									yes
Tinagl1	O3	0.594611	0.540532	-0.0540796		NDE	0.121156	0.092666	-0.182581	0.0532919	-0.0781536	-0.299957	0.287983	0.2676	0.22082		NDE	-0.0939696	-0.0530185	0.0582446	-0.0620463	-0.351956	-0.19268	-0.43686	-0.403618	-0.346495
Tspo	O3	0.416402	0.593346	0.176943		NDE	-0.258285	-0.16249	-0.350363	0.0916432	-0.0707467	-0.152558	0.0881724	0.0279638	0.0835076		NDE	0.0229764	0.259927	0.0431254	0.0963778	0.143049	0.146838	-0.165061	-0.0712087	-0.179967						yes			yes	yes		yes
Thnsl2	O3	0.497978	0.591823	0.0938446		NDE	0.071773	-0.149266	-0.293224	0.0899339	-0.034742	-0.0916038	-0.0273629	-0.225935	-0.0422475		NDE	0.14741	0.244958	0.337399	-0.159681	-0.149703	0.28408	0.0744715	-0.155874	-0.169849
Lyz2	O3	0.533053	0.589119	0.0560665		NDE	0.0738585	0.0643304	-0.0229988	-0.165988	-0.424014	-0.249166	-0.0353992	-0.0803112	-0.0650777		NDE	0.111182	0.0179911	0.0687948	0.292169	0.100896	-0.103841	0.0128261	-0.134581	0.098571
Ebp	O3	0.431436	0.58696	0.155524		NDE	0.256072	0.287566	0.210311	-0.184234	-0.329451	-0.0294246	0.159073	0.129591	0.110464		NDE	-0.0334307	-0.0486763	0.124472	0.0366127	0.143123	0.0960615	0.119844	-0.100876	-0.0629276												yes
Cebpa	O3	0.336938	0.586498	0.24956		NDE	-0.192642	-0.216257	-0.245262	-0.351309	-0.153709	-0.368218	-0.334632	0.0529143	0.117248		NDE	0.082353	0.135843	0.0261031	0.178607	0.0396571	-0.0587554	-0.00189739	0.356457	-0.347544						yes				yes		yes
Hprt1	O3	0.464451	0.586473	0.122022		NDE	0.0265897	-0.0601598	-0.0481337	0.139377	0.160534	0.144359	-0.155145	-0.212643	-0.0992638		NDE	-0.0496223	9.68393e-05	-0.239465	0.0152121	-0.062799	0.00502562	-0.128953	-0.229155	-0.0684535					yes	yes				yes
Btg4	O3	0.366021	0.586281	0.22026		NDE	0.123747	0.224225	0.189637	-0.259116	0.0552557	0.252426	0.155126	0.311791	0.149011		NDE	-0.1161	-0.231127	-0.21682	0.394576	0.0377488	0.333042	-0.171098	-0.167406	-0.0743161
Creb3	O3	0.525693	0.586184	0.0604911		NDE	0.0167829	-0.00635298	-0.00124883	0.106479	-0.103414	0.118966	0.216607	0.0257104	0.128741		NDE	-0.0818797	0.288893	0.0768359	-0.035085	-0.0344984	0.020351	0.00825089	0.209441	0.129064									yes
Glrx5	O3	0.518003	0.585879	0.0678753		NDE	-0.132752	-0.253828	-0.284721	-0.220832	0.109048	-0.234525	-0.205792	-0.168923	-0.156418		NDE	0.0716514	0.220856	0.492351	-0.0806345	0.253502	0.0755981	-0.1476	-0.0722947	-0.247594
Calb2	O3	1.11033	2.96634	1.85601		D5	0.105361	-0.0803534	-0.0618453	-0.647769	-0.997097	-1.3023	-0.181233	-1.12091	-1.09646		K6	0.206309	0.191957	0.121465	-0.0911778	-1.23013	-0.373771	-0.0417125	0.115072	-0.122799
Spp1	O3	0.081161	2.72575	2.64459		NDE	-0.14239	-0.104535	-0.0164228	0.135478	-0.0309782	0.0440896	-0.0677132	-0.366219	-0.210832		NDE	0.145091	0.337939	0.155709	0.0899658	-0.174733	0.116781	-0.186653	-0.0648263	-0.390171						yes				yes	yes	yes
Insl3	O3	0.951798	2.61607	1.66427		D5	-0.381135	-0.266099	-0.579697	-0.518385	-0.277693	-0.395305	-0.507586	-1.06007	-0.949869		K7	-0.2507	0.191405	0.110984	-0.239311	-0.442415	-0.553175	-0.305671	-0.449888	-0.599737			yes	yes	yes	yes			yes
Gal	O3	0.0234059	2.32612	2.30272		NDE	-0.252884	-0.14625	-0.0256915	0.186772	-0.200179	0.544367	0.131189	0.486616	0.581585		NDE	-0.0836736	0.126627	0.518679	0.0805208	0.404631	0.184737	-0.070679	0.512295	-0.443371									yes	yes	yes	yes
Nupr1	O3	0.128129	2.05585	1.92772		NDE	-0.187182	-0.126637	-0.0248191	-0.038321	0.146908	0.448211	-0.067272	-0.0661749	-0.107048		NDE	0.0271856	-0.0332991	-0.0484474	-0.0441358	-0.176255	-0.247746	-0.108025	-0.06295	-0.0729691			yes			yes			yes
Rn45s	O3	-1.10669	0.871569	1.97826		NDE	0.164865	0.168535	-0.143736	0.400976	-0.2642	-0.0483932	0.422569	0.225256	0.221165		K4	0.821523	0.568209	1.10988	0.107499	-0.24443	0.307257	0.513154	0.523841	0.516363
Ccn3	O3	0.600099	1.71323	1.11313		NDE	-0.116162	-0.149413	-0.325162	-0.0245267	0.42255	0.26504	0.325691	0.305187	0.258019		NDE	-0.0440402	-0.120715	-0.123771	-0.127084	-0.253099	0.322531	0.380387	0.290017	0.304599						yes
Map1b	O3	0.405156	1.63044	1.22529		NDE	0.0419428	0.0749401	0.108093	-0.212057	0.0914065	0.105956	0.145186	0.0798229	0.0745664		NDE	-0.16338	-0.0318067	-0.0800065	-0.0225406	0.0217276	-0.195129	0.127909	-0.0813562	0.112273						yes				yes
Foxo1	O3	0.713158	1.6263	0.913147		NDE	-0.197316	-0.181703	0.01885	-0.0765203	0.453586	-0.400903	-0.0304915	-0.426864	-0.0805988		NDE	-0.0509619	0.129263	0.229542	0.0967229	-0.0877293	-0.0246498	-0.0786649	-0.390539	-0.0919174						yes			yes	yes
Eppin	O3	0.066012	1.50539	1.43938		NDE	0.126791	0.0834445	0.364848	0.281371	0.0521815	0.305603	0.268553	0.0957098	0.440747		NDE	-0.0189789	-0.244044	-0.255633	0.0811497	0.138799	0.132449	-0.109411	0.176402	-0.0638637
Ebna1bp2	O3	0.295043	1.48267	1.18763		NDE	-0.058331	-0.0472065	0.148736	0.0475113	0.0905184	0.0332376	0.0136787	0.186583	-0.0297377		NDE	0.0526415	0.056409	0.0355789	0.0181545	0.0897949	0.0939702	0.0575879	0.058997	0.192559
Cd83	O3	-0.499285	0.940819	1.4401		D2	0.204885	0.197254	0.167981	0.212463	0.242955	0.605321	0.223178	0.0660236	-0.0925693		NDE	0.0936906	0.216322	0.179551	-0.162332	0.259917	-0.222053	0.24458	0.259099	0.371931						yes
Serpine2	O3	0.324895	1.42049	1.0956		NDE	-0.0255214	0.175864	0.235445	-0.136983	0.0913825	0.158898	0.00968299	0.177135	-0.0594304		NDE	0.147897	0.153128	0.0673737	-0.0397903	0.0920183	0.0492603	0.0232937	0.0755185	0.0261565						yes
Akr1b1	O3	0.237658	1.35477	1.11711		NDE	0.0180638	0.132643	0.121757	-0.0185541	0.109728	0.268574	-0.0873286	0.147735	-0.160236		NDE	0.186159	0.268223	-0.0153852	-0.01422	0.0584921	-0.0298656	-0.0240878	0.102854	0.0956844						yes			yes	yes	yes
Tent5a	O3	-0.773878	0.565149	1.33903		NDE	-0.135852	-0.100609	-0.0536938	-0.0688759	0.166939	0.127302	0.108508	0.315957	0.0128227		NDE	-0.171088	-0.0808558	-0.132536	0.0988625	0.427336	-0.330878	0.101187	-0.0135141	0.232572
Mfap5	O3	0.0290461	1.33282	1.30378		NDE	-0.0223921	-0.264263	-0.23194	-0.00733929	0.136502	0.165921	0.0167128	0.0899828	0.184204		NDE	-0.0682216	0.150622	-0.0311046	-0.0946664	0.128854	-0.117701	-0.152555	0.0848228	-0.0550617
Pla2g7	O3	0.547783	1.28011	0.732329		NDE	-0.147352	0.319655	0.104147	-0.224993	-0.0409125	0.0392325	0.112626	0.353778	0.104152		K6	0.129015	0.00564379	0.0678733	-0.33734	-0.604924	-0.520659	0.15099	0.283089	0.0388579
Ednrb	O3	0.408085	1.27032	0.862236		NDE	-0.279137	-0.209352	-0.0165048	0.0044096	0.0473018	-0.279226	0.207064	0.196589	-0.0205883		K5	-0.28143	-0.00512634	0.0465095	-0.0341994	0.118541	-0.256911	0.613981	0.100364	0.381156						yes			yes	yes
Abcb1b	O3	0.250716	1.27018	1.01946		NDE	-0.207481	-0.260053	-0.303039	0.0372489	0.0429903	-0.0450804	0.160667	0.0865943	0.0834775		NDE	-0.214115	-0.0826989	-0.154697	0.185207	0.255075	0.116645	0.112161	0.0783234	-0.0565588						yes				yes
Aldh1a1	O3	0.474962	1.26353	0.788567		NDE	-0.362919	0.0858978	-0.274904	-0.0802079	-0.0411891	-0.183729	-0.168205	-0.424935	-0.508913		NDE	-0.0785368	-0.0273327	-0.0846191	-0.132409	0.135675	-0.0475221	0.0792832	-0.33333	-0.10774									yes		yes
Tubb2b	O3	-0.255166	0.992088	1.24725		NDE	-0.248245	0.117848	-0.167429	-0.33943	-0.036578	0.0651833	0.0682049	0.196217	0.105381		NDE	0.00251028	-0.192859	-0.176075	-0.0320612	0.0213658	0.185271	-0.106212	-0.25069	-0.0925264						yes
Nr0b1	O3	0.438646	1.24724	0.80859		D2	-0.2557	-0.226427	-0.271687	0.275875	0.0587568	0.727433	0.170485	-0.182127	-0.0684616		NDE	-0.0435374	0.0934449	0.0899488	0.118917	0.0373935	0.321019	-0.290848	-0.225115	-0.264199			yes		yes	yes				yes		yes
Stmn2	O3	0.476764	1.2116	0.734831		NDE	-0.191724	-0.147536	-0.130764	0.512423	0.116412	0.296609	-0.0441562	-0.0667834	-0.0455849		K8	-0.0962143	0.0671127	0.0720849	-0.0793911	-0.00275274	-0.284466	-0.459491	-0.369231	-0.713463						yes
Aldh1b1	O3	0.345324	1.20667	0.861346		NDE	-0.132488	-0.111853	-0.114839	-0.0616745	0.335228	0.0979267	0.0820675	-0.149334	-0.20826		NDE	-0.0527303	0.160253	-0.170423	0.512801	0.479618	0.0541444	-0.0956515	-0.471548	-0.506834
Derl3	O3	0.463929	1.19608	0.732146		NDE	0.0663471	-0.142391	0.0500228	0.0273559	0.100564	0.322152	-0.0594794	0.319972	0.00544931		NDE	0.0580141	0.253123	-0.136267	0.0681409	0.249219	-0.17527	-0.098871	-0.137709	0.190625
Clu	O3	0.328827	1.1792	0.850374		NDE	0.0816587	0.272862	0.20183	0.0872287	0.143171	-0.032583	-0.0879811	-0.184968	-0.158816		NDE	-0.0919413	-0.0704694	0.0214703	0.0678453	-0.141243	0.0676175	-0.0515562	-0.0637635	-0.0930933					yes	yes			yes
Ubd	O3	0.364784	1.17427	0.809484		NDE	-0.195055	-0.121219	-0.201163	0.131504	0.15087	-0.149802	0.468341	-0.0943817	0.233068		NDE	0.043464	0.0705362	0.0405346	0.0181102	0.193246	-0.157774	-0.462481	-0.327339	-0.482457						yes			yes
Irs3	O3	0.445369	1.15917	0.713796		NDE	-0.106767	-0.133673	-0.205574	0.237179	-0.0458926	0.319127	-0.0542537	-0.247845	-0.0704134		NDE	-0.124536	0.0658728	-0.0519209	0.0498735	0.162577	0.0258615	0.0993202	-0.0802592	-0.107828										yes
Pik3ip1	O3	-0.226522	0.922786	1.14931		NDE	-0.0186063	-0.276365	-0.348879	-0.202135	0.0773756	0.185465	0.303822	0.288725	0.134148		NDE	-0.0146701	0.0326162	-0.219776	0.182963	0.0391894	0.101757	0.0209078	0.00323499	-0.330572
Qsox2	O3	0.412512	1.1161	0.703589		NDE	0.188499	-0.174803	-0.157584	0.206866	-0.2513	0.0599496	-0.0167197	-0.0413077	0.0799941		NDE	0.0746379	0.0495418	0.46029	0.144076	0.104655	0.00377028	-0.268316	-0.479841	-0.237513
Fgl2	O3	0.392441	1.10432	0.711883		NDE	-0.164622	-0.333822	-0.392999	0.146395	0.107138	0.145833	-0.0111584	-0.330771	-0.197825		NDE	-0.304487	0.108877	0.036996	-0.217455	-0.123794	-0.114776	-0.128321	-0.0843457	-0.430451						yes
Tubb2a	O3	-0.0835417	1.01834	1.10189		NDE	0.0908129	0.16287	0.135715	-0.071262	0.0601154	0.199574	0.0200483	0.121025	0.130631		NDE	0.0826852	0.0426705	-0.132133	0.121746	0.102562	0.272044	0.0759025	-0.074987	0.0707638						yes
Gsta2	O3	0.402797	1.09601	0.693213		NDE	-0.0961264	-0.11706	0.000395305	0.145023	-0.157416	-0.0178049	0.16404	-0.164994	-0.113645		NDE	-0.172779	-0.0909329	-0.109385	0.281735	0.226949	-0.170603	0.00578132	-0.266144	0.209917						yes
Olah	O3	-0.0631943	1.02413	1.08733		NDE	-0.204804	-0.183342	-0.206288	0.100151	0.0357725	0.154398	0.21505	0.260382	0.0527907		NDE	0.0309338	0.17354	0.0994119	0.159641	0.0916342	0.0251603	0.284246	0.055469	0.494204
Lgals5	O3	0.0103015	1.08061	1.07031		D2	-0.172921	-0.173436	-0.0932586	0.592067	0.621912	0.675056	0.0245885	0.0442683	0.105667		NDE	-0.18432	-0.262842	-0.223566	0.514535	0.576696	0.379399	0.390283	0.268621	0.282232									yes
Actg2	O3	0.326324	1.07556	0.749239		NDE	0.133101	-0.310847	-0.203056	-0.337914	-0.180945	-0.291757	0.141214	-0.166953	-0.250754		NDE	-0.0760038	0.0960554	-0.313054	-0.0183191	-0.545522	0.0264455	-0.321463	-0.07206	-0.263434
Dhrs3	O3	0.375236	1.06257	0.68733		NDE	0.0289662	0.0576849	-0.0707389	0.328608	0.221938	0.109706	0.106272	0.105679	0.0874662		NDE	0.135369	0.287586	-0.0452656	0.0481976	0.0218369	0.244875	-0.0773831	0.039958	-0.190857											yes
Plxdc2	O3	0.224607	1.02193	0.797318		NDE	0.178973	0.192046	0.0932652	-0.236393	-0.0012552	0.200485	0.0146416	0.0181425	-0.0356673		NDE	0.109511	0.131133	0.265875	0.0579637	0.156904	0.323937	0.112268	0.244461	-0.209752
Serpinb6b	O3	0.339063	0.994545	0.655482		NDE	-0.193819	0.149264	-0.118859	-0.34016	-0.365259	0.11919	0.168457	0.302456	0.137904		NDE	-0.135094	-0.253856	0.0581841	-0.151852	0.118748	-0.107668	0.0131118	-0.15979	0.143914
RT1-Db1	O3	0.365022	0.993417	0.628395		NDE	-0.0866062	-0.220719	-0.209365	0.0644645	0.0602129	0.381249	0.0659187	-0.137259	-0.323713		NDE	-0.193231	-0.0915784	-0.0532156	0.317697	-0.137673	-0.294266	-0.162609	-0.247246	-0.0995704						yes				yes
Igf1	O3	-0.497252	0.486539	0.983791		NDE	0.0456564	0.208243	0.248641	0.0241801	0.0436664	0.0892257	-0.0453013	0.054715	-0.200597		NDE	0.0653697	-0.036864	-0.0852749	0.0790903	0.0196211	-0.321247	-0.106263	-0.097209	0.195719				yes	yes	yes			yes	yes	yes	yes
Evc2	O3	-0.0660181	0.910558	0.976576		NDE	-0.0502768	-0.14762	-0.208592	0.2828	-0.113423	0.0891512	-0.023381	-0.37995	-0.0518497		NDE	-0.037098	-0.000849051	-0.0816984	0.26335	0.134838	0.0575181	-0.439739	-0.121806	0.0532574
Pdlim1	O3	-0.0650584	0.906239	0.971298		NDE	0.0803757	0.2151	0.177762	0.0943879	0.100191	0.15602	-0.0830592	0.000734542	-0.0478786		NDE	0.0460538	-0.161279	-0.170197	-0.0845643	0.115016	0.161319	0.217256	0.0465444	0.144545
RT1-Ba	O3	0.247063	0.96348	0.716417		NDE	-0.266062	-0.286341	-0.487331	0.190824	0.0949003	0.337813	-0.010783	-0.366217	-0.00430292		NDE	-0.233176	-0.093232	-0.309801	0.145787	0.106851	0.03636	-0.372447	-0.438972	-0.582104						yes				yes
Fn1	O3	-0.361977	0.583276	0.945253		NDE	0.00151431	-0.249141	-0.262165	-0.101663	-0.185448	0.162251	0.426969	0.571253	0.0732592		NDE	-0.300077	0.0927275	-0.18831	-0.0270229	-0.166405	0.341962	0.229575	0.467789	-0.062752						yes			yes	yes
Hba-a2	O3	0.210434	0.928007	0.717573		NDE	-0.146656	-0.443752	-0.359864	-0.0950047	-0.280616	0.0394518	0.0727031	0.0374709	-0.0873988		NDE	-0.124465	0.337658	-0.04846	0.0226257	0.0432528	0.283911	0.0344507	0.0674793	-0.0188803						yes
Jam2	O3	0.148156	0.907535	0.759378		NDE	-0.111448	0.0193731	-0.0711931	-0.411905	-0.165858	-0.232803	0.0854029	0.0723158	0.00950516		NDE	-0.384098	-0.157022	-0.0242391	0.021879	0.0896623	-0.289305	-0.115505	-0.040332	-0.152051					yes	yes
Aox1	O3	0.0161598	0.900711	0.884552		NDE	0.239667	-0.000693115	-0.194692	-0.22305	-0.13569	-0.325986	-0.30188	-0.544595	-0.322621		K8	-0.115129	-0.0525473	-0.269014	0.40174	0.187089	-0.010633	-0.466873	-0.331199	-0.618132
Fam13a	O3	0.199672	0.894481	0.694809		NDE	-0.181586	0.029649	-0.0915149	-0.300339	0.0859578	0.00835906	0.216571	-0.22942	-0.0823581		NDE	0.148633	0.105572	0.199309	0.0835604	0.527862	-0.00562139	0.0298499	-0.530683	-0.132216
Tnfrsf11b	O3	-0.445584	0.441363	0.886947		NDE	0.197878	0.0727246	-0.105276	-0.0471302	-0.0745486	-0.0324759	0.260127	0.391796	0.0163537		NDE	-0.227453	-0.0811038	-0.359895	0.0724413	-0.0356786	-0.212309	-0.0940995	-0.0171334	7.80237e-05										yes
Pros1	O3	0.257341	0.877782	0.620441		NDE	0.186014	0.359186	0.220233	-0.171196	0.029364	0.144952	-0.036363	-0.274694	-0.179359		NDE	0.155097	0.198508	0.242717	-0.110051	0.0475858	0.42947	-0.162293	0.243802	-0.0271874
Dap	O3	0.363831	0.877413	0.513583		NDE	-0.358237	-0.104217	-0.0566834	0.101822	-0.0287449	0.0340844	-0.00156784	-0.0279335	-0.139102		NDE	-0.140576	-0.0520257	-0.00682579	0.0723423	0.155747	0.0334029	-0.0650183	-0.0636743	0.0152474
Tox	O3	0.286006	0.868003	0.581996		NDE	-0.0588024	0.0247155	-0.0485148	-0.136408	-0.0214034	-0.418288	-0.0211429	-0.102807	-0.0562568		NDE	-0.167198	-0.141521	0.0358216	-0.151931	-0.0678005	-0.0117578	-0.417625	-0.488902	-0.296315						yes
Hdlbp	O3	0.295079	0.858783	0.563704		NDE	-0.359696	-0.195418	-0.38296	0.229158	0.248655	0.214302	0.192661	0.205463	0.00687608		NDE	0.138658	0.223999	0.264847	0.0207329	0.14675	0.138262	0.0891061	-0.0158588	-0.0848293												yes
Gpnmb	O3	-0.149208	0.708579	0.857787		NDE	-0.199048	-0.104017	-0.0197419	-0.0791202	-0.0997107	0.213219	-0.121457	0.0471686	0.0966863		NDE	-0.218505	-0.108392	-0.177605	0.300673	0.0712654	-0.167901	-0.154295	0.0802197	-0.171999						yes
Bcat1	O3	0.0070915	0.852023	0.844932		NDE	-0.15727	-0.136467	-0.419996	-0.324908	0.164854	-0.106924	-0.215144	0.0519592	-0.021151		NDE	0.00468272	-0.114643	0.0924128	0.100652	0.124846	0.415026	-0.308679	-0.230595	-0.395099
Lgals3bp	O3	0.380631	0.851338	0.470707		NDE	-0.156211	0.0533131	0.07534	0.0268293	0.0436292	0.124808	0.0518315	-0.00289431	0.0955446		NDE	0.00324487	-0.104893	-0.198621	0.1232	0.0847521	0.13705	0.112594	-0.00768711	0.0857669
Adtrp	O3	0.348774	0.848849	0.500074		NDE	-0.068595	-0.0274355	0.000325339	0.0425306	-0.0642916	0.336605	0.0426033	-0.15811	-0.233613		NDE	0.0856202	-0.00103673	0.0095615	-0.23349	-0.370623	-0.290872	0.150363	0.15582	0.11764										yes
Papss2	O3	0.354493	0.842724	0.488231		NDE	-0.276583	-0.157625	-0.355955	0.136044	0.024021	0.200336	-0.118523	-0.0477439	0.102387		NDE	-0.336904	0.195552	-0.120828	-0.148629	0.104288	-0.182571	-0.148225	-0.040555	0.0248728
Kansl2	O3	0.0234715	0.839249	0.815777		NDE	0.233126	0.370822	0.214567	0.249736	0.240263	0.272861	0.278246	0.334066	0.126881		NDE	0.160451	0.0748632	0.0073441	-0.0105991	0.214846	0.298149	-0.0845928	-0.0116814	0.0358509
Cr1l	O3	0.376399	0.835749	0.459349		NDE	0.114291	0.185502	0.285026	0.37322	0.289127	0.348266	-0.135222	-0.147197	-0.00963004		NDE	0.328977	0.254749	0.150528	0.00153751	-0.0343757	-0.127333	0.00863414	-0.106205	0.0482784
Trim2	O3	-0.599361	0.23516	0.83452		NDE	-0.105297	-0.104674	-0.198244	0.137765	-0.0622177	0.20024	0.0554603	0.214524	-0.122293		NDE	-0.239275	-0.155192	-0.30429	0.239949	0.419484	0.419306	-0.0506841	0.16835	-0.114163									yes
Abcb1a	O3	0.081924	0.833337	0.751413		NDE	-0.175436	0.017512	-0.214487	0.257281	0.345744	0.174959	0.198099	-0.31676	0.248761		K8	-0.216355	0.0906066	-0.097116	-0.115282	0.127159	-0.104323	-0.296055	-0.40778	-0.745699			yes			yes				yes
Calhm2	O3	-0.449362	0.380873	0.830235		NDE	0.0100117	0.167674	0.0669013	0.118862	-0.0224904	0.0508377	0.293823	-0.000835249	0.0478468		NDE	0.0066089	0.0492051	0.0137894	0.234198	0.461759	0.404852	-0.0907012	-0.237252	-0.00302592									yes
Bmpr1b	O3	0.190107	0.828311	0.638204		NDE	-0.0291	-0.355142	-0.273751	0.0320873	0.159298	0.102399	0.188542	-0.222041	-0.22457		NDE	-0.120972	-0.0842585	-0.0433686	-0.237887	0.102389	0.0549574	-0.132604	-0.440283	-0.138866			yes	yes	yes	yes			yes
Cd14	O3	-0.36156	0.455921	0.817481		NDE	-0.0477152	-0.0495625	-0.000300757	-0.220859	-0.00946651	0.19077	-0.0893225	0.0873214	0.0702174		NDE	-0.0996684	0.272389	-0.130466	0.0384517	0.0378452	0.168415	-0.386783	-0.295373	0.041624
Lrp1	O3	0.251981	0.806224	0.554243		NDE	0.144027	0.0953997	-0.133496	0.157086	0.133848	-0.0913934	0.118972	0.00619143	0.0150233		NDE	0.287675	0.205837	0.438823	-0.0412539	0.0492002	-0.0802806	-0.0678992	0.0544079	-0.128127						yes			yes			yes
Spin2a	O3	0.283411	0.802927	0.519516		NDE	0.0272241	-0.0414564	0.0786355	0.0600756	-0.190776	0.155387	0.073884	0.379424	0.037029		NDE	0.0369758	0.0707865	-0.0919103	-0.0198058	0.118216	-0.0213978	-0.211448	-0.0349338	-0.179927					yes
Lgals9	O3	-0.0813253	0.721104	0.802429		NDE	-0.438538	-0.540055	-0.277916	0.119157	-0.0593988	0.0423795	0.0192245	-0.0696659	0.0751045		NDE	-0.211486	-0.340592	-0.235931	0.324833	0.4059	0.305112	0.454088	0.26439	0.400362						yes			yes
Metrnl	O3	-0.102846	0.694996	0.797842		NDE	-0.0593281	0.00509037	-0.306323	-0.0898219	0.283557	0.376719	-0.0654888	0.0333321	-0.13638		NDE	-0.00676843	0.391674	0.0448579	0.116134	-0.209285	0.093331	0.236339	0.012482	-0.0562329						yes
Jup	O3	-0.18989	0.605141	0.795032		D2	0.044791	0.0928511	0.0493042	0.0422572	0.226689	0.615959	5.66704e-05	0.107847	-0.000437671		NDE	0.241256	0.0798521	0.221541	0.389283	0.289743	0.404574	0.00194139	-0.121677	-0.223936
Hoga1	O3	0.331103	0.79369	0.462587		NDE	-0.0217733	0.0819348	0.0870874	-0.1993	-0.177609	-0.00511372	0.0778747	-0.0172165	-0.174912		NDE	0.0753589	0.424271	0.198875	-0.0398782	0.0286407	0.0574331	-0.101935	-0.0509247	-0.14411
Acta1	O3	0.125903	0.790362	0.66446		NDE	0.0628703	-0.130641	-0.142215	-0.00808249	-0.0694431	-0.13745	0.175479	0.319867	-0.0349761		NDE	0.0429815	-0.0116014	-0.0592447	0.0139052	-0.189395	-0.0364946	-0.446597	-0.0678636	-0.158973						yes				yes
Txnip	O3	0.150239	0.789674	0.639435		NDE	-0.0809403	-0.244262	-0.438555	0.0998134	0.0804044	0.144974	0.00830228	-0.0203439	-0.271846		NDE	0.0792042	0.272723	0.179159	0.166547	0.0777688	0.258065	0.101745	0.177404	-0.144772						yes	yes		yes	yes
Myocd	O3	0.203854	0.787289	0.583435		NDE	-0.171746	0.0672356	-0.0935107	-0.162265	0.162687	-0.00248662	0.0449809	-0.0703087	0.192253		NDE	0.0861361	0.100712	0.114468	0.301933	-0.0910648	-0.0941121	-0.232905	-0.370416	-0.552259						yes			yes
Ppfibp1	O3	0.257295	0.786676	0.529381		NDE	-0.1955	-0.42274	-0.351014	0.22527	-0.269771	-0.167561	0.0390216	0.0861536	0.175728		NDE	0.33351	0.395454	0.395105	0.126015	-0.106698	0.365484	0.264283	0.119935	0.0838089
Ephb6	O3	-0.055126	0.724114	0.77924		NDE	-0.132755	-0.185409	-0.242125	0.0133871	0.117972	0.497077	-0.111089	-0.110508	-0.0883458		NDE	0.00385834	-0.308186	-0.193938	0.223486	0.228883	0.0491846	-0.23118	-0.329741	-0.25705						yes
Foxp1	O3	0.127456	0.776937	0.649481		NDE	0.119413	0.138987	-0.0191388	0.155097	0.072571	0.543982	0.419422	0.218473	0.154582		NDE	0.06685	-0.00500827	-0.0556392	0.0367788	0.18496	0.213407	0.190079	-0.070807	0.394279						yes			yes	yes
Elmo1	O3	0.190644	0.761436	0.570792		NDE	0.00439385	-0.0561011	-0.134445	-0.323274	-0.0701269	0.094836	-0.0226936	-0.00376076	0.155219		NDE	-0.0861671	-0.0838738	-0.045174	0.119647	0.0741225	0.170873	-0.0962953	-0.217994	-0.113497
Zbtb20	O3	0.25802	0.759358	0.501338		NDE	-0.16957	-0.218373	-0.17993	-0.142111	-0.00928284	0.109329	-0.0668853	-0.0318709	-0.190017		NDE	0.0939007	0.0745014	0.319183	0.0782725	0.144526	-0.191438	-0.043303	-0.316424	-0.129147
Prss23	O3	0.167271	0.75934	0.59207		NDE	-0.0172829	-0.171268	-0.17411	0.173801	0.0935565	0.30838	-0.233909	-0.0361767	-0.124289		NDE	-0.237814	-0.0892662	0.149937	-0.0907218	-0.276896	-0.0436811	0.0411849	-0.107406	0.115343
Mgst2	O3	0.265695	0.753151	0.487456		D1	0.403648	0.642513	0.536224	0.00964426	-0.00766782	-0.0823578	0.0358704	0.12314	-0.0982335		NDE	0.277578	0.271237	-0.0101843	-0.0129037	0.250755	-0.0380634	0.0233086	0.0485741	0.146822
Cpvl	O3	0.159026	0.750851	0.591825		NDE	0.0797718	-0.0243222	-0.141339	0.00656866	-0.131242	-0.000894295	-0.106153	-0.204471	-0.00572637		NDE	0.127162	-0.0244659	0.120972	0.113929	-0.0860779	-0.0693719	0.0293306	-0.000436288	-0.0710665
Tapbp	O3	0.161809	0.743336	0.581527		NDE	-0.137695	-0.0187491	0.143317	-0.0282792	-0.229842	0.187496	0.156729	0.0175951	0.0730222		NDE	-0.130248	-3.15355e-05	-0.195008	0.323208	0.0604928	0.35097	0.101526	0.097937	0.254615
Ltc4s	O3	0.0546149	0.738652	0.684037		NDE	0.04493	-0.0880631	-0.0655014	-0.116964	-0.193981	0.364829	-0.0861405	0.503089	0.261036		NDE	-0.259782	-0.252959	-0.239545	-0.341273	0.160189	-0.44135	0.127983	0.584248	-0.37437
Ceacam4	O3	0.26008	0.738446	0.478366		NDE	-0.0903987	-0.0194522	-0.338725	-0.0528307	-0.0662433	-0.07077	-0.238014	-0.211586	-0.168273		NDE	0.0124478	0.111914	0.0432851	-0.229485	-0.0685831	0.218882	0.263124	0.118023	0.02956
Fshr	O3	0.0138017	0.732758	0.718956		NDE	0.0984189	0.140334	0.1704	0.0926181	-0.0570192	0.233742	-0.321585	-0.302363	-0.339671		NDE	0.0457869	0.175708	-0.0108582	0.334634	0.391742	0.362044	0.228259	0.0153044	-0.0949124			yes		yes	yes				yes	yes
Tmem140	O3	0.203384	0.727302	0.523919		NDE	-0.125	-0.113504	-0.121601	0.16209	0.258012	0.0783706	0.244527	-0.0215435	0.0632782		NDE	-0.0320244	0.299494	0.111571	-0.0720791	0.145999	-0.145081	0.154189	-0.0386769	0.078824
Akr1e2	O3	-0.253023	0.47252	0.725543		NDE	-0.0918549	0.346548	0.340416	-0.0890881	-0.0077905	0.417352	-0.178651	-0.245147	-0.039069		NDE	-0.148982	-0.264542	-0.295617	0.403152	0.404563	0.114294	0.125442	-0.0870223	0.309747
Anxa2	O3	0.265085	0.718988	0.453904		NDE	-0.235654	-0.177009	-0.255658	-0.182665	-0.114252	-0.128505	0.138834	0.0475744	0.122375		NDE	-0.183773	-0.129768	-0.189661	-0.0367703	0.0280915	0.0338425	0.20405	-0.00700714	0.180186						yes				yes
Plod3	O3	0.170198	0.709301	0.539103		NDE	-0.068675	-0.224512	0.160134	0.129387	0.236647	0.0570062	-0.0695752	-0.0917597	-0.0256831		NDE	0.0860427	-0.0736001	-0.182727	0.149254	0.214513	0.0889085	-0.352992	-0.35779	-0.246771						yes				yes
Slc44a3	O3	0.0889595	0.696467	0.607507		NDE	-0.0787329	-0.308993	-0.179869	-0.177826	0.176963	-0.278299	0.11063	0.0789329	0.100343		NDE	0.0491969	0.183876	0.0280239	-0.0533719	-0.0922211	-0.0499553	-0.0993486	-0.0498974	0.0126205
Fam110a	O3	-0.105293	0.581813	0.687106		NDE	-0.180203	-0.0518946	0.0567131	0.207192	0.361297	0.0815692	0.115866	0.116831	-0.118563		NDE	0.149206	0.284086	-0.28727	0.445753	0.374011	0.486761	0.308279	0.0761454	0.15467
Prrc1	O3	0.119487	0.686726	0.567239		NDE	-0.164504	-0.328126	-0.0983001	-0.0797738	-0.20171	0.0365344	-0.217683	-0.348596	-0.333208		NDE	0.288859	0.0898465	0.260141	0.00153831	0.117499	-0.0134838	-0.166558	-0.329607	-0.183715
Bmpr2	O3	0.303751	0.675412	0.371661		NDE	0.0505792	0.119686	0.0666848	0.0158925	-0.175759	-0.034897	0.134691	-0.0184118	-0.0209267		NDE	-0.173473	0.170508	0.375379	-0.258726	0.0064766	-0.0624528	0.485599	-0.00297003	0.206952						yes
Sh2d4a	O3	0.195376	0.674471	0.479095		NDE	0.0609344	-0.032264	-0.0197601	-0.069198	0.0659681	-0.0918842	-0.195999	0.0151602	-0.251131		NDE	0.237332	0.120923	0.0444384	0.122946	0.153354	0.118175	0.072032	-0.0538216	-0.117657
Chmp4c	O3	-0.0844798	0.587048	0.671528		NDE	0.077819	0.087159	0.0332637	0.0937316	-0.0519115	-0.124636	0.149038	-0.0193785	0.102232		NDE	-0.046417	0.019937	-0.107281	0.28382	0.0797655	0.108248	-0.110397	-0.0680668	-0.0186527							yes
Csdc2	O3	-0.0252052	0.645504	0.670709		NDE	-0.39206	0.0159211	-0.0347965	0.275141	0.356997	0.245643	0.146179	0.149964	0.175114		NDE	-0.04463	0.322404	-0.0808198	-0.183811	0.0284197	0.134962	-0.116047	-0.166738	-0.223179
Rnase4	O3	0.0586342	0.670508	0.611873		NDE	-0.216242	-0.16001	-0.244291	0.196858	-0.0355538	-0.240715	0.298334	0.270951	0.0797559		K8	0.0438102	-0.154889	-0.222122	0.116594	0.200841	0.310957	-0.369602	-0.676102	-0.369151
Fndc3a	O3	-0.109745	0.55389	0.663635		NDE	0.0555358	-0.0472688	0.254375	0.19207	-0.104212	-0.0275184	0.011033	-0.0617156	-0.109275		NDE	0.0282151	0.0891521	0.12077	0.0170704	0.279896	-0.0656223	-0.0127719	-0.258453	0.0629429			yes		yes	yes
Btbd3	O3	0.241654	0.660769	0.419115		NDE	0.124434	0.024159	0.153205	0.108962	0.128585	-0.0927749	0.202178	0.21866	-0.02472		NDE	-0.0441719	-0.0882915	-0.0862147	-0.302724	0.0493547	-0.393421	0.20836	-0.232812	0.1314						yes
Acot13	O3	-0.240413	0.417506	0.657919		NDE	0.265073	0.17151	0.2394	0.0737155	-0.087602	0.250399	-0.0345283	-0.149068	-0.0526222		NDE	0.214779	-0.165106	0.0458294	0.168139	0.244507	0.379995	-0.104464	0.00428754	-0.0536229
Tm9sf4	O3	0.164828	0.655786	0.490957		NDE	0.187197	0.155901	-0.0483879	-0.163663	-0.25517	-0.0104153	0.015061	-0.217604	-0.0702877		NDE	-0.185802	0.0342259	-0.104548	0.0218205	0.263765	0.209433	-0.1804	-0.177816	-0.336501
Tgoln2	O3	0.237988	0.649812	0.411824		NDE	-0.190197	-0.177434	-0.19503	-0.0380501	0.124125	0.164813	0.152305	0.010213	-0.0782843		NDE	0.132076	0.341807	0.276025	-0.0418502	0.0285682	-0.0655543	-0.274258	-0.237571	-0.329268
Tpra1	O3	0.281782	0.64838	0.366599		NDE	0.268195	0.150664	0.233277	-0.0647046	-0.100582	-0.186553	0.24049	0.105468	0.0976189		NDE	-0.0116643	0.00817048	0.1249	0.266299	0.158289	0.122272	0.150138	-0.041341	0.141569							yes
Nucb2	O3	0.0481061	0.646296	0.59819		NDE	-0.072005	0.159739	0.120713	-0.025905	0.11584	0.291648	-0.053947	-0.149097	-0.0570574		NDE	-0.0312581	0.110652	-0.251832	0.205146	0.163401	0.0673098	0.0438851	0.0239012	-0.187736						yes				yes
Irf7	O3	-0.162396	0.483193	0.645588		NDE	0.0482395	-0.483659	-0.359789	-0.0131444	0.122851	0.258359	0.0201707	0.132216	0.147797		NDE	0.173041	0.236038	0.105001	0.227952	0.250238	0.3332	-0.191282	-0.50341	0.103577
Igsf9	O3	0.0414679	0.640006	0.598538		NDE	0.196761	-0.111995	-0.11595	-0.153591	-0.0430224	-0.028227	0.089993	-0.0535489	0.0519407		NDE	-0.0624859	-0.10539	0.0134975	0.190572	0.429971	0.502506	-0.133661	-0.0257537	-0.269636						yes
Pdk2	O3	-0.574964	0.0645229	0.639487		NDE	-0.268542	-0.290536	-0.263984	0.220517	0.141722	0.391598	0.213824	0.243919	0.0620076		NDE	-0.267319	-0.365806	-0.404566	0.0725355	0.0769541	0.317494	0.0120799	0.0514456	-0.0305549										yes
Adamts2	O3	0.196638	0.632992	0.436354		NDE	-0.293624	-0.2124	-0.441834	0.309832	0.0658929	0.134994	0.0741522	0.185835	0.0754405		NDE	0.161928	-0.00447768	0.356584	0.119862	-0.0095543	0.217551	-0.328923	-0.283426	-0.307672					yes
Dhrs7	O3	0.262971	0.630458	0.367488		NDE	-0.154527	-0.0839964	-0.132954	-0.19142	-0.14704	0.0546919	0.100499	0.175615	0.182007		NDE	0.0101816	0.175998	-0.0699687	0.245113	0.0820665	0.0621683	0.0515689	0.116144	0.0702121
Cd59	O3	0.157025	0.626299	0.469274		NDE	0.0297044	0.166272	0.229753	0.160022	0.143644	-0.0359463	0.1196	0.0477484	0.0649828		NDE	-0.0624796	0.196214	-0.0319525	0.199905	0.0602182	-0.00654571	0.0101955	-0.109786	-0.024914									yes
Lrrtm3	O3	0.241127	0.623602	0.382476		NDE	-0.130884	-0.175491	-0.303819	-0.13986	0.0835492	0.256344	0.0351601	-0.0482997	0.00914578		NDE	0.0117066	0.126046	0.11178	-0.199785	-0.0258002	-0.070242	0.0804556	-0.080373	0.257618
Prdm1	O3	0.172687	0.623114	0.450427		NDE	-0.241824	-0.481567	-0.306124	-0.0306108	-0.324393	0.0923626	0.210539	0.309925	0.357361		NDE	-0.115909	-0.0787666	0.0902983	0.207267	0.0945085	-0.047132	0.210749	0.20146	0.229014					yes	yes
Myzap	O3	-0.272098	0.345529	0.617627		NDE	-0.22916	-0.0775636	-0.0907647	0.139786	0.126958	0.373219	0.315868	0.159256	0.29769		NDE	-0.0982746	-0.278365	-0.128871	-0.0432903	-0.101857	-0.00821201	-0.0593549	-0.188044	0.161021
Ldb3	O3	0.187064	0.617354	0.430289		NDE	-0.335827	-0.138268	-0.193093	0.338462	-0.0638752	0.342508	-0.279187	-0.0299233	-0.1585		NDE	-0.115469	0.0281099	-0.0133714	0.207687	0.10208	-0.216537	-0.036452	-0.321517	0.0890611						yes
Rnf41	O3	0.141911	0.608215	0.466304		NDE	0.427896	0.184443	0.260048	0.367682	0.0985498	0.143659	-0.038687	-0.359954	0.0501584		NDE	0.20026	0.254207	0.409163	0.179807	0.0494809	0.0522966	-0.0709764	-0.15272	-0.0760212						yes
Hmgcr	O3	0.283405	0.607384	0.323979		NDE	-0.217176	-0.145666	-0.0712292	-0.0400851	0.146521	0.136003	0.0356601	-0.00460505	0.0618269		NDE	-0.0719741	-0.00446341	0.137192	0.20551	0.0865961	0.086815	-0.363046	-0.100718	-0.18476						yes			yes			yes
Ctnna2	O3	0.278885	0.605304	0.326419		NDE	-0.150895	-0.252056	-0.192442	0.0637923	-0.164277	-0.00792591	0.162875	-0.0373804	-0.0521247		NDE	0.0331591	0.0774998	0.00988885	0.19286	0.0523576	0.106898	0.0385979	-0.147911	0.0276893						yes
Fam20c	O3	-0.291372	0.311355	0.602727		NDE	-0.291425	-0.139056	-0.13157	-0.15015	0.0562695	-0.108846	0.38243	-0.0544425	0.0691922		NDE	-0.0377423	0.348753	0.0537169	0.0280782	-0.23862	0.148456	-0.0703984	-0.167469	-0.0748055						yes
Igsf3	O3	-0.453963	0.143374	0.597337		NDE	0.0241982	-0.20868	-0.317478	-0.19493	-0.0891762	-0.208001	0.0372427	-0.0771207	-0.0898869		NDE	0.139832	-0.058772	-0.171298	0.0438852	0.0390608	0.115612	-0.279535	0.0975779	-0.0336978
Plekhf1	O3	0.0577256	0.594352	0.536626		NDE	0.130424	-0.165721	-0.168911	0.283465	0.0369012	0.122307	-0.101711	-0.114819	-0.256516		NDE	-0.15855	-0.148606	-0.166891	0.307927	-0.108162	0.173597	-0.0166805	0.19644	0.0943967									yes
Dnajc22	O3	0.164939	0.586906	0.421967		NDE	-0.109249	0.0596421	0.035032	0.375716	0.132394	0.475326	0.238449	0.0704305	0.173798		NDE	0.0601992	0.0441534	0.0954703	0.253515	0.377543	0.268747	-0.211472	-0.100554	0.095166
Spsb2	O3	0.190491	0.585516	0.395025		NDE	-0.011093	0.00406201	-0.287967	0.199779	0.0572105	0.244447	-0.140786	0.00677222	0.0290501		NDE	0.267175	0.318421	0.562681	0.412464	0.0184258	0.0850568	0.060265	-0.0984304	-0.200099
Adam17	O3	-0.211316	0.373918	0.585234		NDE	0.0581002	-0.048298	-0.0522353	0.466186	0.0774556	0.0930478	0.0696422	0.0209238	-0.0561245		NDE	-0.139305	0.0688041	-0.290157	0.300452	0.19283	0.128138	-0.00674577	-0.146378	0.0766936					yes	yes			yes
Pdpn	O3	-0.206025	0.379085	0.58511		NDE	-0.0556386	0.251243	0.0176072	-0.310905	-0.0597053	-0.185423	0.0790571	0.332214	0.101412		NDE	0.061166	0.10916	-0.0866693	0.0326296	0.0311161	0.152585	-0.122169	-0.134731	0.198505						yes			yes
Dusp10	NDE	-0.0152499	-0.327003	-0.311753		D1	0.906297	1.00126	0.807001	-0.203097	-0.228873	0.155309	0.197945	0.374248	-0.121362		NDE	0.496513	0.333763	0.109966	-0.135573	-0.100906	-0.317613	-0.0638976	0.576462	0.428433						yes
Pabpn1l	NDE	-0.0216246	-0.144633	-0.123008		D1	0.804322	0.478612	0.529234	0.188044	0.438974	0.596476	0.0131781	-0.0015566	0.0336255		NDE	0.34003	0.437651	0.183452	0.268702	0.0974602	0.348595	-0.155302	0.247719	-0.10682
Rmc1	NDE	-0.271128	-0.058594	0.212534		D1	0.780351	0.519381	0.680509	0.0962843	0.0567748	0.34274	0.208794	0.39115	0.233181		NDE	0.164573	-0.17212	-0.021008	-0.0299322	-0.00156283	-0.0618352	-0.134968	0.147151	0.0688582
Cab39l	NDE	0.0192073	0.284938	0.26573		D1	0.681519	0.480619	0.778934	-0.176078	-0.312319	-0.136866	-0.104638	-0.0634204	-0.000359923		NDE	-0.0251323	0.17169	-0.033413	-0.070017	0.111289	-0.0790222	0.0643822	-0.218566	0.160144
Lrrc51	NDE	-0.183895	-0.30275	-0.118855		D1	0.720187	0.286241	0.414905	-0.00393729	-0.151747	-0.130129	-0.00668624	0.205469	0.237108		NDE	0.0330737	-0.0428182	0.230295	-0.0264888	0.135475	0.0712366	0.0081321	0.267736	0.409479
Homer2	NDE	-0.0317661	-0.427021	-0.395255		D1	0.5977	0.606486	0.715708	0.255607	0.298851	0.140121	0.0215463	-0.055644	-0.0845048		NDE	0.0118141	0.00391482	0.268756	-0.135855	-0.225958	0.032334	-0.0220076	0.0526908	0.189048
Enpep	NDE	-0.299779	-0.270641	0.0291381		D1	0.713352	0.264625	0.360222	-0.151928	0.103617	-0.00392336	0.0579915	0.233723	0.0900249		NDE	-0.0811771	-0.164362	-0.161359	0.207958	0.042759	0.0861587	-0.414627	-0.319181	-0.331967
Atg14	NDE	0.0533156	-0.359249	-0.412564		D1	0.692147	0.565577	0.460763	0.176725	0.108392	0.0955261	-0.0113297	-0.117582	-0.242967		NDE	0.304781	-0.0116489	0.0949946	-0.0913429	-0.250321	-0.19742	0.0961827	0.126468	0.138756
Lmo1	NDE	-0.282147	-0.359033	-0.0768859		D1	0.687824	0.364467	0.669308	-0.231062	0.00527144	-0.14149	0.313768	0.260823	0.302214		NDE	0.0394429	-0.153603	-0.229109	0.117144	0.202225	0.0383927	-0.309139	-0.311717	-0.114683
Leng1	NDE	-0.237449	-0.345238	-0.107789		D1	0.656272	0.262796	0.462508	0.0983443	-0.0314812	0.221718	0.0699915	0.0927292	0.202219		NDE	0.219126	0.267762	-0.0989022	0.0684753	-0.164949	-0.122094	0.0784997	0.0720361	0.261716
Zfp93	NDE	-0.130244	-0.567038	-0.436794		D1	0.176147	0.39805	0.634956	0.475618	0.512297	0.322776	-0.228344	-0.149782	-0.136081		NDE	0.0990266	-0.0831342	-0.128325	-0.420291	-0.312951	-0.24931	-0.0687237	0.0706531	-0.199338
Llgl2	NDE	-0.254177	-0.174071	0.0801058		D1	0.628112	0.39197	0.589876	-0.272219	-0.235203	-0.132165	0.0216558	0.158652	0.133929		NDE	0.488821	0.240906	0.28762	0.292578	0.125875	0.426988	-0.113821	0.0783648	0.144525
Tacc3	NDE	-0.203354	-0.298804	-0.0954497		D1	0.470424	0.623006	0.612765	-0.0217007	0.153123	0.207977	0.0517542	0.302459	0.148859		NDE	0.284754	0.0354128	-0.131592	-0.129791	-0.0792905	-0.159721	0.0713935	0.235759	0.0231207						yes
Siah2	NDE	-0.327612	-0.318257	0.00935497		D1	0.359252	0.36845	0.550279	0.220584	0.340472	0.617189	0.000920367	0.215054	0.195003		NDE	0.134036	-0.188269	-0.13984	-0.207573	0.122527	-0.0977639	0.0723988	-0.0884033	0.369919									yes
Zrsr1	NDE	-0.141615	0.142397	0.284012		D1	0.51938	0.612538	0.276707	0.0849079	0.23625	0.0737353	0.0624331	0.0457208	0.117863		NDE	0.445572	0.0879377	0.456107	0.0507577	0.0661087	0.135553	-0.0782094	-0.0552781	-0.398762
Mtfr2	NDE	-0.162712	-0.357422	-0.194711		D1	0.532462	0.608771	0.376905	0.175013	-0.0297877	0.550556	-0.0657406	-0.0305745	-0.0993081		NDE	0.315262	0.130274	0.103497	-0.278774	-0.19993	-0.201052	0.032711	0.0118079	0.197541
Ap1m2	NDE	-0.510005	-0.478696	0.0313087		D1	0.600002	0.521651	0.478141	0.188451	0.250552	0.393155	0.367528	0.454294	0.0397316		NDE	-0.164057	-0.252262	-0.306668	0.0998496	-0.162177	-0.0238044	-0.301108	0.0976709	-0.374978
Rpp25l	NDE	-0.350662	-0.569127	-0.218465		D1	0.599185	0.422241	0.443407	0.271095	0.427719	0.399473	0.0211012	-0.299541	-0.0663133		NDE	-0.0104994	-0.141478	-0.0733274	-0.0918148	0.0686551	-0.0643926	-0.0409837	-0.0619377	-0.0996854
Cenpa	NDE	-0.393806	-0.458481	-0.0646755		D1	0.260806	0.238636	0.588327	0.0495283	-0.263041	-0.0899252	-0.210044	-0.0762975	-0.0248298		NDE	-0.167741	0.0760102	0.0138012	0.0363189	0.338871	0.157582	0.364987	0.136405	0.44205							yes
Madcam1	NDE	-0.145763	-0.334026	-0.188263		D1	-0.133473	0.585275	0.373433	0.066283	0.0579222	0.0563521	0.120571	0.0730924	0.0746573		NDE	0.275027	0.0849862	0.130903	-0.1615	0.132303	0.175097	0.0770985	0.0196728	-0.0620493						yes
Zfp36l2	NDE	-0.159212	-0.459684	-0.300472		D6	-0.00928301	-0.143952	-0.677463	0.325509	0.0558892	0.369777	-0.304713	-0.214683	-0.296114		NDE	-0.256699	0.038282	0.0414875	-0.0399027	-0.324831	-0.0613299	-0.166901	-0.34401	-0.189619						yes	yes			yes
Calml4	NDE	-0.492198	-0.538408	-0.0462098		D6	-0.114291	-0.201966	0.0779104	0.666046	0.121011	0.145127	-0.285685	0.00494155	-0.120506		NDE	-0.112518	-0.221865	-0.181428	-0.108928	-0.116131	-0.186831	-0.272197	-0.0270985	-0.0534516
Myh6	NDE	-0.0762258	0.424501	0.500727		D6	-0.0612745	-0.0274021	-0.109902	0.0201027	0.161228	0.112653	-0.249134	-0.461756	-0.639416		NDE	0.0204763	0.05486	0.0540859	0.0135705	-0.0328142	0.0847329	0.110624	-0.0192303	-0.0960993						yes
Miox	NDE	0.38184	0.241827	-0.140012		D6	-0.206539	-0.168595	-0.211677	0.605656	0.0242226	0.28883	-0.475587	-0.611867	-0.453814		NDE	0.0900196	0.0581559	0.0162369	0.235473	0.119083	-0.1167	0.285013	0.219687	0.0838389
Ifitm1	NDE	0.121679	0.576943	0.455264		D6	-0.120372	-0.000159256	0.0507	0.264078	0.60657	-0.0642188	-0.025135	-0.159478	-0.12342		NDE	0.0731565	0.0263979	0.0243515	0.0157807	0.0931504	-0.0369564	0.107673	-0.300004	-0.119212
Slfn2	NDE	0.241491	0.56917	0.32768		D6	-0.0107982	-0.191893	-0.00817363	-0.14646	0.165856	0.195929	-0.398595	-0.590452	-0.291151		NDE	0.0237948	0.273994	-0.0109598	0.16721	-0.0115666	-0.062556	-0.154514	-0.122783	-0.270512
Atpsckmt	NDE	0.0471382	-0.0587682	-0.105906		D2	0.13564	0.11672	-0.00975336	0.478056	0.403243	0.780825	0.270385	0.41141	0.381069		NDE	0.0409436	-0.110656	-0.019128	-0.440666	0.0612382	0.0879973	-0.0614691	0.0910249	-0.0891152
Stradb	NDE	-0.179496	-0.031192	0.148304		D2	0.0488685	-0.238076	-0.310671	0.149667	0.716284	0.57363	0.247607	0.247937	-0.0997813		NDE	-0.248464	-0.0457897	-0.108291	-0.0484497	-0.0564657	-0.034361	0.13198	0.059685	0.233332									yes
Zfp703	NDE	-0.314618	-0.528868	-0.21425		D2	0.198926	-0.26949	-0.371432	0.120805	-0.0960292	0.706026	0.0689384	-0.000707035	0.154084		K5	-0.00816983	-0.561696	-0.344002	-0.365002	-0.642005	-0.216921	-0.0694673	-0.361189	-0.0428925						yes
Nectin1	NDE	0.284341	0.53982	0.255479		D2	-0.0930238	-0.0794677	-0.173371	0.490576	0.691617	0.575183	0.0624179	-0.0798085	-0.171927		NDE	0.0697733	0.0273578	0.312275	-0.299171	-0.100443	-0.512304	0.17489	0.266252	0.248593						yes
Abcg8	NDE	-0.177921	0.182114	0.360035		D2	0.0244683	0.441125	0.256192	0.318215	0.122731	0.66089	0.158026	0.183074	0.173289		NDE	-0.224871	-0.171036	-0.189603	0.182536	0.240494	0.195427	0.0610319	0.305189	0.125243
Mcm3ap	NDE	-0.521389	-0.408224	0.113166		D2	0.0764432	0.00698202	-0.163258	-0.153973	0.427182	0.616401	-0.177101	0.135462	-0.200176		NDE	-0.119152	0.144053	-0.0829238	0.114211	-0.215506	-0.0359126	-0.273269	0.076297	-0.267448
Katna1	NDE	-0.205761	-0.349888	-0.144127		D2	-0.0569795	-0.155447	0.156018	0.18779	0.267159	0.61033	0.0750139	0.0123497	0.0235521		NDE	0.0974581	0.161726	0.142767	0.0621789	-0.0257093	-0.0465368	0.00175851	0.033479	-0.0375461						yes	yes
Nup214	NDE	0.463346	0.431022	-0.0323243		D2	0.125333	0.231501	-0.109623	-0.24629	0.0138976	0.610176	0.167398	-0.161586	0.00505842		K6	0.180708	-0.187419	0.0304705	-0.449372	-0.0577311	-0.633423	-0.22557	0.149731	0.105475
Zfp667	NDE	-0.149491	0.0471571	0.196648		D2	0.0406265	0.0872791	-0.0444464	0.469982	0.0791411	0.608169	0.23098	0.097315	0.127329		NDE	0.0116856	0.0349004	0.193898	-0.148543	-0.00974971	0.184629	-0.161665	-0.165021	-0.313302
Rgs20	NDE	-0.179845	-0.135688	0.0441578		D2	0.130541	0.156563	0.266006	0.404366	-0.233243	0.607693	0.00977927	0.159506	0.0576512		NDE	0.253291	0.336841	0.343902	-0.0364822	-0.017513	0.088384	0.120026	0.00895391	-0.156266
Riox2	NDE	-0.447089	-0.402448	0.0446404		D2	0.241679	0.0403586	0.144272	0.206845	0.600185	0.561345	0.0610038	0.258905	0.0464025		NDE	0.221442	0.359466	0.212057	0.145633	0.157653	0.259235	-0.245497	-0.18752	0.00895459
Mras	NDE	-0.155875	0.375687	0.531562		D2	-0.143141	-0.052901	-0.419471	-0.0320542	0.243806	0.588757	-0.0814096	-0.186038	0.040791		NDE	-0.184168	-0.434803	-0.174329	-0.0207722	0.138085	-0.00858467	-0.068642	-0.138914	-0.0994348
Fmod	NDE	-0.182214	-0.482087	-0.299873		D3	-0.178555	-0.332613	-1.11976	0.340012	0.178676	-0.147184	-0.111965	0.0453591	-0.295209		NDE	-0.00223596	0.075663	0.470746	0.0128061	0.118262	0.00217662	-0.0668561	0.324476	0.260887
Tmem134	NDE	-0.354687	-0.49802	-0.143332		D3	-0.917343	-0.306802	-0.866865	-0.0537883	-0.0611597	-0.159621	0.0351525	-0.0124339	-0.0953699		NDE	-0.318088	-0.20425	-0.0436765	0.0233306	0.19135	0.1567	0.199688	0.270647	-0.0994553
Deaf1	NDE	-0.125238	-0.00804888	0.117189		D3	-0.455917	-0.408741	-0.828971	-0.0272285	-0.105166	-0.234142	-0.0459023	0.188923	-0.141009		NDE	-0.0607859	0.307471	-0.154818	0.0617777	-0.250718	0.072976	-0.362239	-0.141413	-0.200841
Adipoq	NDE	-0.204653	-0.249079	-0.044426		D3	-0.495572	-0.429241	-0.801029	0.0189073	-0.134028	0.00539667	0.0160675	0.0107338	-0.105777		K1	-0.071814	1.02186	0.388918	0.143769	-0.260077	-0.0740719	-0.0447677	0.142022	0.347737						yes			yes	yes
Kansl3	NDE	-0.264168	-0.357615	-0.0934464		D3	-0.0335686	-0.346273	-0.789105	0.152024	0.00313606	0.0217822	-0.148766	-0.00969615	-0.37549		NDE	-0.180924	-0.264662	-0.0634436	-0.0686568	-0.100439	-0.00359319	-0.136687	-0.0886439	-0.235324
Ssbp3	NDE	-0.177459	-0.259708	-0.0822484		D3	-0.355003	-0.249621	-0.78534	-0.00810805	0.0283142	0.0207851	0.142166	-0.0654829	0.0446437		NDE	-0.0154498	0.0399275	-0.0089108	0.282444	0.0355024	0.27978	-0.107301	0.137551	-0.207972						yes
Acsl1	NDE	-0.0131729	-0.0696006	-0.0564277		D3	-0.76878	-0.662798	-0.777038	-0.00707475	0.241011	-0.111451	0.206923	0.256168	0.030521		NDE	-0.0834145	0.403932	0.357264	0.188124	-0.0113851	-0.0907639	-0.266732	-0.318117	-0.201336										yes
Tspyl1	NDE	-0.0174286	-0.142659	-0.125231		D3	-0.636966	-0.505377	-0.766316	-0.00988714	-0.201835	-0.297331	-0.136026	0.00860322	-0.0264393		NDE	0.00448217	0.296208	-0.079429	-0.178596	-0.319245	-0.0904788	-0.288176	0.0688352	-0.194672
Slain2	NDE	-0.134572	0.357353	0.491925		D3	-0.531695	-0.629632	-0.758362	0.133041	0.00321215	0.0221684	0.00381329	-0.0202065	-0.179478		NDE	0.234742	0.0345852	0.0420719	0.173639	0.222141	0.0213452	-0.0646511	-0.480467	-0.349013
Hsd17b8	NDE	0.254488	-0.142376	-0.396864		D3	-0.699194	-0.635371	-0.708902	0.110122	-0.0443385	0.0336866	-0.0372239	-0.0472649	0.188266		NDE	-0.194624	0.0303003	-0.00202131	0.190727	0.129705	-0.104702	0.031844	0.00884574	0.121452											yes	yes
Mmgt1	NDE	-0.0801722	-0.0746392	0.005533		D3	-0.697171	-0.445492	-0.615918	0.11867	-0.0383466	-0.0629034	-0.0478926	-0.000112545	0.14182		NDE	-0.164681	-0.0714285	-0.529623	-0.304693	-0.149974	-0.342943	-0.38308	-0.20718	-0.130699
Cfb	NDE	-0.0566944	-0.212383	-0.155689		D3	-0.401333	-0.147948	-0.687636	0.0124134	-0.133814	-0.278792	0.260342	0.355519	0.2314		K1	0.204342	0.727885	0.0641036	0.241191	0.291007	-0.0204623	0.0223519	0.271152	0.0040466										yes
Bcl7c	NDE	-0.0510824	-0.271173	-0.220091		D3	-0.453615	-0.45326	-0.686414	-0.105154	0.0851225	-0.296289	-0.0498882	-0.298182	-0.0541076		NDE	-0.132756	-0.372472	-0.00290326	0.228264	0.00458947	-0.0558878	0.12976	-0.00219162	0.214247
Dab2	NDE	0.273035	0.276324	0.00328877		D3	-0.350665	-0.644043	-0.672896	0.173279	-0.0366596	0.10106	0.0463226	0.00959898	0.0232099		NDE	-0.0680818	-0.164752	-0.202908	-0.0790352	0.00577826	-0.203557	0.26667	-0.10871	0.0348501						yes			yes	yes	yes	yes
Reps1	NDE	-0.41398	-0.180753	0.233227		D3	-0.237769	-0.590949	-0.668557	0.338042	0.052118	0.293113	0.11216	0.0377172	0.0599893		NDE	0.247265	0.437571	0.368247	0.282616	0.31904	0.428989	0.290116	-0.165335	-0.00218247
Gnb2	NDE	0.038202	-0.266735	-0.304937		D3	-0.304569	-0.645892	-0.546658	0.124773	-0.0951646	0.0769796	0.12721	0.00332726	-0.00767988		NDE	-0.00701784	0.0405511	-0.105232	-0.310727	-0.0941404	0.0236577	0.205965	0.151976	-0.239888
Maf	NDE	-0.267332	-0.198808	0.0685237		D3	-0.535224	-0.645498	-0.483029	-0.258495	-0.178537	0.0473581	-0.125276	-0.0573023	-0.253365		NDE	-0.12345	-0.189972	0.0349691	-0.0194203	0.390328	0.0674478	-0.0904937	0.0124633	-0.252083						yes
Adpgk	NDE	0.267681	0.0562309	-0.211451		D3	-0.588204	-0.644219	-0.52877	0.240349	0.290828	-0.156827	-0.262102	-0.160469	-0.471301		NDE	0.0131087	0.129571	0.341639	-0.165468	0.0199524	-0.157662	0.309054	0.422847	0.278379
Abi1	NDE	0.109436	-0.102434	-0.21187		D3	-0.545403	-0.547268	-0.63785	0.390247	0.0767464	0.022454	0.061144	0.230224	-0.00190789		NDE	-0.0331291	0.33875	0.140847	0.0966363	-0.403423	0.00373806	0.138227	0.289816	-0.0267342						yes
Zeb1	NDE	-0.571746	-0.420108	0.151638		D3	-0.38624	-0.567576	-0.622168	0.103138	-0.0875834	0.179453	-0.124363	0.00973137	-0.0850766		NDE	-0.101219	0.00381632	0.0779292	0.191777	0.166917	0.0181165	-0.0222221	0.0505271	-0.0435952						yes
Adprs	NDE	0.144227	-0.211325	-0.355552		D3	-0.505558	-0.305231	-0.601486	0.0394776	-0.262038	-0.265743	-0.147694	-0.0956375	-0.0373145		NDE	0.123974	0.118759	0.0972495	-0.0238867	0.238854	-0.3284	-0.0253505	0.042831	-0.0626002
Lats1	NDE	-0.199756	-0.355376	-0.15562		D3	-0.39034	-0.460382	-0.600854	-0.347458	-0.320651	0.118591	0.209965	-0.0144922	0.0530783		NDE	-0.181111	-0.0723985	-0.325794	-0.229744	-0.325516	-0.305199	-0.110769	0.0595611	-0.135669						yes			yes	yes
Baz1b	NDE	-0.338942	0.0344308	0.373373		D3	-0.281146	-0.585067	-0.401763	0.041288	-0.142557	-0.427914	-0.204857	-0.0121892	-0.512725		NDE	-0.24782	-0.323421	-0.120588	0.0300666	0.0774511	-0.0365243	-0.179537	-0.28913	-0.469725
Tmem119	NDE	0.16014	-0.183216	-0.343356		D4	0.0895672	0.145923	0.00750955	-0.426147	-0.0495602	-0.85354	0.258409	0.410238	0.353244		NDE	-0.180399	0.175909	-0.106292	-0.256612	-0.568936	-0.310923	-0.300146	-0.110015	-0.307908					yes	yes
Hist1h4b	NDE	0.565507	0.477841	-0.0876658		D4	0.214342	0.0262704	0.0383837	-0.422428	-0.19612	-0.795114	0.356267	-0.378705	0.13217		K6	0.13869	0.222347	0.418099	-0.0699601	-0.62929	-0.139803	0.0971329	0.0751612	-0.0322768						yes
Etnk2	NDE	0.373204	0.0640612	-0.309142		D4	-0.121454	0.163127	0.0502477	-0.670635	-0.0931741	-0.207	-0.0195549	-0.0117586	0.178691		NDE	-0.141653	-0.0541128	0.0784239	-0.267518	-0.301725	-0.0763	-0.424525	-0.152292	-0.373304
Snapc1	NDE	-0.324025	-0.436947	-0.112922		D4	0.174282	0.0730342	0.210241	-0.118336	-0.15704	-0.637469	-0.0729991	0.128547	-0.0144481		NDE	0.136289	-0.0444911	-0.0420705	0.00834852	0.156928	0.173915	0.100017	0.171273	-0.0122412
Spon1	NDE	-0.253425	-0.504674	-0.251248		D4	0.278653	0.613051	0.0728288	-0.317399	-0.418014	-0.0726398	0.43136	-0.00818616	0.0366295		NDE	0.140635	-0.0908478	-0.187928	-0.40967	-0.021969	-0.400703	-0.432612	-0.25373	-0.407758
Emd	NDE	0.498723	0.135083	-0.363639		D4	0.00180353	0.227406	0.229141	-0.475736	-0.382155	-0.595614	0.119432	-0.0115597	0.0793176		NDE	0.225155	0.0526895	-0.0150112	-0.105902	-0.353496	-0.295647	0.0711098	-0.094668	0.071213						yes
Cidea	NDE	0.0874405	0.183126	0.0956854		D4	0.063398	-0.122115	-0.201531	-0.0356838	-0.541907	-0.278105	0.585265	-0.353305	-0.220697		K3	-0.155643	0.119116	0.112699	0.404924	0.128618	0.272926	0.449277	0.698244	0.950465									yes
Hm13	NDE	0.0715855	0.131779	0.0601939		D5	-0.237861	-0.17599	-0.0955287	-0.713054	-0.136896	-0.516542	0.0339963	0.0827915	0.108128		NDE	-0.17295	0.25085	0.0921002	-0.0206998	0.0920922	-0.0270918	-0.159581	0.14668	0.0719799
Ctss	NDE	-0.159438	0.0928216	0.252259		D5	-0.201015	-0.322466	-0.235733	-0.322699	-0.244513	-0.269387	-0.397256	-0.687651	-0.47736		NDE	-0.28407	-0.207332	-0.342153	-0.0954264	0.291402	0.0479829	-0.0878518	-0.191338	-0.223615										yes
RT1-Bb	NDE	0.261203	0.524157	0.262954		D5	0.00412654	-0.125664	-0.133699	-0.298011	-0.472943	-0.256874	-0.687167	-0.646824	-0.642093		K7	-0.162239	-0.073496	-0.0752212	-0.461487	-0.305949	-0.15642	-0.781049	-0.0477499	0.0825867						yes				yes
Sidt2	NDE	0.413114	0.524241	0.111127		D5	0.235622	-0.148957	-0.0792611	-0.343441	-0.686977	-0.133327	-0.230179	-0.654354	-0.330887		NDE	0.118637	0.270952	0.230868	0.17304	-0.0304949	0.137012	-0.168843	-0.250769	-0.377782						yes
Zfp347	NDE	0.0472557	0.0445104	-0.00274531		D5	0.00862073	-0.0781965	-0.223375	-0.150853	0.0937422	-0.615752	-0.186111	-0.0811738	-0.147707		NDE	-0.29914	-0.290703	0.175241	0.235506	-0.296035	-0.0491797	-0.134038	-0.32375	-0.126779
RGD1560010	NDE	0.0523975	-0.288743	-0.34114		D5	-0.284	-0.131872	-0.418457	-0.613568	-0.256934	-0.323958	-0.19519	0.130445	-0.110466		NDE	0.100287	0.317843	0.325803	0.035119	-0.119891	-0.0371897	0.0886186	0.503439	0.321939
Tgfb1i1	NDE	-0.000797144	0.180301	0.181098		D5	-0.134383	-0.0321992	0.0169475	-0.605257	0.025622	-0.308491	-0.150677	-0.0371562	-0.147418		NDE	-0.0459467	-0.348403	-0.163347	-0.0761382	-0.401808	-0.110944	-0.229442	-0.0376374	-0.277202						yes
Sec61g	NDE	-0.213897	-0.458529	-0.244632		D5	0.306432	-0.29487	-0.186944	-0.355647	-0.603946	-0.554111	-0.0426581	-0.0590471	-0.0705103		NDE	0.108208	0.201519	0.483161	-0.0227962	-0.182495	-0.0888755	-0.0053854	-0.0777563	0.080745
Vof16	NDE	-0.133078	-0.268227	-0.135148		NDE	0.339067	-0.241391	-0.40247	-0.0592463	-0.54039	-0.475788	-0.262544	-0.349037	-0.249085		K1	-0.075102	0.0208858	1.00495	0.282164	-0.0236605	0.0031182	-0.20413	-0.0874466	0.0233838
Tpsb2	NDE	-0.157213	-0.266482	-0.109269		NDE	-0.189494	-0.030013	-0.413479	0.0121016	0.124374	0.161164	0.0371421	-0.0011849	-0.0706351		K1	0.971431	0.25587	0.11196	-0.0429727	-0.0642749	-0.11256	-0.0453727	-0.140255	0.0652635
Hormad1	NDE	-0.158822	-0.168152	-0.00933009		NDE	0.128512	0.00858187	0.299895	0.0673746	0.220353	0.38971	-0.148698	0.124889	-0.00401714		K1	0.75502	0.349642	0.866587	0.252293	0.10933	-0.0623128	-0.0251386	0.000625443	-0.0817707				yes	yes	yes
Sdc4	NDE	0.0338727	-0.431087	-0.46496		NDE	-0.0157703	0.329252	-0.244317	-0.307737	-0.19856	-0.205138	-0.247883	-0.0231223	-0.149952		K1	0.127627	0.744654	0.457816	-0.0695713	-0.176843	-0.238873	-0.439424	-0.121254	0.109219						yes		yes
Vegfb	NDE	0.183372	0.0477591	-0.135613		NDE	-0.0667015	-0.358672	-0.380287	-0.286156	-0.145245	-0.287128	-0.098204	0.0849737	-0.127087		K1	0.572285	0.732664	0.477029	-0.111758	-0.305432	-0.17903	-0.152454	-0.0344002	0.0890765							yes		yes
Elac1	NDE	0.127418	0.212959	0.0855408		NDE	-0.134317	-0.173746	0.0778414	-0.0617211	-0.192184	-0.0207925	-0.0252114	0.0296624	0.0908147		K1	0.107165	0.323554	0.702397	-0.11493	0.0348107	0.247292	-0.126118	-0.0136165	-0.0106194
Ly6i	NDE	0.0184055	-0.206336	-0.224741		NDE	-0.015225	0.121924	0.0996739	0.15598	-0.0486952	0.201141	-0.052378	0.0260365	-0.00965024		K1	0.417258	0.685983	0.301217	0.169526	0.000116437	0.287175	0.118848	0.221379	0.0384088
Dcakd	NDE	-0.188966	-0.303201	-0.114235		NDE	-0.223445	0.139449	0.246503	-0.0131095	0.325858	-0.194622	0.00224038	0.0881014	0.289624		K1	0.662905	0.326265	0.139237	-0.267254	-0.0496842	-0.0485875	-0.000285998	0.161272	0.184409
Dock1	NDE	0.135473	0.0974265	-0.0380464		NDE	-0.178749	-0.00783444	0.276399	0.0558171	0.0770084	0.0365025	-0.178823	-0.282326	-0.21868		K1	0.363731	0.374814	0.401796	-0.162795	-0.0112166	-0.0158365	-0.122631	0.0431872	-0.625478						yes
Kdm3a	NDE	0.317485	-0.0727727	-0.390257		NDE	0.271368	0.404095	-0.190982	-0.44301	-0.262204	0.0107927	0.0817035	0.0119542	0.0111894		K1	0.371758	0.625225	0.318671	-0.118038	0.0105503	0.029486	0.233829	0.345923	-0.0253092			yes		yes	yes				yes
Cap1	NDE	0.505897	0.559842	0.0539448		NDE	0.0295385	-0.107932	-0.205671	-0.153794	-0.145203	0.0328325	-0.169067	0.022623	-0.109593		K1	0.2619	0.624246	0.231316	-0.0261879	0.065785	0.297402	-0.159638	0.321838	-0.106272
Shq1	NDE	-0.0601681	0.0822875	0.142456		NDE	0.180069	0.275956	0.2427	-0.119873	0.229597	0.148771	-0.106682	-0.281494	0.0832265		K1	0.622322	0.0218469	0.354233	0.119897	0.0125484	0.230035	-0.274818	0.193801	-0.172679									yes
Mrap2	NDE	-0.152964	-0.28484	-0.131876		NDE	0.139411	-0.149884	-0.0485836	-0.0767663	0.508165	0.268413	-0.0594087	0.128935	0.108496		K1	0.620968	0.0498801	0.315899	-0.164191	0.347147	-0.278761	-0.0889604	-0.0135263	-0.193044
Shroom2	NDE	-0.203162	-0.297259	-0.094097		NDE	-0.0463367	-0.151939	-0.108737	0.157975	-0.158664	0.140882	0.165897	0.112623	0.0857088		K1	0.0576559	0.619384	0.285064	0.0277769	-0.0294397	0.0151224	-0.0333981	0.0485871	0.0933431
Npm2	NDE	-0.137959	-0.507034	-0.369074		NDE	0.279884	-0.0106153	0.372839	0.0501056	0.527215	0.408033	-0.0453581	-0.367796	0.140661		K1	0.594646	0.0121768	0.460032	0.0498329	-0.134708	-0.0249938	-0.0567499	-0.213028	-0.155146				yes	yes	yes
Inip	NDE	0.140658	-0.0262427	-0.166901		NDE	0.208533	0.138127	0.337445	-0.0266729	-0.0490397	0.0696163	0.210582	0.271641	0.139147		K1	0.592674	0.191544	0.0974583	0.0953568	-0.100826	0.0696064	-0.19504	-0.0533322	-0.0415122								yes
Tmem185b	NDE	0.538454	0.356994	-0.18146		NDE	-0.0614549	0.0143244	0.157729	-0.0767772	0.118135	-0.0589436	-0.0908387	0.0244048	-0.0889337		K1	0.2873	0.591225	0.24764	0.138324	-0.204163	-0.356426	-0.253095	-0.188641	-0.54993
Sbno1	NDE	0.235006	0.1338	-0.101207		NDE	-0.227499	0.132335	-0.0934004	0.386789	-0.0815999	-0.164287	0.0521296	0.174796	0.030234		K1	0.180585	0.0574202	0.587495	-0.415562	0.0183426	-0.152496	0.201102	0.196	0.0961215
Crls1	NDE	0.268678	0.257934	-0.0107435		NDE	0.149084	-0.225008	-0.314073	0.186052	-0.0876892	0.178397	-0.362328	-0.421856	-0.325416		K2	-0.372812	-0.0491948	-0.0629807	0.0327841	0.119661	0.429634	0.0653374	-0.157114	0.788493										yes
Dock6	NDE	-0.310093	0.0182268	0.32832		NDE	0.285293	0.367427	0.216805	0.0922018	0.162117	0.168114	0.192928	0.126692	0.0395386		K2	0.241784	0.309322	-0.0546309	0.406247	0.308741	0.74809	0.0837697	0.177347	-0.277766
Gjb2	NDE	0.320075	-0.0512307	-0.371306		NDE	-0.0284495	-0.0378398	-0.0999576	0.000752508	0.232778	-0.0698734	-0.0336497	0.0211631	0.041424		K2	0.0188325	0.0369668	0.0461161	0.377191	-0.0989255	0.740312	0.0210248	0.207673	0.333801										yes
Fabp1	NDE	0.383066	-0.0616602	-0.444727		NDE	-0.136014	-0.103807	-0.14041	-0.131084	-0.463387	-0.341431	-0.14767	0.0143419	-0.106843		K2	-0.14829	0.0449487	0.0555172	0.672673	0.220739	0.449803	0.08928	0.146364	0.199668									yes
Nrip3	NDE	-0.320889	-0.355963	-0.0350739		NDE	0.0764949	0.0648354	-0.206188	0.109445	-0.345657	-0.295306	0.0540016	0.155698	-0.00574591		K2	-0.0871989	-0.371962	0.200979	-0.205019	-0.201113	0.65912	-0.0888192	-0.0468457	-0.0919126
Plcxd2	NDE	-0.280482	-0.129759	0.150723		NDE	0.00338318	-0.180358	-0.391931	0.141097	0.0321474	0.276967	0.293469	0.21804	0.067674		K2	-0.155347	0.0823955	-0.0913446	0.6482	0.290965	0.0728622	0.00109472	0.10369	0.162654
Slpi	NDE	-0.314593	-0.210769	0.103824		NDE	0.00810312	0.0194077	-0.197068	0.387668	-0.100018	0.16487	0.121079	-0.0762237	0.194522		K3	-0.278098	-0.233523	-0.259803	0.209173	0.190889	0.190794	0.403305	0.789644	0.633191
Akr1c15	NDE	0.0143407	0.513398	0.499057		NDE	-0.0732451	-0.0369568	0.100841	0.0795481	-0.220274	0.0461834	-0.0693353	-0.519515	-0.146823		K3	-0.0641301	0.0959146	0.119523	0.372327	0.311815	0.25115	0.617016	0.637264	0.677401												yes
Sectm1b	NDE	0.296122	0.0843972	-0.211725		NDE	-0.114292	-0.0645302	-0.21016	-0.045136	0.0904361	0.0884065	0.195174	0.104766	0.134189		K4	0.0708021	0.058816	0.133696	-0.0396806	-0.12502	-0.166751	0.296712	0.687757	0.333822
Tent4b	NDE	0.0667216	-0.311461	-0.378183		NDE	-0.0688273	-0.113759	-0.197385	-0.150554	0.0127841	0.0713426	-0.10411	0.24856	0.160548		K4	0.332234	0.395933	0.0936286	0.117128	0.24102	0.0610281	0.279527	0.634035	0.394553
Abcd2	NDE	0.0793672	-0.115583	-0.19495		NDE	-0.375164	-0.417036	-0.543472	-0.0740432	0.402265	0.431394	-0.134938	-0.2117	-0.0870007		K4	0.0717808	0.196376	-0.0846664	-0.198037	-0.242748	-0.0644796	0.444141	0.433005	0.610878
Msn	NDE	-0.0467486	0.132876	0.179624		NDE	-0.0350236	-0.0888708	0.145775	-0.0170447	0.149128	0.0492744	0.244982	-0.0147916	0.0631617		K5	-0.148696	-0.126472	-0.233189	0.0801958	0.148122	-0.194094	0.649284	0.189753	0.217233						yes
Eral1	NDE	-0.313348	-0.422133	-0.108785		NDE	0.144626	0.062612	0.0518102	-0.128299	-0.100672	0.187473	0.12241	-0.0418936	0.194397		K5	-0.334672	-0.418044	-0.647828	-0.0618484	-0.00973601	0.102864	0.00901798	0.0379765	-0.0216833
Tnpo3	NDE	-0.093529	-0.126823	-0.0332943		NDE	-0.170579	-0.0219827	-0.142983	-0.1676	-0.108973	0.127318	-0.00341577	-0.143813	-0.0408719		K5	-0.156994	-0.224251	-0.631861	-0.0278006	-0.0757271	-0.152925	-0.0897669	-0.0720452	0.0765893
Crym	NDE	0.237218	0.43732	0.200103		NDE	-0.0071436	-0.219843	0.000750475	-0.419344	-0.416072	-0.236352	0.212528	0.0955276	0.20343		K5	-0.056797	0.118527	-0.253001	-0.435625	-0.0430386	-0.599019	0.339504	-0.0291038	0.390173										yes	yes
Ifih1	NDE	0.208993	-0.101826	-0.310819		NDE	0.0695073	0.122148	-0.101087	0.0847061	0.251854	-0.154037	-0.162292	0.138818	-0.00353869		K5	-0.0302501	-0.000599693	0.0158597	-0.0526661	0.120144	-0.196825	0.591777	0.200964	0.349027
Nup62	NDE	-0.422224	-0.359686	0.0625373		NDE	-0.00275582	0.154209	0.13339	0.101321	0.190104	0.279605	0.15043	0.15672	0.131083		K5	0.0141571	-0.20431	-0.588174	-0.119344	-0.0703551	0.0662439	-0.241679	0.0975564	-0.21586					yes		yes		yes
Dlc1	NDE	-0.218499	-0.467586	-0.249087		NDE	-0.156678	-0.034569	-0.127042	0.285761	-0.140239	0.0936962	0.159181	0.237365	0.103096		K6	-0.312525	-0.0141309	-0.176988	-0.192209	-0.695826	-0.0563763	-0.0708898	0.275813	-0.0774713									yes	yes
Cnr2	NDE	-0.16104	-0.548109	-0.387069		NDE	-0.125238	-0.169971	-0.167297	-0.210091	-0.274579	0.203375	-0.149308	0.060353	-0.189102		K6	0.0966718	-0.0185213	0.255189	-0.614882	-0.439259	-0.173235	0.226894	0.00654011	0.373707
Fbxl14	NDE	-0.0657983	-0.398686	-0.332887		NDE	-0.149115	-0.0558567	-0.10106	0.231915	0.0228109	0.300572	0.0840911	-0.178299	-0.0840331		K6	0.150992	-0.0115929	0.285914	-0.490504	-0.600688	-0.196848	0.0478863	-0.0679064	0.140906
Zfp709l1	NDE	0.480932	0.119125	-0.361807		NDE	0.225575	0.288017	0.0698246	0.04868	-0.00918787	-0.106126	0.19191	-0.269999	-0.0883521		K7	0.0640669	-0.00356727	0.262249	-0.32937	-0.321481	-0.786166	-0.279384	-0.477026	-0.375459
Tnfrsf9	NDE	0.319122	-0.167884	-0.487006		NDE	-0.00282126	0.186162	0.0520712	-0.0169303	0.356567	0.321269	0.0575438	0.260161	0.0679301		K7	0.0708546	-0.00147942	-0.101342	-0.285557	-0.643014	-0.662775	-0.251639	-0.172984	-0.288972
Fyco1	NDE	0.298083	0.358521	0.0604387		NDE	0.133733	-0.291072	-0.230738	-0.215521	-0.130087	-0.365595	0.0670803	-0.01488	0.139747		K7	-0.217088	-0.0260902	0.26793	-0.347097	-0.198553	-0.350244	-0.299898	-0.265095	-0.606603
