# Supplementary material for: Transcriptional profiling of the developing rat ovary following intrauterine exposure to the endocrine disruptors diethylstilbestrol and ketoconazole
Source: Arch Toxicol. 2023 Jan 18;97(3):849–63. doi: 10.1007/s00204-023-03442-2 (PMC9968686; doi:10.1007/s00204-023-03442-2)
Supplement: Supplementary file 9 — Supplementary file9 (XLSX 110 KB) [file 204_2023_3442_MOESM9_ESM.xlsx]

## Sheet: Functional analysis
Table S2. Significantly enriched GO terms associated with each gene expression pattern. Biological process, kegg pathway and single-cell clusters cell-type markers significantly associated with differentially expressed genes (DEGs) retrieved during rat ovary developmental process (Gene cluster O1 to O3), exposure to DES (Gene cluster D3-5, under-expressed patterns) and exposure to KTZ (Gene clust…
term	category	Gene cluster	Gene symbols	r	R	n	N	rR (%)	rExpected	adj.p.hyper.enri
reproduction (GO:0000003)	biological_process	O1	Amhr2|Bmp4|Bnc1|Ccnb2|Ddx4|E2f1|Fbln1|Fkbp6|Gas8|Gtsf1|Hrob|Hsf2bp|Ift27|Igf2|Igfbp3|Kdm1b|Kif20a|Kifc1|Ldhc|Lmna|Mael|Mdfi|Mmp2|Nobox|Odf2|P2rx1|Pdgfa|Plat|Ptgds|Rab3a|Rad51ap1|Rad51c|Rnf17|Rpl39l|Rspo1|Sdc1|Serpinf1|Setd2|Sfrp1|Shbg|Slc6a4|Smc1b|Sohlh1|Sox15|Syce1|Syce2|Sycp1|Sycp3|Tcp11|Tdrd1|Tekt3|Terb2|Tex101|Tex19.2|Tgfb3|Thbd|Thra|Tspan8|Tubg2|Vash2|Ybx2|Brdt|Ccnb1ip1|Duox2|Ift81|Igf2r|Rob…	119	550	1541	15250	21.6	56	5.49e-12
reproductive process (GO:0022414)	biological_process	O1	Amhr2|Bmp4|Bnc1|Ccnb2|Ddx4|E2f1|Fbln1|Fkbp6|Gas8|Gtsf1|Hrob|Hsf2bp|Ift27|Igf2|Igfbp3|Kdm1b|Kif20a|Kifc1|Ldhc|Lmna|Mael|Mdfi|Mmp2|Nobox|Odf2|P2rx1|Pdgfa|Plat|Ptgds|Rab3a|Rad51ap1|Rad51c|Rnf17|Rpl39l|Rspo1|Sdc1|Serpinf1|Setd2|Sfrp1|Shbg|Slc6a4|Smc1b|Sohlh1|Sox15|Syce1|Syce2|Sycp1|Sycp3|Tcp11|Tdrd1|Tekt3|Terb2|Tex101|Tex19.2|Tgfb3|Thbd|Thra|Tspan8|Tubg2|Vash2|Ybx2|Brdt|Ccnb1ip1|Duox2|Ift81|Igf2r|Rob…	118	550	1539	15250	21.5	56	6.45e-12
sexual reproduction (GO:0019953)	biological_process	O1	Bmp4|Bnc1|Ccnb2|Ddx4|E2f1|Fkbp6|Gtsf1|Hrob|Hsf2bp|Ift27|Kdm1b|Kif20a|Kifc1|Lmna|Mael|Mmp2|Odf2|P2rx1|Plat|Ptgds|Rab3a|Rad51c|Rnf17|Rpl39l|Rspo1|Shbg|Slc6a4|Sohlh1|Sycp1|Sycp3|Tcp11|Tdrd1|Tex101|Tex19.2|Thra|Tspan8|Ybx2|Brdt|Ccnb1ip1|Duox2|Ift81|Igf2r|Astl|Aurkc|Fuom|Lin28a|Mdk|Mos|Nlrp5|Ptn|Sohlh2|Tex19.1|Wt1|Zp2|Zp3|Zp4|Adcy3|Bik|Celf3|Dazl|Dkkl1|Gdf9|Sox9|Spire2|Tdrd5|Tdrp|Tyro3|Wnt4|Zp1	69	550	823	15250	12.5	30	2.2e-07
multi-organism reproductive process (GO:0044703)	biological_process	O1	Bmp4|Bnc1|Ccnb2|Ddx4|E2f1|Fbln1|Fkbp6|Gtsf1|Hrob|Hsf2bp|Ift27|Igf2|Igfbp3|Kdm1b|Kif20a|Kifc1|Lmna|Mael|Mmp2|Odf2|P2rx1|Plat|Ptgds|Rab3a|Rad51c|Rnf17|Rpl39l|Rspo1|Shbg|Slc6a4|Sohlh1|Sycp1|Sycp3|Tcp11|Tdrd1|Tekt3|Tex101|Tex19.2|Tgfb3|Thbd|Thra|Tspan8|Ybx2|Brdt|Ccnb1ip1|Duox2|Ift81|Igf2r|Slc38a1|Astl|Aurkc|Fuom|Lin28a|Mdk|Mos|Nlrp5|Ptn|Sohlh2|Tex19.1|Wt1|Zp2|Zp3|Zp4|Adcy3|Arg2|Bik|Celf3|Dazl|Dkkl1|G…	78	550	1056	15250	14.2	38	2.76e-06
developmental process involved in reproduction (GO:0003006)	biological_process	O1	Amhr2|Bmp4|Bnc1|Ccnb2|Ddx4|E2f1|Fkbp6|Gtsf1|Hsf2bp|Ift27|Igf2|Kif20a|Kifc1|Lmna|Mael|Mdfi|Mmp2|Nobox|Odf2|Pdgfa|Rad51c|Rnf17|Rpl39l|Sdc1|Serpinf1|Setd2|Sfrp1|Shbg|Sohlh1|Sox15|Sycp1|Sycp3|Tcp11|Tdrd1|Tex19.2|Tspan8|Vash2|Ybx2|Brdt|Ccnb1ip1|Ift81|Igf2r|Robo2|Aurkc|Cdkn1c|Krt19|Lin28a|Mdk|Mos|Ptn|Sohlh2|Tex19.1|Wt1|Zp3|Ahr|Alkbh1|Bik|Celf3|Cga|Crip1|Dazl|Gdf9|Hsd17b2|Kdr|Kitlg|Krt8|Lhx8|Plag1|Sfrp2…	77	550	1035	15250	14	37	2.76e-06
multi-organism process (GO:0051704)	biological_process	O1	Bmp4|Bnc1|Ccnb2|Ddx4|E2f1|Fbln1|Fkbp6|Gtsf1|Hrob|Hsf2bp|Ift27|Igf2|Igfbp3|Kdm1b|Kif20a|Kifc1|Lmna|Mael|Mmp2|Mx2|Odf2|P2rx1|Plat|Ptgds|Rab3a|Rad51c|Rnf17|Rpl39l|Rspo1|Shbg|Slc6a4|Sohlh1|Sycp1|Sycp3|Tcp11|Tdrd1|Tekt3|Tex101|Tex19.2|Tgfb3|Thbd|Thra|Tspan8|Ybx2|Brdt|Ccnb1ip1|Duox2|Ift81|Igf2r|Slc38a1|Astl|Aurkc|Fuom|Lin28a|Mdk|Mos|Nlrp5|Ptn|Sohlh2|Tex19.1|Wt1|Zp2|Zp3|Zp4|Adcy3|Arg2|Bik|Celf3|Dazl|Dkk…	79	550	1090	15250	14.4	39	4.24e-06
cell division (GO:0051301)	biological_process	O1	Anapc15|Birc5|Calm2|Cdca3|Cdca4|Dppa3|Igf2|Kdf1|Kif18b|Kif20a|Kif20b|Kifc1|Oip5|Pdgfa|Pou5f1|Setd2|Ska1|Ska2|Spc25|Spdl1|Stmn1|Syce1|Sycp1|Sycp3|Tgfb3|RGD1566265|Zfyve19|Aurkc|Mdk|Nlrp5|Ptn|Ccnd3|Ccp110|Ect2|Ensa|Gdf9|Myo19|Nuf2|Recql5|Septin8|Sfrp2|Spire2|Unc119	43	550	440	15250	7.8	16	6.62e-06
cell cycle process (GO:0022402)	biological_process	O1	Anapc15|Birc5|Bmp4|Calm2|Ccnb2|Ccno|Ddx4|E2f1|Fbxl15|Haus4|Hsf2bp|Igf2|Kif18b|Kif20a|Kif20b|Kifc1|Lmna|Mad2l1|Mael|Odf2|Rad51ap1|Rad51c|Rspo1|Setd2|Sfrp1|Smc1b|Sox15|Spc25|Spdl1|Spry1|Stmn1|Syce1|Syce2|Sycp1|Sycp3|Terb2|Tex19.2|Tubg2|Arl2|Brdt|Ccnb1ip1|Rprm|Zfyve19|Aurkc|Cdkn1c|Khdc3|LOC100302465|Mos|Nlrp5|Tex19.1|Aven|Ccnd3|Ccp110|Cdk14|Dazl|E2f4|Ect2|Ensa|Ezr|Gins3|Majin|Myo19|Nuf2|Nupr2|Recql5…	74	550	1015	15250	13.5	37	7.92e-06
cellular process involved in reproduction in multicellular organism (GO:0022412)	biological_process	O1	Bmp4|Bnc1|Ccnb2|Ddx4|Fkbp6|Hsf2bp|Kdm1b|Kif20a|Mael|Odf2|Ptgds|Rad51c|Rnf17|Rspo1|Sfrp1|Shbg|Sohlh1|Sycp1|Sycp3|Tcp11|Tdrd1|Tex19.2|Ybx2|Brdt|Ccnb1ip1|Robo2|Aurkc|Lin28a|Mdk|Ptn|Sohlh2|Tex19.1|Wt1|Zp3|Dazl|Gdf9|Spire2|Tdrd5|Wnt4	39	550	381	15250	7.1	14	7.92e-06
meiotic nuclear division (GO:0140013)	biological_process	O1	Ccnb2|Ddx4|Hsf2bp|Kif20a|Mael|Rad51ap1|Rad51c|Rspo1|Syce1|Syce2|Sycp1|Sycp3|Terb2|Tex19.2|Brdt|Ccnb1ip1|Mos|Tex19.1|Dazl|Majin|Nuf2|Spire2|Wnt4	23	550	153	15250	4.2	6	1.01e-05
organelle fission (GO:0048285)	biological_process	O1	Anapc15|Birc5|Bmp4|Ccnb2|Ddx4|Hsf2bp|Igf2|Kif18b|Kif20a|Kif20b|Kifc1|Mad2l1|Mael|Mx2|Rad51ap1|Rad51c|Rspo1|Smc1b|Spdl1|Syce1|Syce2|Sycp1|Sycp3|Terb2|Tex19.2|Tubg2|Brdt|Ccnb1ip1|RGD1311251|Cdkn1c|Khdc3|Mos|Tex19.1|Dazl|Kdr|Majin|Myo19|Nuf2|Spire2|Wnt4|Ccdc8	41	550	421	15250	7.5	15	1.09e-05
meiotic cell cycle (GO:0051321)	biological_process	O1	Ccnb2|Ddx4|Fkbp6|Hsf2bp|Kif20a|Mael|Rad51ap1|Rad51c|Rspo1|Smc1b|Syce1|Syce2|Sycp1|Sycp3|Terb2|Tex19.2|Tubg2|Brdt|Ccnb1ip1|Aurkc|Mos|Tex19.1|Dazl|Majin|Nuf2|Spire2|Wnt4	27	550	208	15250	4.9	8	1.09e-05
gamete generation (GO:0007276)	biological_process	O1	Bmp4|Bnc1|Ccnb2|Ddx4|E2f1|Fkbp6|Gtsf1|Hrob|Hsf2bp|Ift27|Kdm1b|Kif20a|Kifc1|Lmna|Mael|Mmp2|Odf2|Plat|Ptgds|Rad51c|Rnf17|Rpl39l|Rspo1|Shbg|Sohlh1|Sycp1|Sycp3|Tcp11|Tdrd1|Tex19.2|Tspan8|Ybx2|Brdt|Ccnb1ip1|Ift81|Igf2r|Aurkc|Lin28a|Mdk|Mos|Ptn|Sohlh2|Tex19.1|Wt1|Zp3|Bik|Celf3|Dazl|Gdf9|Sox9|Spire2|Tdrd5|Tdrp|Tyro3|Wnt4	55	550	673	15250	10	24	1.42e-05
meiotic cell cycle process (GO:1903046)	biological_process	O1	Ccnb2|Ddx4|Hsf2bp|Kif20a|Mael|Rad51ap1|Rad51c|Rspo1|Syce1|Syce2|Sycp1|Sycp3|Terb2|Tex19.2|Tubg2|Brdt|Ccnb1ip1|Mos|Tex19.1|Dazl|Majin|Nuf2|Spire2|Wnt4	24	550	173	15250	4.4	6	1.71e-05
multicellular organism reproduction (GO:0032504)	biological_process	O1	Bmp4|Bnc1|Ccnb2|Ddx4|E2f1|Fkbp6|Gtsf1|Hrob|Hsf2bp|Ift27|Kdm1b|Kif20a|Kifc1|Lmna|Mael|Mmp2|Odf2|P2rx1|Plat|Ptgds|Rad51c|Rnf17|Rpl39l|Rspo1|Serpinf1|Sfrp1|Shbg|Slc6a4|Sohlh1|Sycp1|Sycp3|Tcp11|Tdrd1|Tekt3|Tex19.2|Thra|Tspan8|Ybx2|Brdt|Ccnb1ip1|Ift81|Igf2r|Robo2|Aurkc|Fuom|Lin28a|Mdk|Mos|Ptn|Sohlh2|Tex19.1|Wt1|Zp3|Arg2|Bik|Celf3|Dazl|Dkkl1|Enpp2|Gdf9|Sox9|Spire2|Tdrd5|Tdrp|Tyro3|Wnt4	66	550	893	15250	12	32	2.1e-05
multicellular organismal reproductive process (GO:0048609)	biological_process	O1	Bmp4|Bnc1|Ccnb2|Ddx4|E2f1|Fkbp6|Gtsf1|Hrob|Hsf2bp|Ift27|Kdm1b|Kif20a|Kifc1|Lmna|Mael|Mmp2|Odf2|P2rx1|Plat|Ptgds|Rad51c|Rnf17|Rpl39l|Rspo1|Serpinf1|Shbg|Slc6a4|Sohlh1|Sycp1|Sycp3|Tcp11|Tdrd1|Tekt3|Tex19.2|Thra|Tspan8|Ybx2|Brdt|Ccnb1ip1|Ift81|Igf2r|Robo2|Aurkc|Fuom|Lin28a|Mdk|Mos|Ptn|Sohlh2|Tex19.1|Wt1|Zp3|Arg2|Bik|Celf3|Dazl|Dkkl1|Enpp2|Gdf9|Sox9|Spire2|Tdrd5|Tdrp|Tyro3|Wnt4	65	550	877	15250	11.8	32	2.15e-05
nuclear division (GO:0000280)	biological_process	O1	Anapc15|Birc5|Bmp4|Ccnb2|Ddx4|Hsf2bp|Igf2|Kif18b|Kif20a|Kif20b|Kifc1|Mad2l1|Mael|Rad51ap1|Rad51c|Rspo1|Smc1b|Spdl1|Syce1|Syce2|Sycp1|Sycp3|Terb2|Tex19.2|Tubg2|Brdt|Ccnb1ip1|Cdkn1c|Khdc3|Mos|Tex19.1|Dazl|Majin|Nuf2|Spire2|Wnt4|Ccdc8	37	550	371	15250	6.7	13	2.15e-05
cellular component organization or biogenesis (GO:0071840)	biological_process	O1	Ajuba|Aldh1a2|Anapc15|Apoc1|Arhgap18|Asf1b|Atg4b|Bicdl1|Birc5|Bmp4|Bnc1|Boc|Brf2|Calm2|Capn6|Ccnb2|Ccno|Cd24|Cdc42ep2|Cdc42ep4|Cdca4|Cdh11|Cdh13|Cenpn|Cfap410|Cln3|Clybl|Cma1|Cnn3|Col14a1|Col15a1|Col16a1|Ddx4|Dnajc11|Dock11|Dppa3|Dpt|Dym|Efnb1|Egfl6|Eln|Emb|Exosc8|Fam118b|Fbln1|Gas8|Haus4|Hdac5|Hist3h2ba|Hsf2bp|Id1|Ift27|Igf2|Igfbp3|Igfbp4|Ing1|Kat5|Kb23|Kctd10|Kdm1b|Kif18b|Kif20a|Kif20b|Kifc1|Kr…	254	550	5379	15250	46.2	194	4.77e-05
cell cycle (GO:0007049)	biological_process	O1	Anapc15|Birc5|Bmp4|Calm2|Ccnb2|Ccno|Cdh13|Ddx4|E2f1|Fbxl15|Fkbp6|Haus4|Hexim2|Hsf2bp|Igf2|Kif18b|Kif20a|Kif20b|Kifc1|Lmna|Mad2l1|Mael|Odf2|Rad51ap1|Rad51c|Rnf167|Rspo1|Setd2|Sfrp1|Ska1|Ska2|Slc6a4|Smc1b|Sox15|Spc25|Spdl1|Spry1|Stmn1|Syce1|Syce2|Sycp1|Sycp3|Terb2|Tex19.2|Tubg2|Arl2|Brdt|Ccnb1ip1|Rprm|Tubb6|Zfyve19|Aurkc|Cdkn1c|Khdc3|LOC100302465|Mos|Nlrp5|Tex19.1|Ahr|Aven|Ccnd3|Ccp110|Cdk14|Dazl|E…	84	550	1288	15250	15.3	46	5.11e-05
cellular component organization (GO:0016043)	biological_process	O1	Ajuba|Aldh1a2|Anapc15|Apoc1|Arhgap18|Asf1b|Atg4b|Bicdl1|Birc5|Bmp4|Bnc1|Boc|Brf2|Calm2|Capn6|Ccnb2|Ccno|Cd24|Cdc42ep2|Cdc42ep4|Cdca4|Cdh11|Cdh13|Cenpn|Cfap410|Cln3|Clybl|Cma1|Cnn3|Col14a1|Col15a1|Col16a1|Ddx4|Dnajc11|Dock11|Dppa3|Dpt|Dym|Efnb1|Egfl6|Eln|Emb|Fam118b|Fbln1|Gas8|Haus4|Hdac5|Hist3h2ba|Hsf2bp|Id1|Ift27|Igf2|Igfbp3|Igfbp4|Ing1|Kat5|Kb23|Kctd10|Kdm1b|Kif18b|Kif20a|Kif20b|Kifc1|LOC502176…	246	550	5224	15250	44.7	188	0.000116972
female gamete generation (GO:0007292)	biological_process	O1	Bnc1|Ccnb2|Hrob|Kif20a|Mmp2|Plat|Rad51c|Sohlh1|Sycp3|Ybx2|Aurkc|Mdk|Ptn|Sohlh2|Zp3|Dazl|Gdf9|Spire2|Tdrd5|Wnt4	20	550	143	15250	3.6	5	0.000159529
oocyte differentiation (GO:0009994)	biological_process	O1	Bnc1|Ccnb2|Kif20a|Sohlh1|Ybx2|Aurkc|Sohlh2|Zp3|Dazl|Gdf9|Tdrd5|Wnt4	12	550	58	15250	2.2	2	0.000622961
meiosis I (GO:0007127)	biological_process	O1	Ccnb2|Ddx4|Hsf2bp|Mael|Rad51ap1|Rad51c|Syce1|Syce2|Sycp1|Sycp3|Terb2|Brdt|Ccnb1ip1|Tex19.1|Majin	15	550	92	15250	2.7	3	0.000670383
reproductive structure development (GO:0048608)	biological_process	O1	Amhr2|Bmp4|Igf2|Kif20a|Mdfi|Mmp2|Nobox|Pdgfa|Sdc1|Serpinf1|Setd2|Sfrp1|Sohlh1|Sox15|Tex19.2|Vash2|Robo2|Cdkn1c|Krt19|Ptn|Sohlh2|Tex19.1|Wt1|Zp3|Ahr|Alkbh1|Bik|Cga|Crip1|Gdf9|Hsd17b2|Kdr|Kitlg|Krt8|Lhx8|Plag1|Sfrp2|Sox9|Tcf21|Tyro3|Wnt4|Zfp36l1	42	550	533	15250	7.6	19	0.00112133
meiosis I cell cycle process (GO:0061982)	biological_process	O1	Ccnb2|Ddx4|Hsf2bp|Mael|Rad51ap1|Rad51c|Syce1|Syce2|Sycp1|Sycp3|Terb2|Brdt|Ccnb1ip1|Tex19.1|Majin	15	550	96	15250	2.7	3	0.00112133
reproductive system development (GO:0061458)	biological_process	O1	Amhr2|Bmp4|Igf2|Kif20a|Mdfi|Mmp2|Nobox|Pdgfa|Sdc1|Serpinf1|Setd2|Sfrp1|Sohlh1|Sox15|Tex19.2|Vash2|Robo2|Cdkn1c|Krt19|Ptn|Sohlh2|Tex19.1|Wt1|Zp3|Ahr|Alkbh1|Bik|Cga|Crip1|Gdf9|Hsd17b2|Kdr|Kitlg|Krt8|Lhx8|Plag1|Sfrp2|Sox9|Tcf21|Tyro3|Wnt4|Zfp36l1	42	550	538	15250	7.6	19	0.001291
regulation of cell division (GO:0051302)	biological_process	O1	Calm2|Igf2|Kdf1|Kif18b|Kif20a|Kif20b|Pdgfa|Pou5f1|Setd2|Tgfb3|Zfyve19|Aurkc|Mdk|Nlrp5|Ptn|Ccp110|Ect2|Myo19|Sfrp2	19	550	151	15250	3.5	5	0.001291
oogenesis (GO:0048477)	biological_process	O1	Bnc1|Ccnb2|Kif20a|Sohlh1|Ybx2|Aurkc|Mdk|Ptn|Sohlh2|Zp3|Dazl|Gdf9|Tdrd5|Wnt4	14	550	86	15250	2.5	3	0.001291
regulation of reproductive process (GO:2000241)	biological_process	O1	Bmp4|Bnc1|Ccnb2|Plat|Ptgds|Rad51ap1|Rspo1|Serpinf1|Sfrp1|Tcp11|Tex101|Tac3|Astl|Mos|Wt1|Zp2|Zp3|Zp4|Dazl|Gdf9|Sox9|Wnt4	22	550	200	15250	4	7	0.00188214
microtubule-based process (GO:0007017)	biological_process	O1	Ap3b2|Birc5|Capn6|Ccnb2|Cln3|Ddx4|Gas8|Haus4|Ift27|Kif18b|Kif20a|Kif20b|Kifc1|Ldhc|Lmna|Mad2l1|Odf2|Setd2|Ska1|Ska2|Spc25|Spdl1|Spry1|Stmn1|Tekt3|Tex101|Tubg2|Uchl1|Arl2|Cfap20|Ift81|Tac3|Tubb6|Aurkc|Drc7|Khdc3|LOC100302465|Mos|Nlrp5|Rassf7|Wt1|Adcy3|Bcas3|Ccp110|Celf3|Dtnbp1|Ezr|Nuf2|Spire2|Tekt1|Ccdc8	51	550	733	15250	9.3	26	0.0027958
chromosome segregation (GO:0007059)	biological_process	O1	Anapc15|Birc5|Cenpn|Kif18b|Kifc1|Mad2l1|Mael|Rad51c|Ska1|Ska2|Smc1b|Spc25|Spdl1|Syce1|Syce2|Sycp1|Sycp3|Terb2|Tubg2|Ccnb1ip1|Khdc3|Mos|Ect2|Majin|Nuf2|Recql5	26	550	272	15250	4.7	10	0.00321854
tube development (GO:0035295)	biological_process	O1	Aard|Aldh1a2|Bmp4|Cd24|Cdh13|Clmp|Cma1|Col15a1|Epcam|Esrp1|Gzf1|Hdac5|Id1|Igf2|Kctd10|Kif20b|Mmp2|Ngfr|Pdcd6|Pdgfa|Podxl|Rab3a|Sdc1|Serpinf1|Setd2|Sfrp1|Spry1|Tgfb3|Thra|Vash2|Epha4|Nup50|Prrx2|Robo2|Sat1|Shroom3|Tns3|Col3a1|Fzd1|Inka1|Mdk|Ptn|Thbs2|Wt1|Ahr|Arg2|Bcas3|C6|Ccl24|Col18a1|Creb3l1|Emx2|Enpp2|Fuz|Gpc3|Gpx1|Igfbp5|Kdr|Sema6a|Sfrp2|Smad3|Sox9|Tcf21|Tead2|Tyms|Wnt4|Zfp36l1|Hsd11b1	68	550	1096	15250	12.4	40	0.00351771
response to wounding (GO:0009611)	biological_process	O1	Ajuba|Bmp4|Bnc1|Cd24|Fbln1|H19|Hgfac|Igf2|Mmp2|Ngfr|P2rx1|Pdgfa|Plat|Postn|Pou5f1|Rab3a|S100a9|Sdc1|Tff3|Tgfb3|Thbd|Tspan8|Duox2|Epha4|Col1a1|Col3a1|Mdk|Procr|Ptn|Arg2|Clec10a|Dtnbp1|F2|Gpx1|Hbb|Hps6|Kdr|Nmnat1|Smad3|Tyro3|Uck2|Wnt4|Zfp36l1	43	550	583	15250	7.8	21	0.00351771
DNA methylation involved in gamete generation (GO:0043046)	biological_process	O1	Ddx4|Fkbp6|Kdm1b|Mael|Tdrd1|Tdrd5	6	550	15	15250	1.1	1	0.00388695
male gamete generation (GO:0048232)	biological_process	O1	Ddx4|E2f1|Fkbp6|Gtsf1|Hrob|Hsf2bp|Ift27|Kifc1|Lmna|Mael|Odf2|Rad51c|Rnf17|Rpl39l|Rspo1|Shbg|Sohlh1|Sycp1|Sycp3|Tcp11|Tdrd1|Tex19.2|Tspan8|Ybx2|Brdt|Ccnb1ip1|Ift81|Igf2r|Aurkc|Mos|Sohlh2|Tex19.1|Wt1|Bik|Celf3|Dazl|Sox9|Tdrd5|Tdrp|Tyro3	40	550	530	15250	7.3	19	0.00401885
developmental process (GO:0032502)	biological_process	O1	Aard|Ahsp|Ajuba|Aldh1a2|Amhr2|Arhgap18|Asf1b|Bicdl1|Bmp4|Bnc1|Boc|Calm2|Ccnb2|Ccno|Cd24|Cd248|Cdc42ep2|Cdc42ep4|Cdh11|Cdh13|Cdo1|Cfap410|Ckb|Clmp|Cma1|Cnn3|Col14a1|Col15a1|Ddx4|Dgat2|Dock11|Dppa3|Drosha|Dusp2|Dym|E2f1|Efnb1|Eif2b3|Eln|Emb|Epcam|Esrp1|Fabp4|Fbln1|Fbxl15|Fcrla|Fkbp6|Fstl1|Gas8|Gins4|Glis2|Gtsf1|Gzf1|H19|Hba-a1|Hdac5|Hmces|Hsf2bp|Id1|Ift27|Igf2|Igfbp3|Kcne2|Kctd10|Kdf1|Kif20a|Kif20b…	261	550	5882	15250	47.5	212	0.00439376
organelle organization (GO:0006996)	biological_process	O1	Ajuba|Anapc15|Arhgap18|Asf1b|Atg4b|Birc5|Bmp4|Bnc1|Calm2|Capn6|Ccnb2|Ccno|Cd24|Cdc42ep2|Cdc42ep4|Cdca4|Cenpn|Cfap410|Cln3|Cnn3|Ddx4|Dnajc11|Dppa3|Dym|Eln|Fam118b|Gas8|Haus4|Hdac5|Hist3h2ba|Hsf2bp|Id1|Ift27|Igf2|Ing1|Kat5|Kb23|Kdm1b|Kif18b|Kif20a|Kif20b|Kifc1|LOC502176|Lmna|Lsm3|Mad2l1|Mael|Mbip|Mgme1|Mterf4|Mx2|Myo5b|Nedd9|Odf2|Oma1|Padi6|Parl|Pdcd6|Pdgfa|Pou5f1|Rab3a|Rad51ap1|Rad51c|Rfc4|Rnd2|Rs…	159	550	3250	15250	28.9	117	0.00506886
female gonad development (GO:0008585)	biological_process	O1	Amhr2|Bmp4|Kif20a|Mmp2|Nobox|Sfrp1|Sohlh1|Robo2|Sohlh2|Wt1|Zp3|Ahr|Gdf9|Kdr|Kitlg|Lhx8|Wnt4	17	550	145	15250	3.1	5	0.00804928
extracellular matrix organization (GO:0030198)	biological_process	O1	Cma1|Col14a1|Col15a1|Col16a1|Dpt|Egfl6|Eln|Fbln1|Ltbp4|Mia|Mmp2|Postn|Pxdn|Col1a1|Col3a1|Col5a2|Mfap4|Wt1|Col18a1|Creb3l1|Loxl1|Sfrp2|Smad3|Sox9	24	550	257	15250	4.4	9	0.00812742
extracellular structure organization (GO:0043062)	biological_process	O1	Cma1|Col14a1|Col15a1|Col16a1|Dpt|Egfl6|Eln|Fbln1|Ltbp4|Mia|Mmp2|Postn|Pxdn|Col1a1|Col3a1|Col5a2|Mfap4|Wt1|Col18a1|Creb3l1|Loxl1|Sfrp2|Smad3|Sox9	24	550	257	15250	4.4	9	0.00812742
oocyte development (GO:0048599)	biological_process	O1	Bnc1|Ccnb2|Kif20a|Ybx2|Aurkc|Zp3|Dazl|Gdf9|Tdrd5|Wnt4	10	550	54	15250	1.8	2	0.00812742
spermatogenesis (GO:0007283)	biological_process	O1	Ddx4|E2f1|Fkbp6|Gtsf1|Hsf2bp|Ift27|Kifc1|Lmna|Mael|Odf2|Rad51c|Rnf17|Rpl39l|Shbg|Sohlh1|Sycp1|Sycp3|Tcp11|Tdrd1|Tex19.2|Tspan8|Ybx2|Brdt|Ccnb1ip1|Ift81|Igf2r|Aurkc|Mos|Sohlh2|Tex19.1|Wt1|Bik|Celf3|Dazl|Sox9|Tdrd5|Tdrp|Tyro3	38	550	512	15250	6.9	18	0.00819132
external encapsulating structure organization (GO:0045229)	biological_process	O1	Cma1|Col14a1|Col15a1|Col16a1|Dpt|Egfl6|Eln|Fbln1|Ltbp4|Mia|Mmp2|Postn|Pxdn|Col1a1|Col3a1|Col5a2|Mfap4|Wt1|Col18a1|Creb3l1|Loxl1|Sfrp2|Smad3|Sox9	24	550	258	15250	4.4	9	0.00826186
ureteric bud development (GO:0001657)	biological_process	O1	Bmp4|Epcam|Gzf1|Sdc1|Sfrp1|Spry1|Robo2|Wt1|Arg2|Gpc3|Smad3|Sox9|Tcf21|Wnt4	14	550	105	15250	2.5	4	0.00886198
cytoskeleton organization (GO:0007010)	biological_process	O1	Ajuba|Arhgap18|Birc5|Capn6|Ccnb2|Cdc42ep2|Cdc42ep4|Cfap410|Cln3|Cnn3|Eln|Gas8|Haus4|Id1|Kb23|Kif18b|Kif20a|Kifc1|Lmna|Mad2l1|Myo5b|Nedd9|Odf2|Padi6|Pdgfa|Rnd2|S100a9|S1pr2|Setd2|Ska1|Ska2|Smtnl2|Spc25|Spdl1|Spry1|Stap1|Stmn1|Tf|Tgfb3|Tubg2|Arl2|Shroom3|Tubb6|Aurkc|Khdc3|Krt19|LOC100302465|Mdk|Mos|Nlrp5|Rassf7|Actn2|Bcas3|Ccl24|Ccp110|Dtnbp1|Ect2|Ezr|Farp1|Krt8|Lpar1|Marcksl1|Myo19|Nuf2|Rflna|Smad…	70	550	1184	15250	12.7	43	0.00910382
development of primary female sexual characteristics (GO:0046545)	biological_process	O1	Amhr2|Bmp4|Kif20a|Mmp2|Nobox|Sfrp1|Sohlh1|Robo2|Sohlh2|Wt1|Zp3|Ahr|Gdf9|Kdr|Kitlg|Lhx8|Wnt4	17	550	149	15250	3.1	5	0.00910382
mesonephric epithelium development (GO:0072163)	biological_process	O1	Bmp4|Epcam|Gzf1|Sdc1|Sfrp1|Spry1|Robo2|Wt1|Arg2|Gpc3|Smad3|Sox9|Tcf21|Wnt4	14	550	106	15250	2.5	4	0.00910382
mesonephric tubule development (GO:0072164)	biological_process	O1	Bmp4|Epcam|Gzf1|Sdc1|Sfrp1|Spry1|Robo2|Wt1|Arg2|Gpc3|Smad3|Sox9|Tcf21|Wnt4	14	550	106	15250	2.5	4	0.00910382
kidney epithelium development (GO:0072073)	biological_process	O1	Bmp4|Cd24|Epcam|Gzf1|Podxl|Sdc1|Sfrp1|Spry1|Epha4|Robo2|Wt1|Arg2|Gpc3|Smad3|Sox9|Tcf21|Wnt4	17	550	151	15250	3.1	5	0.0106043
gonad development (GO:0008406)	biological_process	O1	Amhr2|Bmp4|Kif20a|Mmp2|Nobox|Pdgfa|Sdc1|Sfrp1|Sohlh1|Tex19.2|Robo2|Sohlh2|Tex19.1|Wt1|Zp3|Ahr|Bik|Cga|Gdf9|Kdr|Kitlg|Lhx8|Sfrp2|Sox9|Tcf21|Wnt4	26	550	300	15250	4.7	11	0.0111846
mesonephros development (GO:0001823)	biological_process	O1	Bmp4|Epcam|Gzf1|Sdc1|Sfrp1|Spry1|Robo2|Wt1|Arg2|Gpc3|Smad3|Sox9|Tcf21|Wnt4	14	550	110	15250	2.5	4	0.0129807
development of primary sexual characteristics (GO:0045137)	biological_process	O1	Amhr2|Bmp4|Kif20a|Mmp2|Nobox|Pdgfa|Sdc1|Sfrp1|Sohlh1|Tex19.2|Robo2|Sohlh2|Tex19.1|Wt1|Zp3|Ahr|Bik|Cga|Gdf9|Kdr|Kitlg|Lhx8|Sfrp2|Sox9|Tcf21|Wnt4	26	550	304	15250	4.7	11	0.0132346
female sex differentiation (GO:0046660)	biological_process	O1	Amhr2|Bmp4|Kif20a|Mmp2|Nobox|Sfrp1|Sohlh1|Robo2|Sohlh2|Wt1|Zp3|Ahr|Gdf9|Kdr|Kitlg|Lhx8|Tyro3|Wnt4	18	550	170	15250	3.3	6	0.0132346
negative regulation of binding of sperm to zona pellucida (GO:2000360)	biological_process	O1	Astl|Zp3|Zp4	3	550	3	15250	0.5	0	0.0140704
nuclear chromosome segregation (GO:0098813)	biological_process	O1	Anapc15|Birc5|Kif18b|Kifc1|Mad2l1|Mael|Rad51c|Smc1b|Spdl1|Syce1|Syce2|Sycp1|Sycp3|Terb2|Tubg2|Ccnb1ip1|Khdc3|Mos|Ect2|Majin|Nuf2	21	550	220	15250	3.8	8	0.0143254
negative regulation of reproductive process (GO:2000242)	biological_process	O1	Bmp4|Ccnb2|Ptgds|Serpinf1|Astl|Mos|Wt1|Zp2|Zp3|Zp4|Wnt4	11	550	72	15250	2	3	0.0145152
piRNA metabolic process (GO:0034587)	biological_process	O1	Ddx4|Fkbp6|Gpat2|Mael|Tdrd1	5	550	13	15250	0.9	0	0.0173171
wound healing (GO:0042060)	biological_process	O1	Ajuba|Bmp4|Bnc1|Fbln1|Hgfac|Igf2|P2rx1|Pdgfa|Plat|Postn|Rab3a|S100a9|Sdc1|Tff3|Tgfb3|Thbd|Tspan8|Duox2|Col1a1|Col3a1|Procr|Clec10a|Dtnbp1|F2|Gpx1|Hbb|Hps6|Kdr|Smad3|Tyro3|Wnt4	31	550	404	15250	5.6	15	0.0184688
cell development (GO:0048468)	biological_process	O1	Aldh1a2|Bicdl1|Bmp4|Bnc1|Boc|Ccnb2|Cd24|Cdh11|Col14a1|Col15a1|E2f1|Efnb1|Eif2b3|Emb|Fbln1|Hba-a1|Hdac5|Id1|Ift27|Kdf1|Kif20a|Kif20b|Lmna|Mfap2|Mmp2|Myo5b|Ndrg4|Nedd9|Ngfr|Odf2|Pdcd6|Podxl|Postn|Rab3a|Rnd2|Rnf17|S100a9|S1pr2|Sdc1|Serpinf1|Setd2|Sfrp1|Shbg|Sohlh1|Sox15|Spry1|Stmn1|Styxl1|Sycp1|Sycp3|Tcp11|Tdrd1|Tf|Uchl1|Vash2|Xrcc5|Ybx2|Zfyve27|Arih2|Ccnb1ip1|Epha4|Robo2|Shroom3|Aurkc|Cdkn1c|Fzd1|K…	110	550	2153	15250	20	78	0.0195891
germ cell development (GO:0007281)	biological_process	O1	Bmp4|Bnc1|Ccnb2|Kif20a|Odf2|Rnf17|Sohlh1|Sycp1|Sycp3|Tcp11|Tdrd1|Ybx2|Ccnb1ip1|Aurkc|Lin28a|Mdk|Ptn|Sohlh2|Wt1|Zp3|Dazl|Gdf9|Tdrd5|Wnt4	24	550	278	15250	4.4	10	0.0195891
meiotic chromosome segregation (GO:0045132)	biological_process	O1	Mael|Rad51c|Syce1|Syce2|Sycp1|Sycp3|Terb2|Ccnb1ip1|Mos|Majin|Nuf2	11	550	75	15250	2	3	0.0195891
urogenital system development (GO:0001655)	biological_process	O1	Aldh1a2|Bmp4|Cd24|Epcam|Glis2|Gzf1|Hdac5|Ift27|Mmp2|Pdgfa|Podxl|Sdc1|Serpinf1|Sfrp1|Spry1|Thra|Epha4|Robo2|Cdkn1c|Lin28a|Wt1|Ahr|Arg2|Crip1|Emx2|Gpc3|Plag1|Smad3|Sox9|Tcf21|Wnt4	31	550	407	15250	5.6	15	0.0198168
male meiotic nuclear division (GO:0007140)	biological_process	O1	Ddx4|Hsf2bp|Mael|Rad51c|Rspo1|Tex19.2|Brdt|Tex19.1	8	550	41	15250	1.5	1	0.0234636
respiratory system development (GO:0060541)	biological_process	O1	Aard|Aldh1a2|Bmp4|Esrp1|Id1|Pdgfa|Rab3a|Spry1|Tgfb3|Thra|Tns3|Fzd1|Ptn|Wt1|Arg2|Disp1|Fuz|Gpc3|Igfbp5|Kdr|Sox9|Tcf21|Hsd11b1	23	550	267	15250	4.2	10	0.0268419
homologous chromosome pairing at meiosis (GO:0007129)	biological_process	O1	Mael|Syce1|Syce2|Sycp1|Sycp3|Terb2|Ccnb1ip1|Majin	8	550	42	15250	1.5	2	0.027216
renal system development (GO:0072001)	biological_process	O1	Aldh1a2|Bmp4|Cd24|Epcam|Glis2|Gzf1|Hdac5|Ift27|Pdgfa|Podxl|Sdc1|Serpinf1|Sfrp1|Spry1|Thra|Epha4|Robo2|Cdkn1c|Lin28a|Wt1|Ahr|Arg2|Emx2|Gpc3|Smad3|Sox9|Tcf21|Wnt4	28	550	360	15250	5.1	13	0.028876
anatomical structure development (GO:0048856)	biological_process	O1	Aard|Ahsp|Ajuba|Aldh1a2|Amhr2|Arhgap18|Asf1b|Bicdl1|Bmp4|Bnc1|Boc|Calm2|Ccnb2|Ccno|Cd24|Cd248|Cdc42ep2|Cdc42ep4|Cdh11|Cdh13|Cdo1|Cfap410|Ckb|Clmp|Cma1|Cnn3|Col14a1|Col15a1|Ddx4|Dgat2|Dock11|Dppa3|Drosha|Dusp2|Dym|E2f1|Efnb1|Eif2b3|Eln|Emb|Epcam|Esrp1|Fbln1|Fbxl15|Fstl1|Gas8|Gins4|Glis2|Gzf1|H19|Hba-a1|Hdac5|Hmces|Id1|Ift27|Igf2|Igfbp3|Kcne2|Kctd10|Kdf1|Kif20a|Kif20b|Lmna|Lrrc17|Mael|Mdfi|Mfap2|Mi…	238	550	5449	15250	43.3	197	0.029376
tube morphogenesis (GO:0035239)	biological_process	O1	Bmp4|Cdh13|Cma1|Col15a1|Esrp1|Gzf1|Hdac5|Id1|Igf2|Kctd10|Kif20b|Mmp2|Ngfr|Pdcd6|Pdgfa|Podxl|Serpinf1|Setd2|Sfrp1|Spry1|Vash2|Epha4|Nup50|Prrx2|Sat1|Shroom3|Col3a1|Fzd1|Mdk|Ptn|Thbs2|Wt1|Ahr|Bcas3|C6|Ccl24|Col18a1|Creb3l1|Emx2|Enpp2|Fuz|Gpc3|Gpx1|Kdr|Sema6a|Sfrp2|Smad3|Sox9|Tcf21|Tead2|Wnt4|Zfp36l1	52	550	849	15250	9.5	31	0.0304078
ovarian follicle development (GO:0001541)	biological_process	O1	Bmp4|Kif20a|Mmp2|Nobox|Sohlh1|Sohlh2|Zp3|Ahr|Gdf9|Kdr|Kitlg	11	550	81	15250	2	3	0.035275
blood vessel development (GO:0001568)	biological_process	O1	Aldh1a2|Bmp4|Cdh13|Cma1|Col15a1|Eln|Hdac5|Id1|Igf2|Kctd10|Mmp2|Ngfr|Pdcd6|Pdgfa|Serpinf1|Setd2|Vash2|Prrx2|Robo2|Sat1|Col1a1|Col3a1|Mdk|Ptn|Thbs2|Wt1|Ahr|C6|Ccl24|Col18a1|Creb3l1|Enpp2|Fuz|Gpc3|Gpx1|Kdr|Loxl1|Sema6a|Sfrp2|Tcf21|Tead2|Wnt4|Zfp36l1	43	550	668	15250	7.8	24	0.0396832
embryo development (GO:0009790)	biological_process	O1	Aldh1a2|Asf1b|Bmp4|Ccnb2|Dppa3|Dusp2|Efnb1|Gins4|H19|Hba-a1|Igf2|Kdf1|Kif20a|Kif20b|Mdfi|Mfap2|Mmp2|Pdcd6|Pdgfa|Pou5f1|Setd2|Sfrp1|Sox15|Tgfb3|Thra|Utp25|Vash2|Ccnb1ip1|Nup50|Prrx2|Shroom3|Cdkn1c|Col1a1|Col5a2|Fzd1|Gatm|Inka1|Khdc3|Krt19|Med21|Nlrp5|Pcsk6|Wt1|Zp3|Ahr|Alkbh1|C6|Disp1|Fuz|Gdf9|Gpc3|Hsd17b2|Kdr|Kitlg|Krt8|Noct|Pemt|Sfrp2|Smad3|Sox9|Tcf21|Tdrd5|Tead2|Wnt4|Zfp36l1	65	550	1148	15250	11.8	41	0.0405127
chiasma assembly (GO:0051026)	biological_process	O1	Sycp1|Sycp3|Ccnb1ip1	3	550	4	15250	0.5	0	0.0405127
regulation of binding of sperm to zona pellucida (GO:2000359)	biological_process	O1	Astl|Zp3|Zp4	3	550	4	15250	0.5	0	0.0405127
positive regulation of cell-substrate adhesion (GO:0010811)	biological_process	O1	Cdh13|Col16a1|Col26a1|Egfl6|Fbln1|Nedd9|Arl2|Mdk|Ptn|Enpp2|Kdr|Npy|Smad3|Wnt4	14	550	128	15250	2.5	5	0.0461893
type B pancreatic cell proliferation (GO:0044342)	biological_process	O1	Birc5|Igfbp3|Igfbp4|Serpinb1a|Sfrp1|Igfbp5	6	550	25	15250	1.1	1	0.0461893
rno04974 Protein digestion and absorption	kegg_pathway	O1	Col14a1|Col15a1|Col16a1|Col26a1|Cpa3|Eln|Col1a1|Col3a1|Col5a2|Cela3b|Col18a1|Col6a2	12	235	85	7894	5.1	3	0.00234019
small molecule metabolic process (GO:0044281)	biological_process	O2	Acaa2|Acsl4|Afp|Aldh2|Apoa1|Apoc3|Atp5f1d|Bhmt|Cbr1|Crem|Cyp19a1|Dhcr7|Fdx1|G6pc3|Gamt|Gde1|Got1|Gsto1|Hacd3|Hagh|Isyna1|Lta4h|Me1|Mid1ip1|Nampt|Nppc|Nt5c|Pde10a|Por|Scarb1|Srd5a1|Star|Sult1b1|Ttr	34	91	1578	15250	37.4	9	1.16e-07
small molecule biosynthetic process (GO:0044283)	biological_process	O2	Apoa1|Apoc3|Bhmt|Cyp19a1|Dhcr7|G6pc3|Gamt|Got1|Gsto1|Hacd3|Isyna1|Lta4h|Mid1ip1|Nt5c|Pde10a|Por|Star	17	91	585	15250	18.7	3	0.000178479
organic hydroxy compound metabolic process (GO:1901615)	biological_process	O2	Aldh2|Apoa1|Apoc3|Cyp19a1|Dhcr7|Fdx1|Gde1|Got1|Hagh|Isyna1|Por|Scarb1|Srd5a1|Star|Sult1b1|Ttr	16	91	505	15250	17.6	3	0.000178479
steroid metabolic process (GO:0008202)	biological_process	O2	Afp|Apoa1|Apoc3|Cbr1|Cyp19a1|Dhcr7|Fdx1|Hsd3b3|Por|Scarb1|Srd5a1|Star|Sult1b1	13	91	310	15250	14.3	2	0.000178479
hormone metabolic process (GO:0042445)	biological_process	O2	Afp|Cyp19a1|Dhcr7|Fdx1|Hsd3b3|Por|Scarb1|Srd5a1|Star|Sult1b1|Ttr	11	91	213	15250	12.1	1	0.000178479
alcohol metabolic process (GO:0006066)	biological_process	O2	Aldh2|Apoa1|Apoc3|Dhcr7|Fdx1|Gde1|Got1|Isyna1|Por|Scarb1|Star|Sult1b1|Ttr	13	91	332	15250	14.3	2	0.000220603
hormone biosynthetic process (GO:0042446)	biological_process	O2	Cyp19a1|Dhcr7|Fdx1|Por|Scarb1|Srd5a1|Star	7	91	68	15250	7.7	0	0.000312947
response to gonadotropin (GO:0034698)	biological_process	O2	Cbr1|Cyp19a1|Fdx1|Inhbb|Por|Srd5a1|Star	7	91	67	15250	7.7	0	0.000312947
steroid biosynthetic process (GO:0006694)	biological_process	O2	Apoa1|Cyp19a1|Dhcr7|Fdx1|Hsd3b3|Por|Scarb1|Srd5a1|Star	9	91	157	15250	9.9	1	0.000712419
response to organic substance (GO:0010033)	biological_process	O2	Acsl4|Afp|Ahsg|Alb|Aldh2|Apoa1|Apoc3|Aqp8|Atp5f1d|Bhmt|Cbr1|Ccl11|Ccl7|Crem|Cyp19a1|Fdx1|Got1|Grem2|Havcr1|Hp|Hsd3b3|Il13ra2|Il18|Il4r|Inhbb|Litaf|Lmbrd1|Lta4h|Me1|Nampt|Nppc|Nrip1|Pak1|Por|Scarb1|Serpina1|Sfrp4|Slc10a3|Sod2|Srd5a1|Star|Tgif1	42	91	3435	15250	46.2	20	0.000840743
lipid metabolic process (GO:0006629)	biological_process	O2	Acaa2|Acsl4|Afp|Apoa1|Apoc3|Cbr1|Clps|Crem|Cyp19a1|Dhcr7|Fads6|Fdx1|Gde1|Hacd3|Hsd3b3|Isyna1|Mid1ip1|Por|Scarb1|Srd5a1|Star|Sult1b1|Ttr	23	91	1240	15250	25.3	7	0.00100282
response to oxygen-containing compound (GO:1901700)	biological_process	O2	Ahsg|Aldh2|Apoc3|Aqp8|Atp5f1d|Cbr1|Ccl7|Crem|Cyp19a1|Fdx1|Got1|Havcr1|Hp|Hsd3b3|Il18|Inhbb|Litaf|Lmbrd1|Lta4h|Nampt|Nppc|Nrip1|Pak1|Por|Scarb1|Serpina1|Sfrp4|Slc10a3|Sod2|Srd5a1|Star	31	91	2182	15250	34.1	13	0.00223934
cellular modified amino acid metabolic process (GO:0006575)	biological_process	O2	Bhmt|Gamt|Gstm7|Gsto1|Hagh|Por|Sod2|Sult1b1|Ttr	9	91	190	15250	9.9	1	0.00226351
ovulation (GO:0030728)	biological_process	O2	Afp|Cbr1|Il4r|Inhbb|Nrip1	5	91	35	15250	5.5	0	0.00226351
oxoacid metabolic process (GO:0043436)	biological_process	O2	Acaa2|Acsl4|Apoa1|Apoc3|Bhmt|Crem|Cyp19a1|Gamt|Got1|Gsto1|Hacd3|Hagh|Lta4h|Me1|Mid1ip1|Por|Star|Sult1b1	18	91	856	15250	19.8	5	0.00270287
response to hormone (GO:0009725)	biological_process	O2	Ahsg|Aldh2|Apoa1|Apoc3|Cbr1|Cyp19a1|Fdx1|Got1|Hp|Hsd3b3|Il18|Il4r|Inhbb|Lmbrd1|Lta4h|Me1|Pak1|Por|Sfrp4|Srd5a1|Star	21	91	1145	15250	23.1	7	0.00278663
steroid hormone biosynthetic process (GO:0120178)	biological_process	O2	Cyp19a1|Dhcr7|Scarb1|Srd5a1|Star	5	91	38	15250	5.5	0	0.00278663
organic acid metabolic process (GO:0006082)	biological_process	O2	Acaa2|Acsl4|Apoa1|Apoc3|Bhmt|Crem|Cyp19a1|Gamt|Got1|Gsto1|Hacd3|Hagh|Lta4h|Me1|Mid1ip1|Por|Star|Sult1b1	18	91	886	15250	19.8	5	0.00365488
carboxylic acid biosynthetic process (GO:0046394)	biological_process	O2	Apoa1|Apoc3|Bhmt|Gamt|Got1|Gsto1|Hacd3|Lta4h|Mid1ip1|Star	10	91	268	15250	11	2	0.00374305
organic acid biosynthetic process (GO:0016053)	biological_process	O2	Apoa1|Apoc3|Bhmt|Gamt|Got1|Gsto1|Hacd3|Lta4h|Mid1ip1|Star	10	91	276	15250	11	2	0.00439312
cellular response to cAMP (GO:0071320)	biological_process	O2	Aqp8|Fdx1|Il18|Inhbb|Srd5a1|Star	6	91	75	15250	6.6	0	0.00439312
lipid biosynthetic process (GO:0008610)	biological_process	O2	Acsl4|Apoa1|Apoc3|Cyp19a1|Dhcr7|Fdx1|Hacd3|Hsd3b3|Isyna1|Mid1ip1|Por|Scarb1|Srd5a1|Star	14	91	565	15250	15.4	3	0.00440966
cellular ketone metabolic process (GO:0042180)	biological_process	O2	Afp|Apoa1|Apoc3|Cbr1|Cyp19a1|Hagh|Mid1ip1|Srd5a1|Star	9	91	219	15250	9.9	1	0.00440966
response to toxic substance (GO:0009636)	biological_process	O2	Aldh2|Cyp19a1|Gsto1|Havcr1|Hp|Inhbb|Sod2|Srd5a1|Srxn1|Star	10	91	284	15250	11	2	0.00494334
carboxylic acid metabolic process (GO:0019752)	biological_process	O2	Acaa2|Acsl4|Apoa1|Apoc3|Bhmt|Crem|Cyp19a1|Gamt|Got1|Gsto1|Hacd3|Hagh|Lta4h|Me1|Mid1ip1|Por|Star	17	91	842	15250	18.7	5	0.0055324
cellular hormone metabolic process (GO:0034754)	biological_process	O2	Afp|Cyp19a1|Hsd3b3|Scarb1|Srd5a1|Star|Ttr	7	91	126	15250	7.7	1	0.00633959
cholesterol metabolic process (GO:0008203)	biological_process	O2	Apoa1|Apoc3|Dhcr7|Fdx1|Por|Scarb1|Star	7	91	129	15250	7.7	1	0.00712308
sterol metabolic process (GO:0016125)	biological_process	O2	Apoa1|Apoc3|Dhcr7|Fdx1|Por|Scarb1|Star	7	91	135	15250	7.7	1	0.00924217
response to lipid (GO:0033993)	biological_process	O2	Aldh2|Apoc3|Cbr1|Cyp19a1|Fdx1|Got1|Havcr1|Hp|Hsd3b3|Il18|Inhbb|Litaf|Nrip1|Pak1|Scarb1|Serpina1|Sfrp4|Slc10a3|Sod2|Srd5a1|Star	21	91	1296	15250	23.1	8	0.0106312
steroid catabolic process (GO:0006706)	biological_process	O2	Cbr1|Cyp19a1|Scarb1|Srd5a1	4	91	28	15250	4.4	0	0.0118152
secondary alcohol metabolic process (GO:1902652)	biological_process	O2	Apoa1|Apoc3|Dhcr7|Fdx1|Por|Scarb1|Star	7	91	143	15250	7.7	1	0.0121268
response to peptide (GO:1901652)	biological_process	O2	Ahsg|Apoc3|Got1|Hp|Il18|Inhbb|Lmbrd1|Lta4h|Nampt|Pak1|Por|Sfrp4|Srd5a1|Star	14	91	646	15250	15.4	4	0.012506
regulation of hormone levels (GO:0010817)	biological_process	O2	Acsl4|Afp|Cyp19a1|Dhcr7|Fdx1|Hsd3b3|Inhbb|Por|Scarb1|Srd5a1|Star|Sult1b1|Ttr	13	91	562	15250	14.3	3	0.012506
response to peptide hormone (GO:0043434)	biological_process	O2	Ahsg|Apoc3|Got1|Hp|Il18|Inhbb|Lmbrd1|Lta4h|Pak1|Por|Sfrp4|Srd5a1|Star	13	91	558	15250	14.3	3	0.012506
response to cAMP (GO:0051591)	biological_process	O2	Aqp8|Crem|Fdx1|Il18|Inhbb|Srd5a1|Star	7	91	146	15250	7.7	1	0.012506
positive regulation of lipid biosynthetic process (GO:0046889)	biological_process	O2	Apoa1|Apoc3|Mid1ip1|Por|Scarb1|Star	6	91	99	15250	6.6	1	0.012506
monocarboxylic acid metabolic process (GO:0032787)	biological_process	O2	Acaa2|Acsl4|Apoa1|Apoc3|Crem|Cyp19a1|Gamt|Hacd3|Hagh|Me1|Mid1ip1|Por|Star	13	91	578	15250	14.3	3	0.0162822
response to follicle-stimulating hormone (GO:0032354)	biological_process	O2	Cyp19a1|Por|Srd5a1|Star	4	91	34	15250	4.4	0	0.0205575
cellular response to epinephrine stimulus (GO:0071872)	biological_process	O2	Fdx1|Srd5a1|Star	3	91	13	15250	3.3	0	0.021825
cholesterol import (GO:0070508)	biological_process	O2	Apoa1|Apoc3|Scarb1	3	91	13	15250	3.3	0	0.021825
high-density lipoprotein particle remodeling (GO:0034375)	biological_process	O2	Apoa1|Apoc3|Scarb1	3	91	13	15250	3.3	0	0.021825
sterol import (GO:0035376)	biological_process	O2	Apoa1|Apoc3|Scarb1	3	91	13	15250	3.3	0	0.021825
acylglycerol homeostasis (GO:0055090)	biological_process	O2	Apoa1|Apoc3|Il18|Scarb1	4	91	36	15250	4.4	0	0.0223462
triglyceride homeostasis (GO:0070328)	biological_process	O2	Apoa1|Apoc3|Il18|Scarb1	4	91	36	15250	4.4	0	0.0223462
circadian sleep/wake cycle, sleep (GO:0050802)	biological_process	O2	Alb|Il18|Srd5a1|Star	4	91	37	15250	4.4	0	0.0243867
sulfur compound metabolic process (GO:0006790)	biological_process	O2	Acaa2|Acsl4|Bhmt|Gamt|Gstm7|Gsto1|Hagh|Sod2|Sult1b1	9	91	297	15250	9.9	2	0.0244773
negative regulation of cellular process (GO:0048523)	biological_process	O2	Acaa2|Acsl4|Ahsg|Alb|Aldh2|Apoa1|Apoc3|Ccl11|Crem|Csrnp3|Cyp19a1|Dlk1|Grb7|Grem2|Gsto1|H1f8|Hes6|Hp|Ifi35|Il13ra2|Il18|Il4r|Inhbb|Lgals3|Litaf|Lmbrd1|Mid1ip1|Mrap|Nampt|Niban1|Nppc|Nrip1|Pak1|Pde10a|Pi16|Por|Rasd1|Serpina1|Sfrp4|Sod2|Star|Tgif1|Trib2|Zbtb6	44	91	4426	15250	48.4	26	0.024927
rhythmic process (GO:0048511)	biological_process	O2	Afp|Alb|Cbr1|Crem|Cyp19a1|Il18|Nampt|Nrip1|Srd5a1|Star	10	91	373	15250	11	2	0.024927
response to nutrient (GO:0007584)	biological_process	O2	Acsl4|Alb|Apoa1|Apoc3|Havcr1|Hp|Por|Sod2|Star	9	91	299	15250	9.9	2	0.024927
ovulation from ovarian follicle (GO:0001542)	biological_process	O2	Afp|Cbr1|Nrip1	3	91	15	15250	3.3	0	0.0289148
circadian sleep/wake cycle process (GO:0022410)	biological_process	O2	Alb|Il18|Srd5a1|Star	4	91	40	15250	4.4	0	0.0293712
response to organic cyclic compound (GO:0014070)	biological_process	O2	Aldh2|Aqp8|Atp5f1d|Cbr1|Crem|Cyp19a1|Fdx1|Got1|Havcr1|Hp|Hsd3b3|Il18|Inhbb|Nampt|Nrip1|Pak1|Serpina1|Sfrp4|Srd5a1|Star	20	91	1367	15250	22	8	0.0390159
response to organophosphorus (GO:0046683)	biological_process	O2	Aqp8|Crem|Fdx1|Il18|Inhbb|Srd5a1|Star	7	91	187	15250	7.7	1	0.0390159
circadian sleep/wake cycle (GO:0042745)	biological_process	O2	Alb|Il18|Srd5a1|Star	4	91	44	15250	4.4	0	0.0390159
C21-steroid hormone metabolic process (GO:0008207)	biological_process	O2	Afp|Cyp19a1|Hsd3b3|Srd5a1	4	91	44	15250	4.4	0	0.0390159
negative regulation of lipase activity (GO:0060192)	biological_process	O2	Apoa1|Apoc3|Por	3	91	17	15250	3.3	0	0.0390159
response to testosterone (GO:0033574)	biological_process	O2	Aldh2|Cbr1|Cyp19a1|Havcr1|Srd5a1	5	91	84	15250	5.5	1	0.041197
regulation of lipid biosynthetic process (GO:0046890)	biological_process	O2	Apoa1|Apoc3|Dhcr7|Mid1ip1|Por|Scarb1|Star	7	91	192	15250	7.7	1	0.0418524
eosinophil chemotaxis (GO:0048245)	biological_process	O2	Ccl11|Ccl7|Lgals3	3	91	18	15250	3.3	0	0.0433793
rno01100 Metabolic pathways	kegg_pathway	O2	Acaa2|Acsl4|Akr1b7|Akr1b8|Aldh2|Atp5f1d|Bhmt|Cbr1|Cyp19a1|Dhcr7|G6pc3|Gamt|Got1|Gstm7|Gsto1|Hacd3|Hagh|Hsd3b3|Isyna1|Lta4h|Me1|Nampt|Nt5c|Pde10a|Srd5a1	25	56	1464	7894	44.6	10	0.00203661
rno04979 Cholesterol metabolism	kegg_pathway	O2	Apoa1|Apoc3|Scarb1|Star	4	56	49	7894	7.1	0	0.0463757
rno04913 Ovarian steroidogenesis	kegg_pathway	O2	Cyp19a1|Hsd3b3|Scarb1|Star	4	56	53	7894	7.1	0	0.0463757
rno04977 Vitamin digestion and absorption	kegg_pathway	O2	Apoa1|Lmbrd1|Scarb1	3	56	25	7894	5.4	0	0.0463757
rno00790 Folate biosynthesis	kegg_pathway	O2	Akr1b7|Akr1b8|Cbr1	3	56	25	7894	5.4	0	0.0463757
rno00052 Galactose metabolism	kegg_pathway	O2	Akr1b7|Akr1b8|G6pc3	3	56	27	7894	5.4	0	0.048657
small molecule metabolic process (GO:0044281)	biological_process	O3	Abhd3|Acadl|Acsbg1|Adh1|Akr1c14|Aldoa|As3mt|Ass1|Atp5mc3|Car2|Ccl5|Cd74|Cpa1|Crabp2|Cyp11a1|Cyp17a1|Dbi|Dcxr|Ddc|Decr1|Dpep1|Ephx1|Fads1|Fdxr|Glul|Gsta1|Gstm1|Hao2|Hmgcs2|Hsd17b1|Hsd3b1|Lhcgr|Man2a1|Me3|Mme|Pfkp|Pgp|Plod2|Pltp|Pnp|Pon3|Pparg|Prkar2b|Ptges|Suclg1|Vnn1|Aars2|Abhd4|Adcy9|Aldh1l1|Bckdha|Bmp2|Cebpa|Cnp|Coq6|Cs|Cyp27a1|Cyp8b1|Ebp|Fabp3|Fam3a|Fuca1|Galt|Gstm2|Hmgcl|Hprt1|Lipa|Nt5c3b|Pga…	103	383	1578	15250	26.9	40	3.04e-16
organic acid metabolic process (GO:0006082)	biological_process	O3	Abhd3|Acadl|Acsbg1|Adh1|Akr1c14|Aldoa|As3mt|Ass1|Cd74|Cpa1|Crabp2|Cyp11a1|Cyp17a1|Dbi|Ddc|Decr1|Dpep1|Ephx1|Fads1|Glul|Gsta1|Gstm1|Hao2|Hsd3b1|Me3|Pfkp|Plod2|Pnp|Pon3|Pparg|Prkar2b|Ptges|Suclg1|Vnn1|Aars2|Aldh1l1|Bckdha|Cs|Cyp27a1|Cyp8b1|Fabp3|Galt|Gstm2|Hmgcl|Lipa|Pgam1|Pgd|Phyh|Slc27a1|Suclg2|Sult1a1|Thnsl2|Tst|Adtrp|Aldh1a1|Bcat1|Gsta2|Hoga1|Ltc4s|Mgst2|Nucb2|Nupr1|Olah|Papss2|Plod3|Spp1|Zbtb2…	70	383	886	15250	18.3	22	4.13e-14
lipid metabolic process (GO:0006629)	biological_process	O3	Abhd3|Acadl|Acsbg1|Adh1|Akr1c14|Angptl4|Bco2|Ccn1|Cd74|Crabp2|Cyp11a1|Cyp17a1|Dbi|Decr1|Dpep1|Ephx1|Fads1|Fdxr|Gsta1|Gstm1|Hao2|Hmgcs2|Hsd17b1|Hsd17b11|Hsd3b1|Il6st|Lhcgr|Pgp|Pik3cd|Plbd1|Pltp|Pparg|Prkar2b|Ptges|St3gal4|Tmem38b|Abhd4|Bmp2|Ccl21|Cebpa|Cyp27a1|Cyp8b1|Ebp|Fabp3|Fam3a|Gm2a|Gstm2|Hmgcl|Lipa|Lrp10|Pgap2|Phyh|Pigs|Ppt1|Prdx6|Serinc3|Slc27a1|Sult1a1|Tcf7l2|Thnsl2|Timp1|Tspo|Adtrp|Akr1b1…	83	383	1240	15250	21.7	31	3.18e-13
response to organic substance (GO:0010033)	biological_process	O3	Acsbg1|Adh1|Alas1|Aldoa|Aqp9|Ass1|Atp5mc3|C1s|Car2|Ccl5|Ccn1|Ccn2|Cd74|Cited2|Cldn5|Cyp11a1|Cyp17a1|Cyrib|Ddc|Dpep1|Ephx1|Erp44|Fads1|Foxp2|Gja1|Glul|Gnrhr|Grb14|Gstm1|Herpud1|Hmgcs2|Hsd3b1|Hspd1|Ihh|Il6st|Inhba|Klf9|Lhcgr|Lum|Map1lc3a|Mgarp|Mme|Pfkp|Pik3cd|Plod2|Pparg|Prcp|Prdx2|Prdx3|Prkar2b|Prlr|Ptges|S100b|Sftpc|Sgk1|Slc25a5|Slc3a2|Smoc2|Sostdc1|Stc1|Tmem38b|Top1|Trim25|Ubxn4|Xbp1|Angpt2|Bckd…	157	383	3435	15250	41	86	8.64e-13
oxoacid metabolic process (GO:0043436)	biological_process	O3	Abhd3|Acadl|Acsbg1|Adh1|Akr1c14|Aldoa|Ass1|Cd74|Cpa1|Crabp2|Cyp11a1|Cyp17a1|Dbi|Ddc|Decr1|Dpep1|Ephx1|Fads1|Glul|Gsta1|Gstm1|Hao2|Me3|Pfkp|Plod2|Pon3|Pparg|Prkar2b|Ptges|Suclg1|Vnn1|Aars2|Aldh1l1|Cs|Cyp27a1|Cyp8b1|Fabp3|Galt|Gstm2|Hmgcl|Lipa|Pgam1|Pgd|Phyh|Slc27a1|Suclg2|Sult1a1|Thnsl2|Tst|Adtrp|Aldh1a1|Bcat1|Gsta2|Hoga1|Ltc4s|Mgst2|Nucb2|Nupr1|Olah|Papss2|Plod3|Zbtb20|Igf1|Pdk2|Pdpn	65	383	856	15250	17	21	2.2e-12
carboxylic acid metabolic process (GO:0019752)	biological_process	O3	Abhd3|Acadl|Acsbg1|Adh1|Akr1c14|Aldoa|Ass1|Cd74|Cpa1|Crabp2|Cyp11a1|Cyp17a1|Dbi|Ddc|Decr1|Dpep1|Ephx1|Fads1|Glul|Gsta1|Gstm1|Hao2|Me3|Pfkp|Plod2|Pon3|Pparg|Prkar2b|Ptges|Suclg1|Vnn1|Aars2|Aldh1l1|Cs|Cyp27a1|Cyp8b1|Fabp3|Galt|Gstm2|Hmgcl|Lipa|Pgam1|Pgd|Phyh|Slc27a1|Suclg2|Thnsl2|Tst|Adtrp|Aldh1a1|Bcat1|Gsta2|Hoga1|Ltc4s|Mgst2|Nucb2|Nupr1|Olah|Plod3|Zbtb20|Igf1|Pdk2|Pdpn	63	383	842	15250	16.4	21	1.11e-11
response to hormone (GO:0009725)	biological_process	O3	Acsbg1|Adh1|Alas1|Aldoa|Ass1|Car2|Ccl5|Ccn2|Cited2|Cyp11a1|Cyp17a1|Dpep1|Ephx1|Fads1|Gja1|Gnrhr|Grb14|Hmgcs2|Hsd3b1|Hspd1|Inhba|Klf9|Lhcgr|Mgarp|Plod2|Pparg|Prcp|Prlr|S100b|Sftpc|Sgk1|Stc1|Top1|Trim25|Xbp1|Bckdha|Bdh1|Ccl21|Ccnd2|Cebpa|Cited1|Fabp3|Fibin|Hprt1|Igfbp2|Ptpre|Slc27a1|Sult1a1|Timp1|Tspo|Foxo1|Abcb1a|Abcb1b|Acta1|Adtrp|Akr1b1|Anxa2|Ednrb|Foxp1|Fshr|Gal|Irs3|Map1b|Nr0b1|Nucb2|Plod3|RT1…	74	383	1145	15250	19.3	29	6.07e-11
cellular response to chemical stimulus (GO:0070887)	biological_process	O3	Alas1|Aqp9|As3mt|Ass1|Car2|Ccl5|Ccn1|Ccn2|Cd74|Cited2|Cldn5|Clic2|Cyp11a1|Cyp17a1|Dbi|Ddc|Ddt|Dpep1|Ephx1|Gja1|Gnrhr|Grb14|Gsta1|Gsta4|Gstm1|Hba-a3|Herpud1|Hmgcs2|Hsd17b1|Hsd3b1|Hspd1|Il6st|Inhba|Kcnh1|Klf9|Lhcgr|Map1lc3a|Mgarp|Mme|Pfkp|Pik3cd|Plod2|Pon3|Pparg|Prcp|Prdx2|Prdx3|Prlr|Ptges|S100b|Sftpc|Sgk1|Slc25a5|Smoc2|Sostdc1|Stc1|Tmem38b|Top1|Trim25|Vnn1|Xbp1|Angpt2|Bmp2|Ccl21|Ccnd2|Cd47|Cebpa|C…	142	383	3176	15250	37.1	80	2.07e-10
response to toxic substance (GO:0009636)	biological_process	O3	Alas1|Ass1|Ccl5|Clic2|Cyp11a1|Cyp17a1|Ddc|Ephx1|Gsta1|Gsta4|Gstm1|Hba-a3|Hsd3b1|Pon3|Prdx2|Prdx3|Ptges|Bdh1|Cnp|Gstm2|Mgst1|Mt1|Prdx6|Sod3|Sult1a1|Abcb1a|Abcb1b|Gsta2|Hba-a2|Ltc4s|Map1b|Mgst2|Nupr1	33	383	284	15250	8.6	7	3.63e-10
response to endogenous stimulus (GO:0009719)	biological_process	O3	Acsbg1|Adh1|Alas1|Aldoa|Aqp9|Ass1|Car2|Ccl5|Ccn1|Ccn2|Cited2|Cldn5|Cyp11a1|Cyp17a1|Ddc|Dpep1|Ephx1|Fads1|Gja1|Gnrhr|Grb14|Hmgcs2|Hsd3b1|Hspd1|Inhba|Klf9|Lhcgr|Mgarp|Plod2|Pparg|Prcp|Prlr|S100b|Sftpc|Sgk1|Smoc2|Sostdc1|Stc1|Tmem38b|Top1|Trim25|Xbp1|Bckdha|Bdh1|Bmp2|Ccl21|Ccnd2|Cd9|Cebpa|Chmp5|Cited1|Fabp3|Fermt1|Fibin|Fst|Gstm2|Hprt1|Hspa5|Htra1|Igfbp2|Ptpre|Slc27a1|Sult1a1|Tcf7l2|Timp1|Tspo|Foxo1…	98	383	1883	15250	25.6	47	1.03e-09
response to external stimulus (GO:0009605)	biological_process	O3	Alas1|Aldoa|Ass1|Atp5mc3|C1s|Ccl5|Ccn1|Cd74|Cited2|Cyp11a1|Cyp17a1|Cyrib|Dbi|Ddt|Dpep1|Fads1|Foxp2|Gja1|Glul|Gsta1|Hmgcs2|Hsd3b1|Hspd1|Ihh|Il6st|Kcnh1|Map1lc3a|Pik3cd|Pparg|Prdx2|Prdx3|Prlr|Ptges|Ptx3|Sftpc|Smoc2|St3gal4|Stc1|Tnnt2|Trim25|Tubb3|Vnn1|Xbp1|Angpt2|Bckdha|Bdh1|Bmp2|Ccl21|Cd47|Cd9|Cebpa|Chmp5|Cited1|Cnp|Creb3|Cxcl16|Cxcl9|Cyp8b1|Fam3a|Grn|Hist1h2bq|Hmgcl|Hspa5|Htra1|Igfbp2|Lgals8|Lyz2…	125	383	2735	15250	32.6	69	2.04e-09
response to lipid (GO:0033993)	biological_process	O3	Acsbg1|Adh1|Aldoa|Ass1|Car2|Ccl5|Ccn2|Cyp11a1|Cyp17a1|Ephx1|Fads1|Foxp2|Gja1|Hmgcs2|Hsd3b1|Hspd1|Ihh|Inhba|Klf9|Mgarp|Pparg|Prdx2|Prdx3|Ptges|S100b|Sftpc|Sgk1|Stc1|Trim25|Xbp1|Bckdha|Bdh1|Bmp2|Ccnd2|Cebpa|Chmp5|Cited1|Cnp|Cxcl16|Cxcl9|Cyp8b1|Fabp3|Fibin|Grn|Hmgcl|Igfbp2|Mgst1|Sult1a1|Tspo|Foxo1|Abcb1a|Abcb1b|Acta1|Adtrp|Aldh1a1|Clu|Ednrb|Foxp1|Fshr|Hba-a2|Hmgcr|Lgals9|Ltc4s|Map1b|Mgst2|Nr0b1|Prdm…	76	383	1296	15250	19.8	33	2.04e-09
small molecule biosynthetic process (GO:0044283)	biological_process	O3	Abhd3|Acadl|Acsbg1|Aldoa|Ass1|Cd74|Crabp2|Cyp11a1|Ephx1|Fads1|Fdxr|Glul|Gstm1|Hmgcs2|Hsd17b1|Hsd3b1|Lhcgr|Pgp|Plod2|Pltp|Pnp|Ptges|Bmp2|Cnp|Coq6|Cyp27a1|Cyp8b1|Ebp|Fam3a|Gstm2|Hmgcl|Hprt1|Pgd|Tcf7l2|Thnsl2|Foxo1|Akr1b1|Aldh1a1|Bcat1|Hmgcr|Hoga1|Ltc4s|Mgst2|Olah|Plod3|Spp1|Pdk2	47	383	585	15250	12.3	15	2.04e-09
animal organ development (GO:0048513)	biological_process	O3	Acsbg1|Adh1|Akr1c14|Alas1|Ass1|Car2|Ccl5|Ccn1|Ccn2|Cd74|Cited2|Crispld2|Cyp11a1|Cyp17a1|Dbi|Ephx1|Fat1|Foxp2|Gja1|Hmgcs2|Hsd17b1|Hsd3b1|Ihh|Inha|Inhba|Lamc3|Lhcgr|Lum|Man2a1|Mme|Myh11|Ndrg2|Omd|Pdlim2|Pnp|Pparg|Prdx2|Prdx3|Prlr|Ptx3|RT1-Da|S100b|Selenop|Sostdc1|Stc1|Tmem176a|Tmem176b|Tmem38b|Tnnt2|Top1|Tubb3|Vcan|Vnn1|Vtn|Xbp1|Angpt2|Bdh1|Bmp2|Calm1|Ccl21|Ccnd2|Cd9|Cebpa|Cited1|Clptm1|Cnp|Dock7|E…	150	383	3574	15250	39.2	90	3.03e-09
response to oxygen-containing compound (GO:1901700)	biological_process	O3	Adh1|Alas1|Aldoa|Aqp9|Ass1|Atp5mc3|C1s|Car2|Ccl5|Ccn2|Cldn5|Cyp11a1|Cyp17a1|Dpep1|Fads1|Foxp2|Gja1|Glul|Gnrhr|Grb14|Gstm1|Hba-a3|Hmgcs2|Hsd3b1|Hspd1|Ihh|Inhba|Klf9|Lhcgr|Map1lc3a|Mgarp|Pparg|Prdx2|Prdx3|Ptges|Sftpc|Sgk1|Stc1|Top1|Trim25|Xbp1|Angpt2|Bckdha|Bdh1|Bmp2|Ccl21|Ccnd2|Cd9|Cebpa|Chmp5|Cited1|Cnp|Cxcl16|Cxcl9|Cyp8b1|Fabp3|Fibin|Grn|Gstm2|Hmgcl|Hprt1|Hspa5|Igfbp2|Mgst1|Mt1|Prdx6|Ptpre|Slc27…	105	383	2182	15250	27.4	55	1.07e-08
monocarboxylic acid metabolic process (GO:0032787)	biological_process	O3	Abhd3|Acadl|Acsbg1|Adh1|Akr1c14|Aldoa|Cd74|Crabp2|Dbi|Decr1|Ephx1|Fads1|Gsta1|Gstm1|Hao2|Me3|Pfkp|Pon3|Pparg|Prkar2b|Ptges|Vnn1|Cyp27a1|Cyp8b1|Fabp3|Galt|Gstm2|Lipa|Pgam1|Pgd|Phyh|Slc27a1|Thnsl2|Adtrp|Aldh1a1|Gsta2|Hoga1|Ltc4s|Nucb2|Nupr1|Olah|Zbtb20|Igf1|Pdk2|Pdpn	45	383	578	15250	11.7	15	1.41e-08
response to organic cyclic compound (GO:0014070)	biological_process	O3	Acsbg1|Adh1|Alas1|Aqp9|Ass1|C1s|Car2|Ccl5|Ccn2|Cyp11a1|Cyp17a1|Ephx1|Fads1|Foxp2|Gja1|Hmgcs2|Hsd3b1|Hspd1|Ihh|Inhba|Klf9|Lum|Map1lc3a|Mgarp|Pparg|Prkar2b|Ptges|S100b|Sftpc|Sgk1|Slc3a2|Stc1|Tmem38b|Top1|Trim25|Angpt2|Bckdha|Bdh1|Bmp2|Ccnd2|Cebpa|Cited1|Cyp8b1|Fibin|Grn|Gstm2|Hspa5|Igfbp2|Pak3|Sult1a1|Tspo|Foxo1|Abcb1a|Abcb1b|Acta1|Adtrp|Aldh1a1|Cd83|Clu|Ednrb|Foxp1|Fshr|Gsta2|Hba-a2|Hmgcr|Jup|Map1…	74	383	1367	15250	19.3	34	1.45e-07
regulation of multicellular organismal process (GO:0051239)	biological_process	O3	Acadl|Car2|Ccl5|Ccn1|Ccn2|Cd74|Cited2|Cldn5|Crabp2|Cyrib|Ddt|Decr1|Gja1|Glul|Hspd1|Ihh|Il6st|Inha|Inhba|Lum|Man2a1|Mme|Ndrg2|Omd|Pik3cd|Pnp|Pparg|Prcp|Prdx2|Prlr|Ptges|RT1-Da|S100b|Sgk1|Slc7a5|Smoc2|Sostdc1|St3gal4|Stc1|Tmem176a|Tmem176b|Tmem38b|Tnnt2|Vnn1|Xbp1|Angpt2|Bmp2|Calm1|Cd47|Cd9|Cited1|Clptm1|Cyp8b1|Dock7|Epn2|Fermt1|Fst|Gadd45g|Grn|Nmi|Pak3|RT1-S3|Slc27a1|Sri|Tcf7l2|Timp1|Tmem98|Tnni1|T…	115	383	2607	15250	30	65	1.7e-07
regulation of leukocyte cell-cell adhesion (GO:1903037)	biological_process	O3	Ass1|Ccl5|Cd74|Cyrib|Hspd1|Ihh|Il6st|Pnp|Prdx2|RT1-Da|St3gal4|Vnn1|Xbp1|Ccl21|Cd47|Igfbp2|Lgals8|RT1-S3|Adtrp|Cd59|Cd83|Ephb6|Fgl2|Gpnmb|Lgals5|Lgals9|RT1-Ba|RT1-Db1|Igf1	29	383	290	15250	7.6	7	2.07e-07
lipid biosynthetic process (GO:0008610)	biological_process	O3	Abhd3|Acadl|Acsbg1|Ccn1|Cd74|Crabp2|Cyp11a1|Cyp17a1|Dbi|Fads1|Gstm1|Hmgcs2|Hsd17b1|Hsd17b11|Hsd3b1|Lhcgr|Pik3cd|Ptges|St3gal4|Tmem38b|Abhd4|Bmp2|Cyp27a1|Cyp8b1|Ebp|Fabp3|Fam3a|Gstm2|Pgap2|Pigs|Slc27a1|Tcf7l2|Thnsl2|Timp1|Tspo|Aldh1a1|Hmgcr|Ltc4s|Nr0b1|Olah|Zbtb20|Igf1	42	383	565	15250	11	14	2.31e-07
response to steroid hormone (GO:0048545)	biological_process	O3	Acsbg1|Adh1|Ass1|Car2|Ccl5|Ccn2|Cyp11a1|Cyp17a1|Ephx1|Hmgcs2|Hsd3b1|Hspd1|Klf9|Mgarp|S100b|Sftpc|Sgk1|Stc1|Bckdha|Bdh1|Cebpa|Fibin|Igfbp2|Sult1a1|Tspo|Foxo1|Abcb1a|Abcb1b|Acta1|Adtrp|Foxp1|Fshr|Nr0b1|RT1-Ba|RT1-Db1|Spp1|Txnip|Fn1|Igf1	39	383	498	15250	10.2	13	2.31e-07
regulation of T cell activation (GO:0050863)	biological_process	O3	Ccl5|Cd74|Cyrib|Hspd1|Ihh|Il6st|Pnp|Prdx2|RT1-Da|Vnn1|Xbp1|Ccl21|Cd47|Clptm1|Igfbp2|Lgals8|RT1-S3|Cd59|Cd83|Ephb6|Fgl2|Gpnmb|Lgals5|Lgals9|Prdm1|RT1-Ba|RT1-Db1|Tox|Igf1	29	383	294	15250	7.6	7	2.47e-07
response to stress (GO:0006950)	biological_process	O3	Acadl|Alas1|Aldoa|Angptl4|Ass1|C1s|Car2|Ccl5|Ccn1|Ccn2|Cd74|Cited2|Cyp11a1|Cyp17a1|Dbi|Ddt|Dpep1|Erp44|Fads1|Gja1|Glul|Gsta4|Gstm1|Hba-a3|Herpud1|Hmgcs2|Hsd3b1|Hspd1|Map1lc3a|Mgarp|Pik3cd|Plod2|Pparg|Prcp|Prdx2|Prdx3|Ptges|Ptx3|S100b|Sftpc|Sgk1|Smoc2|St3gal4|Stc1|Trim25|Ubxn4|Vcan|Vnn1|Xbp1|Angpt2|Bdh1|Bmp2|Ccl21|Cd47|Cd9|Cebpa|Cited1|Creb3|Cxcl16|Cxcl9|Dnajc3|Fam3a|Fermt1|Gadd45g|Grn|Gstm2|Hist1…	139	383	3439	15250	36.3	86	3.3e-07
regulation of cell-cell adhesion (GO:0022407)	biological_process	O3	Ass1|Ccl5|Cd74|Cited2|Cyrib|Hspd1|Ihh|Il6st|Pnp|Prdx2|RT1-Da|St3gal4|Vnn1|Xbp1|Bmp2|Ccl21|Cd47|Cd9|Igfbp2|Lgals8|RT1-S3|Adtrp|Cd59|Cd83|Ephb6|Fgl2|Gpnmb|Lgals5|Lgals9|RT1-Ba|RT1-Db1|Serpine2|Igf1|Pdpn	34	383	406	15250	8.9	10	5.28e-07
regulation of cell adhesion (GO:0030155)	biological_process	O3	Ass1|Ccl5|Ccn1|Cd74|Cited2|Cyrib|Hspd1|Ihh|Il6st|Pnp|Prdx2|Prlr|RT1-Da|Smoc2|St3gal4|Vnn1|Vtn|Xbp1|Angpt2|Bmp2|Ccl21|Cd47|Cd9|Fermt1|Igfbp2|Lgals8|Lims2|RT1-S3|Adtrp|Cd59|Cd83|Ephb6|Fgl2|Gpnmb|Jam2|Jup|Lgals5|Lgals9|Lrp1|RT1-Ba|RT1-Db1|Serpine2|Spp1|Fn1|Igf1|Pdpn	46	383	681	15250	12	17	5.96e-07
response to organonitrogen compound (GO:0010243)	biological_process	O3	Alas1|Aqp9|Ass1|Atp5mc3|C1s|Car2|Ccl5|Ccn2|Cyp11a1|Cyp17a1|Ddc|Dpep1|Fads1|Gja1|Gnrhr|Grb14|Gstm1|Herpud1|Hmgcs2|Hsd3b1|Hspd1|Klf9|Lhcgr|Map1lc3a|Mgarp|Pparg|Prkar2b|Sftpc|Sgk1|Stc1|Tmem38b|Top1|Trim25|Ubxn4|Xbp1|Bckdha|Bdh1|Calm1|Ccnd2|Cd9|Cebpa|Chmp5|Cited1|Fabp3|Gstm2|Hprt1|Hspa5|Mgst1|Ptpre|Slc27a1|Timp1|Tmbim6|Tspo|Foxo1|Abcb1a|Acta1|Adtrp|Akr1b1|Derl3|Ednrb|Gal|Irs3|Jup|Lrp1|Map1b|Mgst2|Nr0…	72	383	1367	15250	18.8	34	5.97e-07
cellular response to organic substance (GO:0071310)	biological_process	O3	Alas1|Aqp9|Ass1|Car2|Ccl5|Ccn1|Ccn2|Cd74|Cited2|Cldn5|Cyp11a1|Cyp17a1|Ddc|Dpep1|Ephx1|Gja1|Gnrhr|Grb14|Herpud1|Hmgcs2|Hsd3b1|Hspd1|Il6st|Inhba|Klf9|Lhcgr|Mgarp|Mme|Pfkp|Pik3cd|Plod2|Pparg|Prcp|Prdx2|Prlr|Sgk1|Slc25a5|Smoc2|Sostdc1|Stc1|Tmem38b|Top1|Trim25|Xbp1|Angpt2|Bmp2|Ccl21|Ccnd2|Cd47|Cebpa|Chmp5|Cited1|Cpd|Creb3|Cxcl16|Cxcl9|Ehd4|Epn2|Fermt1|Fst|Gstm2|Hprt1|Hspa5|Htra1|Igfbp2|Mgst1|Nmi|Pak3|…	112	383	2583	15250	29.2	65	6.23e-07
cell population proliferation (GO:0008283)	biological_process	O3	Ccl5|Ccn1|Ccn2|Cd74|Cited2|Cldn5|Cnn1|Dbi|Foxp2|Gja1|Glul|Gnrhr|Hspd1|Ihh|Il6st|Inha|Inhba|Kcnh1|Klf9|Ndrg2|Ogn|Pik3cd|Pnp|Pparg|Prdx2|Prdx3|Prlr|Ptges|S100b|Slc25a5|Stc1|Tsc22d1|Xbp1|Bmp2|Btg4|Ccnd2|Ccpg1|Cd47|Cd9|Cebpa|Creb3|Cxcl9|Dock7|Fermt1|Fst|Grn|Hprt1|Htra1|Igfbp2|Lims2|Lipa|Nmi|RT1-S3|Tcf7l2|Tes|Timp1|Tspo|Ccn3|Foxo1|Insl3|Abcb1a|Akr1b1|Anxa2|Bmpr1b|Bmpr2|Cd59|Clu|Ednrb|Ephb6|Foxp1|Fshr|…	91	383	1929	15250	23.8	48	6.39e-07
system development (GO:0048731)	biological_process	O3	Acsbg1|Adh1|Akr1c14|Alas1|Angptl4|Ass1|C1s|Car2|Ccl5|Ccn1|Ccn2|Cd74|Cited2|Cldn5|Crabp2|Crispld2|Cyp11a1|Cyp17a1|Dbi|Ephx1|Fat1|Foxp2|Gja1|Glul|Hmgcs2|Hsd17b1|Hsd3b1|Hspd1|Ihh|Il6st|Inha|Inhba|Itm2c|Lamc3|Lhcgr|Lum|Man2a1|Mmd2|Mme|Myh11|Ndrg2|Omd|Pdlim2|Pik3cd|Pnp|Pparg|Prcp|Prdx2|Prdx3|Prlr|Ptx3|RT1-Da|S100b|Selenop|Sgk1|Smoc2|Sostdc1|Stc1|Tmem176a|Tmem176b|Tmem38b|Tnnt2|Top1|Tubb3|Vcan|Vnn1|Vtn…	172	383	4645	15250	44.9	117	6.57e-07
leukocyte cell-cell adhesion (GO:0007159)	biological_process	O3	Ass1|Ccl5|Cd74|Cyrib|Hspd1|Ihh|Il6st|Pnp|Prdx2|RT1-Da|St3gal4|Vnn1|Xbp1|Ccl21|Cd47|Igfbp2|Lgals8|RT1-S3|Adtrp|Cd59|Cd83|Ephb6|Fgl2|Gpnmb|Jam2|Lgals5|Lgals9|RT1-Ba|RT1-Db1|Igf1	30	383	331	15250	7.8	8	6.88e-07
positive regulation of T cell activation (GO:0050870)	biological_process	O3	Ccl5|Cd74|Cyrib|Hspd1|Ihh|Il6st|Pnp|RT1-Da|Vnn1|Xbp1|Ccl21|Cd47|Igfbp2|Lgals8|RT1-S3|Cd59|Cd83|Ephb6|Lgals9|RT1-Ba|RT1-Db1|Igf1	22	383	185	15250	5.7	5	7.86e-07
cellular lipid metabolic process (GO:0044255)	biological_process	O3	Abhd3|Acadl|Acsbg1|Adh1|Akr1c14|Bco2|Ccn1|Cd74|Crabp2|Dbi|Decr1|Dpep1|Ephx1|Fads1|Gsta1|Gstm1|Hao2|Hmgcs2|Hsd3b1|Il6st|Pgp|Pik3cd|Plbd1|Pparg|Prkar2b|Ptges|St3gal4|Tmem38b|Abhd4|Fabp3|Gm2a|Gstm2|Lipa|Pgap2|Phyh|Pigs|Prdx6|Serinc3|Slc27a1|Tcf7l2|Thnsl2|Adtrp|Akr1b1|Aldh1a1|Dhrs3|Gsta2|Hmgcr|Lrp1|Ltc4s|Mgst2|Nucb2|Olah|Pla2g7|Pdk2|Pdpn	55	383	920	15250	14.4	23	8.2e-07
multicellular organism development (GO:0007275)	biological_process	O3	Acsbg1|Adh1|Akr1c14|Alas1|Angptl4|Ass1|C1s|Car2|Ccl5|Ccn1|Ccn2|Cd74|Cited2|Cldn5|Crabp2|Crispld2|Csrp2|Cyp11a1|Cyp17a1|Dbi|Ddc|Ephx1|Fat1|Foxp2|Gja1|Glul|Hmgcs2|Hsd17b1|Hsd3b1|Hspd1|Ihh|Il6st|Inha|Inhba|Itm2c|Klf9|Lamc3|Lhcgr|Lum|Man2a1|Mmd2|Mme|Myh11|Ndrg2|Omd|Pdlim2|Pik3cd|Pnp|Pparg|Prcp|Prdx2|Prdx3|Prlr|Ptx3|RT1-Da|S100b|Selenop|Sgk1|Smoc2|Sostdc1|Stc1|Tm4sf1|Tmem176a|Tmem176b|Tmem38b|Tnnt2|To…	182	383	5034	15250	47.5	126	8.74e-07
response to nutrient (GO:0007584)	biological_process	O3	Ass1|Ccl5|Cyp11a1|Dbi|Fads1|Hmgcs2|Hsd3b1|Il6st|Pparg|Sftpc|Stc1|Trim25|Xbp1|Bckdha|Bdh1|Cebpa|Hmgcl|Igfbp2|Tspo|Abcb1a|Abcb1b|Hmgcr|Ltc4s|Map1b|Spp1|Igf1|Pdk2|Tnfrsf11b	28	383	299	15250	7.3	8	1.06e-06
positive regulation of leukocyte cell-cell adhesion (GO:1903039)	biological_process	O3	Ccl5|Cd74|Cyrib|Hspd1|Ihh|Il6st|Pnp|RT1-Da|St3gal4|Vnn1|Xbp1|Ccl21|Cd47|Igfbp2|Lgals8|RT1-S3|Cd59|Cd83|Ephb6|Lgals9|RT1-Ba|RT1-Db1|Igf1	23	383	207	15250	6	5	1.12e-06
anatomical structure development (GO:0048856)	biological_process	O3	Acsbg1|Adh1|Akr1c14|Alas1|Aldoa|Angptl4|Ass1|C1s|Car2|Ccl5|Ccn1|Ccn2|Cd74|Cited2|Cldn5|Crabp2|Crispld2|Csrp2|Cyp11a1|Cyp17a1|Cyrib|Dbi|Ddc|Ephx1|Fat1|Foxp2|Gja1|Glul|Grb14|Gsta1|Hmgcs2|Hsd17b1|Hsd3b1|Hspd1|Ihh|Il6st|Inha|Inhba|Itm2c|Klf9|Lamc3|Lhcgr|Lum|Man2a1|Mmd2|Mme|Myh11|Ndrg2|Omd|Pdlim2|Pik3cd|Pnp|Pparg|Prcp|Prdx2|Prdx3|Prlr|Ptx3|RT1-Da|Rnd3|S100b|Selenop|Sgk1|Smoc2|Sostdc1|Sparcl1|Stc1|Tagl…	192	383	5449	15250	50.1	137	1.65e-06
regulation of cell population proliferation (GO:0042127)	biological_process	O3	Ccl5|Ccn1|Ccn2|Cd74|Cited2|Cldn5|Cnn1|Foxp2|Gja1|Glul|Gnrhr|Ihh|Il6st|Inha|Inhba|Kcnh1|Klf9|Ndrg2|Ogn|Pik3cd|Pnp|Pparg|Prdx3|Prlr|Ptges|S100b|Slc25a5|Tsc22d1|Xbp1|Bmp2|Btg4|Ccnd2|Ccpg1|Cd47|Cd9|Cebpa|Creb3|Cxcl9|Fermt1|Grn|Htra1|Igfbp2|Lims2|Nmi|RT1-S3|Tcf7l2|Tes|Timp1|Tspo|Ccn3|Foxo1|Insl3|Akr1b1|Anxa2|Bmpr1b|Bmpr2|Cd59|Clu|Ednrb|Foxp1|Gal|Gpnmb|Hmgcr|Jup|Lgals5|Lgals9|Myocd|Nupr1|Prdm1|RT1-Ba|R…	79	383	1621	15250	20.6	41	1.91e-06
response to nitrogen compound (GO:1901698)	biological_process	O3	Alas1|Aqp9|Ass1|Atp5mc3|C1s|Car2|Ccl5|Ccn2|Cyp11a1|Cyp17a1|Ddc|Dpep1|Fads1|Gja1|Gnrhr|Grb14|Gstm1|Herpud1|Hmgcs2|Hsd3b1|Hspd1|Klf9|Lhcgr|Map1lc3a|Mgarp|Pparg|Prkar2b|Sftpc|Sgk1|Slc3a2|Stc1|Tmem38b|Top1|Trim25|Ubxn4|Xbp1|Bckdha|Bdh1|Calm1|Ccnd2|Cd9|Cebpa|Chmp5|Cited1|Fabp3|Gstm2|Hprt1|Hspa5|Mgst1|Ptpre|Slc27a1|Timp1|Tmbim6|Tspo|Foxo1|Abcb1a|Acta1|Adtrp|Akr1b1|Derl3|Ednrb|Gal|Irs3|Jup|Lrp1|Map1b|Mg…	73	383	1445	15250	19.1	36	1.91e-06
developmental process (GO:0032502)	biological_process	O3	Acsbg1|Adh1|Akr1c14|Alas1|Aldoa|Angptl4|Ass1|Atp5mc3|C1s|Car2|Ccl5|Ccn1|Ccn2|Cd74|Cited2|Cldn5|Crabp2|Crispld2|Csrp2|Cyp11a1|Cyp17a1|Cyrib|Dbi|Ddc|Ephx1|Fads1|Fat1|Foxp2|Gja1|Glul|Grb14|Gsta1|Gstm1|Hmgcs2|Hsd17b1|Hsd3b1|Hspd1|Ihh|Il6st|Inha|Inhba|Itm2c|Klf9|Lamc3|Lhcgr|Lrmda|Lum|Man2a1|Mmd2|Mme|Myh11|Ndrg2|Omd|Pdlim2|Pik3cd|Pnp|Pparg|Prcp|Prdx2|Prdx3|Prlr|Psmb8|Ptx3|RT1-Da|Rhox5|Rnd3|S100b|Seleno…	203	383	5882	15250	53	148	1.98e-06
positive regulation of cell-cell adhesion (GO:0022409)	biological_process	O3	Ccl5|Cd74|Cited2|Cyrib|Hspd1|Ihh|Il6st|Pnp|RT1-Da|St3gal4|Vnn1|Xbp1|Ccl21|Cd47|Igfbp2|Lgals8|RT1-S3|Cd59|Cd83|Ephb6|Lgals9|RT1-Ba|RT1-Db1|Igf1|Pdpn	25	383	253	15250	6.5	6	2.25e-06
regulation of cell activation (GO:0050865)	biological_process	O3	Ccl5|Ccn2|Cd74|Cyrib|Hspd1|Ihh|Il6st|Pnp|Pparg|Prdx2|RT1-Da|Vnn1|Xbp1|Ccl21|Cd47|Cd9|Cebpa|Clptm1|Grn|Igfbp2|Lgals8|Ptpre|RT1-S3|Cd59|Cd83|Ephb6|Fgl2|Gal|Gpnmb|Lgals5|Lgals9|Prdm1|RT1-Ba|RT1-Db1|Rnf41|Serpine2|Tox|Igf1|Pdpn	39	383	553	15250	10.2	14	2.29e-06
positive regulation of cell adhesion (GO:0045785)	biological_process	O3	Ccl5|Ccn1|Cd74|Cited2|Cyrib|Hspd1|Ihh|Il6st|Pnp|RT1-Da|Smoc2|St3gal4|Vnn1|Vtn|Xbp1|Ccl21|Cd47|Fermt1|Igfbp2|Lgals8|Lims2|RT1-S3|Cd59|Cd83|Ephb6|Jup|Lgals9|RT1-Ba|RT1-Db1|Spp1|Fn1|Igf1|Pdpn	33	383	417	15250	8.6	10	2.29e-06
response to biotic stimulus (GO:0009607)	biological_process	O3	Aldoa|Ass1|C1s|Ccl5|Cd74|Cyp11a1|Cyp17a1|Cyrib|Gja1|Hmgcs2|Hspd1|Pik3cd|Pparg|Prdx2|Prdx3|Prlr|Ptges|Ptx3|Sftpc|Tnnt2|Trim25|Vnn1|Xbp1|Bmp2|Ccl21|Cd47|Chmp5|Cited1|Cnp|Creb3|Cxcl16|Cxcl9|Fam3a|Grn|Hist1h2bq|Hspa5|Htra1|Lgals8|Lyz2|Mgst1|Nmi|Npc2|RT1-S3|Serinc3|Tspo|Tent5a|Abcb1a|Abcb1b|Cd59|Clu|Cr1l|Ednrb|Eppin|Fgl2|Foxp1|Gsta2|Hba-a2|Lgals9|Ltc4s|Mgst2|Prdm1|Pros1|RT1-Ba|RT1-Db1|Txnip|Ubd|Adam17…	71	383	1417	15250	18.5	36	3.99e-06
response to inorganic substance (GO:0010035)	biological_process	O3	Alas1|Aqp9|Ass1|Car2|Cyb5a|Cyp11a1|Dpep1|Gsta4|Gstm1|Hba-a3|Hmgcs2|Hsd17b1|Hsd3b1|Hspd1|Kcnh1|Map1lc3a|Pparg|Prdx2|Prdx3|Ptges|Selenop|Sftpc|Tnnt2|Bdh1|Calm1|Cd9|Cebpa|Cpne8|Fibin|Gstm2|Hspa5|Igfbp2|Mt1|Sod3|Tspo|Foxo1|Abcb1a|Acta1|Akr1b1|Clu|Foxp1|Hba-a2|Ltc4s|Map1b|Txnip|Cd14|Fn1|Tnfrsf11b	48	383	789	15250	12.5	20	4.26e-06
cell-cell adhesion (GO:0098609)	biological_process	O3	Ass1|Ccl5|Ccn1|Cd74|Cited2|Cldn5|Cyrib|Fat1|Hspd1|Ihh|Il6st|Pnp|Prdx2|RT1-Da|Sparcl1|St3gal4|Vnn1|Xbp1|Bmp2|Ccl21|Cd47|Cd9|Igfbp2|Lgals8|Lims2|RT1-S3|Ccn3|Adtrp|Cd59|Cd83|Ctnna2|Ephb6|Fgl2|Gpnmb|Igsf9|Jam2|Jup|Lgals5|Lgals9|RT1-Ba|RT1-Db1|Serpine2|Fn1|Fndc3a|Igf1|Pdpn	46	383	741	15250	12	19	4.65e-06
detoxification (GO:0098754)	biological_process	O3	Clic2|Gsta1|Gstm1|Hba-a3|Prdx2|Prdx3|Ptges|Gstm2|Mgst1|Mt1|Prdx6|Sod3|Abcb1a|Gsta2|Hba-a2|Ltc4s|Mgst2	17	383	124	15250	4.4	3	4.65e-06
response to peptide (GO:1901652)	biological_process	O3	Alas1|Ass1|Car2|Ccl5|Ccn2|Cyp11a1|Dpep1|Fads1|Gja1|Gnrhr|Grb14|Hmgcs2|Hsd3b1|Klf9|Lhcgr|Mgarp|Pparg|Sgk1|Top1|Xbp1|Bdh1|Ccnd2|Chmp5|Cited1|Fabp3|Hprt1|Ptpre|Slc27a1|Timp1|Foxo1|Abcb1a|Akr1b1|Ednrb|Gal|Irs3|Lrp1|Map1b|Nr0b1|Nucb2|Fn1|Igf1|Pdk2	42	383	646	15250	11	16	5.52e-06
steroid metabolic process (GO:0008202)	biological_process	O3	Acadl|Akr1c14|Cyp11a1|Cyp17a1|Dbi|Fdxr|Hmgcs2|Hsd17b1|Hsd17b11|Hsd3b1|Lhcgr|Bmp2|Cebpa|Cyp27a1|Cyp8b1|Ebp|Lipa|Sult1a1|Timp1|Tspo|Gal|Hdlbp|Hmgcr|Lrp1|Nr0b1|Spp1|Igf1	27	383	310	15250	7	8	6.91e-06
reproductive structure development (GO:0048608)	biological_process	O3	Acsbg1|Ccn1|Cited2|Cyp11a1|Cyp17a1|Gja1|Hsd3b1|Inha|Inhba|Lhcgr|Mme|Pparg|Prdx3|Prlr|Ptx3|Stc1|Ccnd2|Cebpa|Cited1|Fst|Hspa5|Htra1|Mgst1|Tcf7l2|Insl3|Abcb1a|Abcb1b|Bmpr1b|Bmpr2|Fshr|Myocd|Nr0b1|Nupr1|Prdm1|Serpine2|Fndc3a|Igf1	37	383	533	15250	9.7	13	7.48e-06
response to other organism (GO:0051707)	biological_process	O3	Aldoa|Ass1|C1s|Ccl5|Cd74|Cyp11a1|Cyp17a1|Cyrib|Gja1|Hmgcs2|Hspd1|Pik3cd|Pparg|Prdx2|Prdx3|Prlr|Ptges|Ptx3|Sftpc|Tnnt2|Trim25|Vnn1|Xbp1|Bmp2|Ccl21|Cd47|Chmp5|Cited1|Cnp|Creb3|Cxcl16|Cxcl9|Fam3a|Grn|Hist1h2bq|Htra1|Lgals8|Lyz2|Mgst1|Nmi|Npc2|RT1-S3|Serinc3|Tspo|Tent5a|Abcb1a|Abcb1b|Cd59|Clu|Cr1l|Ednrb|Eppin|Fgl2|Foxp1|Gsta2|Hba-a2|Lgals9|Ltc4s|Mgst2|Prdm1|Pros1|RT1-Ba|RT1-Db1|Ubd|Adam17|Cd14|Fn1|Ig…	69	383	1386	15250	18	35	7.49e-06
response to peptide hormone (GO:0043434)	biological_process	O3	Alas1|Ass1|Car2|Ccl5|Ccn2|Cyp11a1|Dpep1|Fads1|Gja1|Gnrhr|Grb14|Hmgcs2|Hsd3b1|Lhcgr|Mgarp|Pparg|Sgk1|Top1|Xbp1|Bdh1|Ccnd2|Cited1|Fabp3|Hprt1|Ptpre|Slc27a1|Timp1|Foxo1|Abcb1a|Ednrb|Gal|Irs3|Map1b|Nr0b1|Nucb2|Fn1|Igf1|Pdk2	38	383	558	15250	9.9	14	7.65e-06
response to external biotic stimulus (GO:0043207)	biological_process	O3	Aldoa|Ass1|C1s|Ccl5|Cd74|Cyp11a1|Cyp17a1|Cyrib|Gja1|Hmgcs2|Hspd1|Pik3cd|Pparg|Prdx2|Prdx3|Prlr|Ptges|Ptx3|Sftpc|Tnnt2|Trim25|Vnn1|Xbp1|Bmp2|Ccl21|Cd47|Chmp5|Cited1|Cnp|Creb3|Cxcl16|Cxcl9|Fam3a|Grn|Hist1h2bq|Htra1|Lgals8|Lyz2|Mgst1|Nmi|Npc2|RT1-S3|Serinc3|Tspo|Tent5a|Abcb1a|Abcb1b|Cd59|Clu|Cr1l|Ednrb|Eppin|Fgl2|Foxp1|Gsta2|Hba-a2|Lgals9|Ltc4s|Mgst2|Prdm1|Pros1|RT1-Ba|RT1-Db1|Ubd|Adam17|Cd14|Fn1|Ig…	69	383	1390	15250	18	35	8.08e-06
positive regulation of lymphocyte activation (GO:0051251)	biological_process	O3	Ccl5|Cd74|Cyrib|Hspd1|Ihh|Il6st|Pnp|RT1-Da|Vnn1|Xbp1|Ccl21|Cd47|Igfbp2|Lgals8|RT1-S3|Cd59|Cd83|Ephb6|Lgals9|Prdm1|RT1-Ba|RT1-Db1|Tox|Igf1	24	383	254	15250	6.3	6	8.28e-06
regulation of hormone levels (GO:0010817)	biological_process	O3	Adh1|Akr1c14|Ccl5|Crabp2|Cyp11a1|Cyp17a1|Gja1|Glul|Hsd17b1|Hsd17b11|Hsd3b1|Il6st|Inha|Inhba|Lhcgr|Pparg|Slc7a5|Bmp2|Chst8|Cyp27a1|Fst|Slc7a8|Sri|Sult1a1|Tcf7l2|Ccn3|Abcb1a|Akr1b1|Aldh1a1|Dhrs3|Fshr|Gal|Hmgcr|Lrp1|Nucb2|RT1-Db1|Spp1|Igf1	38	383	562	15250	9.9	14	8.57e-06
reproductive system development (GO:0061458)	biological_process	O3	Acsbg1|Ccn1|Cited2|Cyp11a1|Cyp17a1|Gja1|Hsd3b1|Inha|Inhba|Lhcgr|Mme|Pparg|Prdx3|Prlr|Ptx3|Stc1|Ccnd2|Cebpa|Cited1|Fst|Hspa5|Htra1|Mgst1|Tcf7l2|Insl3|Abcb1a|Abcb1b|Bmpr1b|Bmpr2|Fshr|Myocd|Nr0b1|Nupr1|Prdm1|Serpine2|Fndc3a|Igf1	37	383	538	15250	9.7	14	8.57e-06
cellular response to endogenous stimulus (GO:0071495)	biological_process	O3	Alas1|Aqp9|Ass1|Car2|Ccl5|Ccn1|Ccn2|Cited2|Cldn5|Cyp11a1|Cyp17a1|Ddc|Dpep1|Ephx1|Gja1|Gnrhr|Grb14|Hmgcs2|Hsd3b1|Inhba|Klf9|Lhcgr|Mgarp|Plod2|Pparg|Prcp|Prlr|Sgk1|Smoc2|Sostdc1|Stc1|Tmem38b|Top1|Xbp1|Bmp2|Ccnd2|Chmp5|Cited1|Fermt1|Fst|Gstm2|Hprt1|Hspa5|Htra1|Igfbp2|Ptpre|Slc27a1|Tcf7l2|Foxo1|Abcb1a|Acta1|Adtrp|Akr1b1|Bmpr1b|Bmpr2|Foxp1|Fshr|Irs3|Jup|Lrp1|Map1b|Myocd|Nr0b1|Nucb2|Plod3|RT1-Ba|Stmn2|…	72	383	1493	15250	18.8	37	1.13e-05
regulation of apoptotic process (GO:0042981)	biological_process	O3	Angptl4|Ccl5|Ccn1|Cd74|Cited2|Dpep1|Ghitm|Gja1|Herpud1|Hspd1|Ihh|Inhba|Itm2c|Pik3cd|Pparg|Prdx2|Prdx3|Prlr|S100b|Sgk1|Slc25a5|Tsc22d1|Vnn1|Xbp1|Bmp2|Ccl21|Ccnd2|Cited1|Creb3|Dnajc3|Gadd45g|Grn|Hspa5|Hyou1|Lims2|Mt1|Pak3|Ppt1|Serinc3|Tcf7l2|Timp1|Tmbim4|Tmbim6|Tspo|Foxo1|Insl3|Trim2|Akr1b1|Aldh1a1|Bmpr1b|Cd59|Clu|Ednrb|Foxp1|Gal|Hmgcr|Lgals5|Lgals9|Lrp1|Myocd|Nupr1|Plekhf1|Txnip|Ubd|Adam17|Calhm2|…	69	383	1405	15250	18	35	1.13e-05
regulation of lymphocyte activation (GO:0051249)	biological_process	O3	Ccl5|Cd74|Cyrib|Hspd1|Ihh|Il6st|Pnp|Prdx2|RT1-Da|Vnn1|Xbp1|Ccl21|Cd47|Clptm1|Igfbp2|Lgals8|RT1-S3|Cd59|Cd83|Ephb6|Fgl2|Gal|Gpnmb|Lgals5|Lgals9|Prdm1|RT1-Ba|RT1-Db1|Rnf41|Tox|Igf1	31	383	407	15250	8.1	10	1.16e-05
response to metal ion (GO:0010038)	biological_process	O3	Alas1|Aqp9|Ass1|Car2|Cyb5a|Cyp11a1|Dpep1|Gsta4|Gstm1|Hmgcs2|Hsd17b1|Hsd3b1|Kcnh1|Map1lc3a|Pparg|Ptges|Tnnt2|Bdh1|Calm1|Cebpa|Cpne8|Fibin|Gstm2|Hspa5|Igfbp2|Mt1|Sod3|Tspo|Abcb1a|Acta1|Clu|Txnip|Cd14|Fn1|Tnfrsf11b	35	383	501	15250	9.1	13	1.3e-05
T cell activation (GO:0042110)	biological_process	O3	Ccl5|Cd74|Cyrib|Gja1|Hspd1|Ihh|Il6st|Pnp|Prdx2|RT1-Da|Vnn1|Xbp1|Ccl21|Cd47|Clptm1|Igfbp2|Lgals8|RT1-S3|Tmem98|Cd59|Cd83|Ephb6|Fgl2|Foxp1|Gpnmb|Lgals5|Lgals9|Prdm1|RT1-Ba|RT1-Db1|Tox|Adam17|Igf1	33	383	457	15250	8.6	11	1.45e-05
regulation of cell death (GO:0010941)	biological_process	O3	Angptl4|Ccl5|Ccn1|Ccn2|Cd74|Cited2|Dpep1|Ghitm|Gja1|Hba-a3|Herpud1|Hspd1|Ihh|Inhba|Itm2c|Pik3cd|Pparg|Prdx2|Prdx3|Prlr|S100b|Sgk1|Slc25a5|Tsc22d1|Vnn1|Xbp1|Bmp2|Ccl21|Ccnd2|Cited1|Creb3|Dnajc3|Gadd45g|Grn|Hspa5|Hyou1|Lims2|Mt1|Pak3|Ppt1|Serinc3|Tcf7l2|Timp1|Tmbim4|Tmbim6|Tspo|Ccn3|Foxo1|Insl3|Trim2|Abcb1a|Akr1b1|Aldh1a1|Bmpr1b|Cd59|Clu|Ednrb|Foxp1|Gal|Gpnmb|Hba-a2|Hmgcr|Lgals5|Lgals9|Lrp1|Myocd|N…	75	383	1599	15250	19.6	40	1.62e-05
positive regulation of cell activation (GO:0050867)	biological_process	O3	Ccl5|Ccn2|Cd74|Cyrib|Hspd1|Ihh|Il6st|Pnp|RT1-Da|Vnn1|Xbp1|Ccl21|Cd47|Cebpa|Igfbp2|Lgals8|RT1-S3|Cd59|Cd83|Ephb6|Lgals9|Prdm1|RT1-Ba|RT1-Db1|Tox|Igf1|Pdpn	27	383	327	15250	7	8	1.63e-05
regulation of leukocyte activation (GO:0002694)	biological_process	O3	Ccl5|Cd74|Cyrib|Hspd1|Ihh|Il6st|Pnp|Pparg|Prdx2|RT1-Da|Vnn1|Xbp1|Ccl21|Cd47|Cebpa|Clptm1|Grn|Igfbp2|Lgals8|Ptpre|RT1-S3|Cd59|Cd83|Ephb6|Fgl2|Gal|Gpnmb|Lgals5|Lgals9|Prdm1|RT1-Ba|RT1-Db1|Rnf41|Tox|Igf1	35	383	507	15250	9.1	13	1.64e-05
cellular modified amino acid metabolic process (GO:0006575)	biological_process	O3	Acadl|Ass1|Clic2|Dpep1|Gsta1|Gsta4|Gstm1|Plod2|Vnn1|Aldh1l1|Gstm2|Gstt3|Mgst1|Serinc3|Slc27a1|Sult1a1|Gsta2|Hoga1|Mgst2|Plod3	20	383	190	15250	5.2	5	1.71e-05
cell activation (GO:0001775)	biological_process	O3	Ccl5|Ccn2|Cd74|Cyrib|Gja1|Hspd1|Ihh|Il6st|Pik3cd|Pnp|Pparg|Prdx2|RT1-Da|Vnn1|Xbp1|Ccl21|Cd47|Cd9|Cebpa|Clptm1|Grn|Hprt1|Igfbp2|Lgals8|Nmi|Ptpre|RT1-S3|Timp1|Tmem98|Cd59|Cd83|Clu|Ephb6|Fgl2|Foxp1|Gal|Gpnmb|Lgals5|Lgals9|Lrp1|Myocd|Prdm1|RT1-Ba|RT1-Db1|Rnf41|Serpine2|Tox|Ubd|Adam17|Fn1|Igf1|Pdpn	52	383	945	15250	13.6	24	1.84e-05
cellular response to hormone stimulus (GO:0032870)	biological_process	O3	Alas1|Ass1|Car2|Cyp11a1|Cyp17a1|Dpep1|Ephx1|Gja1|Gnrhr|Grb14|Hmgcs2|Hsd3b1|Inhba|Klf9|Lhcgr|Mgarp|Plod2|Pparg|Prcp|Prlr|Sgk1|Stc1|Top1|Xbp1|Ccnd2|Hprt1|Igfbp2|Ptpre|Slc27a1|Foxo1|Abcb1a|Adtrp|Foxp1|Fshr|Irs3|Map1b|Nr0b1|Nucb2|Plod3|RT1-Ba|Fn1|Igf1|Pdk2	43	383	708	15250	11.2	18	1.85e-05
regulation of cell migration (GO:0030334)	biological_process	O3	Aldoa|Ccl5|Ccn1|Cd74|Cited2|Cldn5|Cyrib|Ddt|Dpep1|Gja1|Glul|Il6st|Pik3cd|Pparg|Prcp|Smoc2|St3gal4|Stc1|Vtn|Xbp1|Angpt2|Bmp2|Ccl21|Cd9|Creb3|Cxcl16|Dock7|Fermt1|Grn|Hspa5|Pak3|Timp1|Ccn3|Insl3|Adtrp|Bmpr2|Ctnna2|Foxp1|Gpnmb|Jam2|Jup|Lgals9|Lrp1|Myocd|Pla2g7|Rnf41|Adam17|Fn1|Igf1|Pdpn	50	383	893	15250	13.1	22	1.92e-05
response to extracellular stimulus (GO:0009991)	biological_process	O3	Alas1|Ass1|Ccl5|Cyp11a1|Cyp17a1|Dbi|Fads1|Glul|Gsta1|Hmgcs2|Hsd3b1|Il6st|Map1lc3a|Pparg|Sftpc|Stc1|Trim25|Xbp1|Bckdha|Bdh1|Cebpa|Cyp8b1|Hmgcl|Hspa5|Igfbp2|Tcf7l2|Tspo|Foxo1|Abcb1a|Abcb1b|Acta1|Bmpr2|Dap|Hmgcr|Ltc4s|Map1b|Myocd|Nucb2|Rnase4|Spp1|Igf1|Pdk2|Tnfrsf11b	43	383	710	15250	11.2	18	1.95e-05
cellular response to toxic substance (GO:0097237)	biological_process	O3	Clic2|Gsta1|Gstm1|Hba-a3|Prdx2|Prdx3|Ptges|Gstm2|Mgst1|Prdx6|Sod3|Abcb1a|Gsta2|Hba-a2|Ltc4s|Mgst2	16	383	124	15250	4.2	3	1.99e-05
regulation of response to external stimulus (GO:0032101)	biological_process	O3	Ccl5|Cd74|Cyrib|Ddt|Gja1|Hspd1|Pparg|Prdx2|Ptges|Smoc2|St3gal4|Angpt2|Ccl21|Cd47|Cd9|Cebpa|Creb3|Cxcl9|Fam3a|Grn|Htra1|Nmi|RT1-S3|Ccn3|Adtrp|Anxa2|Bmpr2|Ctnna2|Ednrb|Fgl2|Foxp1|Hmgcr|Lgals9|Lrp1|Metrnl|Nucb2|Nupr1|Pla2g7|Prdm1|Pros1|RT1-Db1|Serpine2|Spp1|Tubb2b|Adam17|Fn1|Igf1|Irf7	48	383	842	15250	12.5	21	2e-05
positive regulation of multicellular organismal process (GO:0051240)	biological_process	O3	Acadl|Car2|Ccl5|Ccn1|Ccn2|Cd74|Cited2|Crabp2|Cyrib|Ddt|Decr1|Gja1|Hspd1|Ihh|Il6st|Inhba|Lum|Man2a1|Mme|Pik3cd|Pnp|Pparg|Prdx2|Prlr|RT1-Da|S100b|Sgk1|Slc7a5|Smoc2|St3gal4|Vnn1|Xbp1|Angpt2|Bmp2|Cyp8b1|Fermt1|Fst|Gadd45g|Grn|Pak3|RT1-S3|Slc27a1|Tcf7l2|Tspo|Anxa2|Bmpr1b|Bmpr2|Cd83|Clu|Ednrb|Gal|Hmgcr|Jup|Lgals9|Lrp1|Lrrtm3|Map1b|Myocd|Prdm1|RT1-Ba|RT1-Db1|Serpine2|Tox|Zbtb20|Adam17|Cd14|Fam20c|Fn1|Ig…	71	383	1495	15250	18.5	38	2.1e-05
regulation of programmed cell death (GO:0043067)	biological_process	O3	Angptl4|Ccl5|Ccn1|Cd74|Cited2|Dpep1|Ghitm|Gja1|Herpud1|Hspd1|Ihh|Inhba|Itm2c|Pik3cd|Pparg|Prdx2|Prdx3|Prlr|S100b|Sgk1|Slc25a5|Tsc22d1|Vnn1|Xbp1|Bmp2|Ccl21|Ccnd2|Cited1|Creb3|Dnajc3|Gadd45g|Grn|Hspa5|Hyou1|Lims2|Mt1|Pak3|Ppt1|Serinc3|Tcf7l2|Timp1|Tmbim4|Tmbim6|Tspo|Foxo1|Insl3|Trim2|Akr1b1|Aldh1a1|Bmpr1b|Cd59|Clu|Ednrb|Foxp1|Gal|Hmgcr|Lgals5|Lgals9|Lrp1|Myocd|Nupr1|Plekhf1|Txnip|Ubd|Adam17|Calhm2|…	69	383	1438	15250	18	36	2.19e-05
hormone metabolic process (GO:0042445)	biological_process	O3	Adh1|Akr1c14|Crabp2|Cyp11a1|Cyp17a1|Hsd17b1|Hsd17b11|Hsd3b1|Lhcgr|Bmp2|Chst8|Cyp27a1|Sult1a1|Tcf7l2|Akr1b1|Aldh1a1|Dhrs3|Fshr|Gal|Spp1|Igf1	21	383	213	15250	5.5	5	2.19e-05
immune system process (GO:0002376)	biological_process	O3	Alas1|Ass1|C1s|Car2|Ccl5|Cd74|Cited2|Cyrib|Ddt|Dpep1|Gja1|Hsd3b1|Hspd1|Ihh|Il6st|Inhba|Pik3cd|Pnp|Pparg|Prdx2|Prdx3|Psmb8|Ptx3|RT1-Da|Sectm1a|St3gal4|Tmem176a|Tmem176b|Trim25|Vnn1|Vtn|Xbp1|Ccl21|Cd47|Cd9|Cebpa|Cited1|Clptm1|Creb3|Cxcl16|Cxcl9|Dock7|Ebp|Fam3a|Fst|Grn|Hist1h2bq|Hprt1|Htra1|Igfbp2|Lgals8|Mill1|Nmi|Ptpre|RT1-S3|Serinc3|Tmbim6|Tmem98|Ccn3|Adtrp|Anxa2|Cd59|Cd83|Clu|Cr1l|Ednrb|Ephb6|Fgl…	93	383	2183	15250	24.3	55	2.39e-05
response to glucocorticoid (GO:0051384)	biological_process	O3	Acsbg1|Ass1|Ccl5|Cyp11a1|Ephx1|Hmgcs2|Hsd3b1|Hspd1|Klf9|S100b|Sftpc|Sgk1|Stc1|Bckdha|Bdh1|Cebpa|Fibin|Igfbp2|Sult1a1|Foxo1|Abcb1a|RT1-Ba|RT1-Db1|Fn1|Igf1	25	383	294	15250	6.5	7	2.39e-05
cellular detoxification (GO:1990748)	biological_process	O3	Clic2|Gsta1|Gstm1|Hba-a3|Prdx2|Prdx3|Ptges|Gstm2|Mgst1|Prdx6|Sod3|Gsta2|Hba-a2|Ltc4s|Mgst2	15	383	111	15250	3.9	3	2.47e-05
regulation of multicellular organismal development (GO:2000026)	biological_process	O3	Car2|Ccl5|Ccn1|Ccn2|Cd74|Cited2|Cldn5|Crabp2|Gja1|Glul|Ihh|Il6st|Inhba|Man2a1|Mme|Omd|Pik3cd|Pnp|Pparg|Prdx2|Prlr|RT1-Da|S100b|Sgk1|Smoc2|Tmem176a|Tmem176b|Vnn1|Xbp1|Angpt2|Bmp2|Cited1|Clptm1|Dock7|Epn2|Fermt1|Fst|Grn|Pak3|Tcf7l2|Tmem98|Tspo|Bmpr1b|Bmpr2|Cd83|Fgl2|Foxp1|Fshr|Gal|Jam2|Jup|Lgals9|Lrp1|Lrrtm3|Map1b|Nupr1|Prdm1|RT1-Ba|RT1-Db1|Rnf41|Serpine2|Spp1|Tox|Fam20c|Fn1|Igf1	66	383	1357	15250	17.2	34	2.51e-05
cell adhesion (GO:0007155)	biological_process	O3	Ass1|Ccl5|Ccn1|Ccn2|Cd74|Cited2|Cldn5|Cyrib|Fat1|Hspd1|Ihh|Il6st|Itgbl1|Omd|Pnp|Prdx2|Prlr|RT1-Da|Smoc2|Sparcl1|St3gal4|Vcan|Vnn1|Vtn|Xbp1|Angpt2|Bmp2|Ccl21|Cd47|Cd9|Fermt1|Igfbp2|Lgals8|Lims2|RT1-S3|Ccn3|Adtrp|Cd59|Cd83|Ctnna2|Ephb6|Fgl2|Gpnmb|Igsf9|Jam2|Jup|Lgals3bp|Lgals5|Lgals9|Lrp1|RT1-Ba|RT1-Db1|Serpine2|Spp1|Tm9sf4|Adam17|Fn1|Fndc3a|Igf1|Pdpn	60	383	1187	15250	15.7	30	2.71e-05
regulation of cellular component movement (GO:0051270)	biological_process	O3	Aldoa|Ccl5|Ccn1|Cd74|Cited2|Cldn5|Cyrib|Ddt|Dpep1|Gja1|Glul|Il6st|Pik3cd|Pparg|Prcp|Smoc2|St3gal4|Stc1|Tnnt2|Vtn|Xbp1|Angpt2|Bmp2|Ccl21|Cd9|Creb3|Cxcl16|Dock7|Fermt1|Grn|Hspa5|Pak3|Sri|Timp1|Ccn3|Insl3|Adtrp|Bmpr2|Ctnna2|Eppin|Foxp1|Gpnmb|Jam2|Jup|Lgals9|Lrp1|Myocd|Pla2g7|Rnf41|Tubb2b|Adam17|Fn1|Igf1|Pdpn	54	383	1018	15250	14.1	26	2.71e-05
cellular oxidant detoxification (GO:0098869)	biological_process	O3	Clic2|Gsta1|Hba-a3|Prdx2|Prdx3|Ptges|Gstm2|Mgst1|Prdx6|Sod3|Gsta2|Hba-a2|Ltc4s|Mgst2	14	383	97	15250	3.7	2	2.71e-05
cellular response to peptide (GO:1901653)	biological_process	O3	Alas1|Ass1|Car2|Cyp11a1|Dpep1|Gja1|Gnrhr|Grb14|Hmgcs2|Hsd3b1|Klf9|Lhcgr|Mgarp|Pparg|Sgk1|Top1|Xbp1|Ccnd2|Chmp5|Hprt1|Ptpre|Slc27a1|Foxo1|Akr1b1|Irs3|Lrp1|Map1b|Nucb2|Fn1|Igf1|Pdk2	31	383	429	15250	8.1	11	2.73e-05
regulation of locomotion (GO:0040012)	biological_process	O3	Aldoa|Ccl5|Ccn1|Cd74|Cited2|Cldn5|Cyrib|Ddt|Dpep1|Gja1|Glul|Il6st|Pik3cd|Pparg|Prcp|Smoc2|St3gal4|Stc1|Vtn|Xbp1|Angpt2|Bmp2|Ccl21|Cd9|Creb3|Cxcl16|Cxcl9|Dock7|Fermt1|Grn|Hspa5|Pak3|Timp1|Ccn3|Insl3|Adtrp|Bmpr2|Ctnna2|Eppin|Foxp1|Gpnmb|Jam2|Jup|Lgals9|Lrp1|Myocd|Pla2g7|Rnf41|Tubb2b|Adam17|Fn1|Igf1|Pdpn	53	383	993	15250	13.8	25	2.88e-05
response to corticosteroid (GO:0031960)	biological_process	O3	Acsbg1|Ass1|Ccl5|Ccn2|Cyp11a1|Ephx1|Hmgcs2|Hsd3b1|Hspd1|Klf9|S100b|Sftpc|Sgk1|Stc1|Bckdha|Bdh1|Cebpa|Fibin|Igfbp2|Sult1a1|Foxo1|Abcb1a|RT1-Ba|RT1-Db1|Fn1|Igf1	26	383	321	15250	6.8	8	3.14e-05
apoptotic process (GO:0006915)	biological_process	O3	Angptl4|Bex3|Ccl5|Ccn1|Cd74|Chchd10|Cited2|Dpep1|Ghitm|Gja1|Herpud1|Hspd1|Ihh|Inhba|Itm2c|Pik3cd|Pparg|Prdx2|Prdx3|Prlr|S100b|Sgk1|Slc25a5|Tsc22d1|Vnn1|Xbp1|Bmp2|Ccl21|Ccnd2|Cited1|Creb3|Dnajc3|Gadd45g|Grn|Hspa5|Hyou1|Lims2|Mt1|Pak3|Ppt1|Serinc3|Tcf7l2|Timp1|Tmbim4|Tmbim6|Tspo|Foxo1|Insl3|Trim2|Akr1b1|Aldh1a1|Bmpr1b|Bmpr2|Cd59|Clu|Dap|Ednrb|Elmo1|Foxp1|Gal|Hmgcr|Lgals5|Lgals9|Lrp1|Myocd|Nupr1|Ple…	77	383	1701	15250	20.1	43	3.28e-05
regulation of cell motility (GO:2000145)	biological_process	O3	Aldoa|Ccl5|Ccn1|Cd74|Cited2|Cldn5|Cyrib|Ddt|Dpep1|Gja1|Glul|Il6st|Pik3cd|Pparg|Prcp|Smoc2|St3gal4|Stc1|Vtn|Xbp1|Angpt2|Bmp2|Ccl21|Cd9|Creb3|Cxcl16|Dock7|Fermt1|Grn|Hspa5|Pak3|Timp1|Ccn3|Insl3|Adtrp|Bmpr2|Ctnna2|Eppin|Foxp1|Gpnmb|Jam2|Jup|Lgals9|Lrp1|Myocd|Pla2g7|Rnf41|Adam17|Fn1|Igf1|Pdpn	51	383	943	15250	13.3	24	3.28e-05
cell death (GO:0008219)	biological_process	O3	Angptl4|Bex3|Ccl5|Ccn1|Ccn2|Cd74|Chchd10|Cited2|Dpep1|Emp3|Ghitm|Gja1|Hba-a3|Herpud1|Hspd1|Ihh|Inhba|Itm2c|Pik3cd|Pparg|Prdx2|Prdx3|Prlr|S100b|Sgk1|Slc25a5|Tsc22d1|Vnn1|Xbp1|Bmp2|Ccl21|Ccnd2|Cited1|Creb3|Dnajc3|Gadd45g|Grn|Hspa5|Hyou1|Lims2|Mt1|Pak3|Ppt1|Serinc3|Tcf7l2|Timp1|Tmbim4|Tmbim6|Tspo|Ccn3|Foxo1|Insl3|Trim2|Abcb1a|Akr1b1|Aldh1a1|Bmpr1b|Bmpr2|Cd59|Clu|Dap|Ednrb|Elmo1|Foxp1|Gal|Gpnmb|Hba-a…	84	383	1921	15250	21.9	48	3.3e-05
biological adhesion (GO:0022610)	biological_process	O3	Ass1|Ccl5|Ccn1|Ccn2|Cd74|Cited2|Cldn5|Cyrib|Fat1|Hspd1|Ihh|Il6st|Itgbl1|Omd|Pnp|Prdx2|Prlr|RT1-Da|Smoc2|Sparcl1|St3gal4|Vcan|Vnn1|Vtn|Xbp1|Angpt2|Bmp2|Ccl21|Cd47|Cd9|Fermt1|Igfbp2|Lgals8|Lims2|RT1-S3|Ccn3|Adtrp|Cd59|Cd83|Ctnna2|Ephb6|Fgl2|Gpnmb|Igsf9|Jam2|Jup|Lgals3bp|Lgals5|Lgals9|Lrp1|RT1-Ba|RT1-Db1|Serpine2|Spp1|Tm9sf4|Adam17|Fn1|Fndc3a|Igf1|Pdpn	60	383	1197	15250	15.7	30	3.3e-05
response to bacterium (GO:0009617)	biological_process	O3	Aldoa|Ass1|Ccl5|Cyp11a1|Cyp17a1|Cyrib|Gja1|Hmgcs2|Hspd1|Prdx2|Prdx3|Prlr|Ptges|Sftpc|Tnnt2|Xbp1|Bmp2|Cd47|Chmp5|Cited1|Cnp|Cxcl16|Cxcl9|Grn|Hist1h2bq|Lyz2|Mgst1|RT1-S3|Tspo|Tent5a|Abcb1a|Abcb1b|Ednrb|Eppin|Foxp1|Gsta2|Hba-a2|Lgals9|Ltc4s|Mgst2|Prdm1|Pros1|RT1-Db1|Adam17|Cd14|Fn1|Igf1	47	383	836	15250	12.3	21	3.3e-05
response to nutrient levels (GO:0031667)	biological_process	O3	Alas1|Ass1|Ccl5|Cyp11a1|Cyp17a1|Dbi|Fads1|Glul|Gsta1|Hmgcs2|Hsd3b1|Il6st|Map1lc3a|Pparg|Sftpc|Stc1|Trim25|Xbp1|Bckdha|Bdh1|Cebpa|Cyp8b1|Hmgcl|Hspa5|Igfbp2|Tcf7l2|Tspo|Foxo1|Abcb1a|Abcb1b|Bmpr2|Dap|Hmgcr|Ltc4s|Map1b|Nucb2|Rnase4|Spp1|Igf1|Pdk2|Tnfrsf11b	41	383	679	15250	10.7	17	3.3e-05
response to molecule of bacterial origin (GO:0002237)	biological_process	O3	Aldoa|Ass1|Ccl5|Cyp11a1|Cyp17a1|Cyrib|Gja1|Hmgcs2|Hspd1|Prdx2|Prdx3|Ptges|Sftpc|Xbp1|Chmp5|Cited1|Cnp|Cxcl16|Cxcl9|Mgst1|Tspo|Abcb1a|Abcb1b|Ednrb|Foxp1|Lgals9|Ltc4s|Mgst2|Prdm1|Pros1|Adam17|Cd14|Fn1|Igf1	34	383	505	15250	8.9	13	3.3e-05
negative regulation of apoptotic process (GO:0043066)	biological_process	O3	Angptl4|Ccl5|Ccn1|Cd74|Cited2|Dpep1|Ghitm|Herpud1|Hspd1|Ihh|Prdx2|Prdx3|Prlr|Sgk1|Slc25a5|Tsc22d1|Vnn1|Xbp1|Ccl21|Ccnd2|Cited1|Creb3|Dnajc3|Grn|Hspa5|Hyou1|Lims2|Mt1|Ppt1|Tcf7l2|Timp1|Tmbim4|Tmbim6|Foxo1|Insl3|Akr1b1|Bmpr1b|Cd59|Clu|Ednrb|Foxp1|Hmgcr|Lrp1|Myocd|Nupr1|Adam17|Fn1|Igf1|Pdpn	49	383	891	15250	12.8	22	3.33e-05
response to lipopolysaccharide (GO:0032496)	biological_process	O3	Aldoa|Ass1|Ccl5|Cyp11a1|Cyp17a1|Gja1|Hmgcs2|Hspd1|Prdx2|Prdx3|Ptges|Sftpc|Xbp1|Chmp5|Cited1|Cnp|Cxcl16|Cxcl9|Mgst1|Tspo|Abcb1a|Abcb1b|Ednrb|Foxp1|Lgals9|Ltc4s|Mgst2|Prdm1|Pros1|Adam17|Cd14|Fn1|Igf1	33	383	487	15250	8.6	12	4.18e-05
negative regulation of multicellular organismal process (GO:0051241)	biological_process	O3	Cd74|Cited2|Cldn5|Gja1|Ihh|Inha|Inhba|Ndrg2|Pparg|Prdx2|Sostdc1|Stc1|Tmem176a|Tmem176b|Angpt2|Bmp2|Cd9|Dock7|Epn2|Fermt1|Fst|Grn|Nmi|Sri|Tcf7l2|Timp1|Tmem98|Tspo|Ccn3|Foxo1|Adtrp|Aldh1a1|Anxa2|Bmpr2|Cd83|Fgl2|Foxp1|Fshr|Gpnmb|Hmgcr|Jam2|Jup|Lgals5|Lgals9|Myocd|Pros1|RT1-Db1|Serpine2|Spp1|Acot13|Adam17|Fn1|Igf1|Tnfrsf11b	54	383	1044	15250	14.1	26	5.24e-05
positive regulation of leukocyte activation (GO:0002696)	biological_process	O3	Ccl5|Cd74|Cyrib|Hspd1|Ihh|Il6st|Pnp|RT1-Da|Vnn1|Xbp1|Ccl21|Cd47|Cebpa|Igfbp2|Lgals8|RT1-S3|Cd59|Cd83|Ephb6|Lgals9|Prdm1|RT1-Ba|RT1-Db1|Tox|Igf1	25	383	312	15250	6.5	8	5.92e-05
response to chemical (GO:0042221)	biological_process	O3	Acsbg1|Adh1|Alas1|Aldoa|Aqp9|As3mt|Ass1|Atp5mc3|C1s|Car2|Ccl5|Ccn1|Ccn2|Cd74|Cited2|Cldn5|Clic2|Cyb5a|Cyp11a1|Cyp17a1|Cyrib|Dbi|Ddc|Ddt|Dpep1|Ephx1|Erp44|Fads1|Foxp2|Gja1|Glul|Gnrhr|Grb14|Gsta1|Gsta4|Gstm1|Hba-a3|Herpud1|Hmgcs2|Hsd17b1|Hsd3b1|Hspd1|Ihh|Il6st|Inhba|Kcnh1|Klf9|Lhcgr|Lum|Map1lc3a|Mgarp|Mme|Pfkp|Pik3cd|Plod2|Pnp|Pon3|Pparg|Prcp|Prdx2|Prdx3|Prkar2b|Prlr|Ptges|S100b|Selenop|Sftpc|Sgk1|…	185	383	5487	15250	48.3	138	6.3e-05
regulation of immune system process (GO:0002682)	biological_process	O3	C1s|Car2|Ccl5|Cd74|Cyrib|Ddt|Hspd1|Ihh|Il6st|Inhba|Pik3cd|Pnp|Pparg|Prdx2|RT1-Da|St3gal4|Tmem176a|Tmem176b|Vnn1|Xbp1|Ccl21|Cd47|Cd9|Cebpa|Clptm1|Creb3|Fam3a|Grn|Htra1|Igfbp2|Lgals8|Nmi|Ptpre|RT1-S3|Tmbim6|Ccn3|Adtrp|Cd59|Cd83|Cr1l|Ephb6|Fgl2|Foxp1|Fshr|Gal|Gpnmb|Jam2|Lgals5|Lgals9|Pla2g7|Prdm1|RT1-Ba|RT1-Db1|Rnf41|Tox|Adam17|Igf1|Irf7	58	383	1165	15250	15.1	29	6.3e-05
negative regulation of programmed cell death (GO:0043069)	biological_process	O3	Angptl4|Ccl5|Ccn1|Cd74|Cited2|Dpep1|Ghitm|Herpud1|Hspd1|Ihh|Prdx2|Prdx3|Prlr|Sgk1|Slc25a5|Tsc22d1|Vnn1|Xbp1|Ccl21|Ccnd2|Cited1|Creb3|Dnajc3|Grn|Hspa5|Hyou1|Lims2|Mt1|Ppt1|Tcf7l2|Timp1|Tmbim4|Tmbim6|Foxo1|Insl3|Akr1b1|Bmpr1b|Cd59|Clu|Ednrb|Foxp1|Hmgcr|Lrp1|Myocd|Nupr1|Adam17|Fn1|Igf1|Pdpn	49	383	912	15250	12.8	23	6.3e-05
negative regulation of cell death (GO:0060548)	biological_process	O3	Angptl4|Ccl5|Ccn1|Ccn2|Cd74|Cited2|Dpep1|Ghitm|Herpud1|Hspd1|Ihh|Prdx2|Prdx3|Prlr|Sgk1|Slc25a5|Tsc22d1|Vnn1|Xbp1|Ccl21|Ccnd2|Cited1|Creb3|Dnajc3|Grn|Hspa5|Hyou1|Lims2|Mt1|Ppt1|Tcf7l2|Timp1|Tmbim4|Tmbim6|Ccn3|Foxo1|Insl3|Abcb1a|Akr1b1|Bmpr1b|Cd59|Clu|Ednrb|Foxp1|Gpnmb|Hmgcr|Lrp1|Myocd|Nupr1|Adam17|Fn1|Igf1|Pdpn	53	383	1028	15250	13.8	26	7.18e-05
steroid biosynthetic process (GO:0006694)	biological_process	O3	Cyp11a1|Cyp17a1|Dbi|Hmgcs2|Hsd17b1|Hsd17b11|Hsd3b1|Lhcgr|Bmp2|Cyp27a1|Cyp8b1|Ebp|Timp1|Tspo|Hmgcr|Nr0b1|Igf1	17	383	157	15250	4.4	4	7.2e-05
regulation of cell differentiation (GO:0045595)	biological_process	O3	Car2|Ccl5|Ccn1|Ccn2|Cd74|Cldn5|Crabp2|Gja1|Grb14|Ihh|Il6st|Inhba|Man2a1|Mmd2|Mme|Pnp|Pparg|Prdx2|Prlr|RT1-Da|S100b|Sgk1|Sostdc1|Tmem176a|Tmem176b|Vnn1|Xbp1|Bmp2|Ccnd2|Cebpa|Cited1|Clptm1|Cxcl9|Dock7|Fst|Grn|Lims2|Pak3|Tcf7l2|Tmem98|Tspo|Ccn3|Foxo1|Abcb1a|Bmpr1b|Bmpr2|Cd83|Clu|Ednrb|Fgl2|Foxp1|Fshr|Lgals9|Lrp1|Map1b|Metrnl|Myocd|Nucb2|Prdm1|RT1-Ba|RT1-Db1|Rnf41|Serpine2|Spp1|Tox|Fam20c|Fn1|Igf1|Pd…	69	383	1501	15250	18	38	8e-05
organic hydroxy compound metabolic process (GO:1901615)	biological_process	O3	Acadl|Adh1|Akr1c14|Cyp11a1|Cyp17a1|Ddc|Ddt|Ephx1|Fdxr|Hao2|Hmgcs2|Hsd17b1|Hsd3b1|Lhcgr|Pgp|Pltp|Abhd4|Bmp2|Cebpa|Cited1|Cyp27a1|Cyp8b1|Ebp|Hprt1|Lipa|Sult1a1|Akr1b1|Aldh1a1|Aldh1b1|Dhrs3|Hdlbp|Hmgcr|Lrp1	33	383	505	15250	8.6	13	8.68e-05
programmed cell death (GO:0012501)	biological_process	O3	Angptl4|Bex3|Ccl5|Ccn1|Cd74|Chchd10|Cited2|Dpep1|Ghitm|Gja1|Herpud1|Hspd1|Ihh|Inhba|Itm2c|Pik3cd|Pparg|Prdx2|Prdx3|Prlr|S100b|Sgk1|Slc25a5|Tsc22d1|Vnn1|Xbp1|Bmp2|Ccl21|Ccnd2|Cited1|Creb3|Dnajc3|Gadd45g|Grn|Hspa5|Hyou1|Lims2|Mt1|Pak3|Ppt1|Serinc3|Tcf7l2|Timp1|Tmbim4|Tmbim6|Tspo|Foxo1|Insl3|Trim2|Akr1b1|Aldh1a1|Bmpr1b|Bmpr2|Cd59|Clu|Dap|Ednrb|Elmo1|Foxp1|Gal|Hmgcr|Lgals5|Lgals9|Lrp1|Myocd|Nupr1|Ple…	77	383	1752	15250	20.1	44	8.93e-05
regulation of biological quality (GO:0065008)	biological_process	O3	Acadl|Adh1|Akr1c14|Alas1|Aldoa|Angptl4|Bco2|Car2|Ccl5|Ccn2|Cd74|Chchd10|Cited2|Cldn5|Clic2|Crabp2|Cyp11a1|Cyp17a1|Cyrib|Dbi|Decr1|Gja1|Glmp|Glul|Herpud1|Hsd17b1|Hsd17b11|Hsd3b1|Hspd1|Ihh|Il6st|Inha|Inhba|Kcnh1|Lhcgr|Mme|Pik3cd|Pparg|Prcp|Prdx2|Prdx3|Prlr|Ptges|Rnd3|S100b|Sftpc|Sgk1|Slc25a5|Slc7a5|Sparcl1|St3gal4|Stc1|Tmem38b|Tnnt2|Xbp1|Aars2|Abhd4|Bmp2|Calm1|Ccl21|Cd9|Cebpa|Chst8|Cnp|Creb3|Ctsa|C…	139	383	3829	15250	36.3	96	8.97e-05
cellular hormone metabolic process (GO:0034754)	biological_process	O3	Adh1|Akr1c14|Crabp2|Cyp11a1|Cyp17a1|Hsd17b1|Hsd17b11|Hsd3b1|Bmp2|Cyp27a1|Sult1a1|Akr1b1|Aldh1a1|Dhrs3|Spp1	15	383	126	15250	3.9	3	9.7e-05
response to purine-containing compound (GO:0014074)	biological_process	O3	Alas1|Aqp9|Ass1|C1s|Cyp11a1|Cyp17a1|Hmgcs2|Hsd3b1|Hspd1|Pparg|Sftpc|Stc1|Tmem38b|Top1|Bckdha|Ccnd2|Cited1|Gstm2|Hspa5|Igf1	20	383	219	15250	5.2	6	0.000105909
biological process involved in interspecies interaction between organisms (GO:0044419)	biological_process	O3	Aldoa|Ass1|C1s|Ccl5|Cd74|Cyp11a1|Cyp17a1|Cyrib|Gja1|Hmgcs2|Hspd1|Pik3cd|Pparg|Prdx2|Prdx3|Prlr|Ptges|Ptx3|Sftpc|Tnnt2|Trim25|Vnn1|Xbp1|Bmp2|Ccl21|Cd47|Chmp5|Cited1|Cnp|Creb3|Cxcl16|Cxcl9|Fam3a|Grn|Hist1h2bq|Htra1|Lgals8|Lyz2|Mgst1|Nmi|Npc2|RT1-S3|Serinc3|Tspo|Tent5a|Abcb1a|Abcb1b|Anxa2|Cd59|Chmp4c|Clu|Cr1l|Ednrb|Eppin|Fgl2|Foxp1|Gsta2|Hba-a2|Lgals9|Ltc4s|Mgst2|Prdm1|Pros1|RT1-Ba|RT1-Db1|Ubd|Adam1…	71	383	1577	15250	18.5	40	0.000107731
negative regulation of immune system process (GO:0002683)	biological_process	O3	Cd74|Ddt|Ihh|Pparg|Prdx2|Tmem176a|Tmem176b|Ccl21|Cd47|Fam3a|Grn|Htra1|Nmi|RT1-S3|Tmbim6|Ccn3|Adtrp|Cd59|Cr1l|Fgl2|Gal|Gpnmb|Lgals5|Lgals9|Prdm1|RT1-Ba|RT1-Db1|Igf1	28	383	392	15250	7.3	10	0.000107731
fatty acid metabolic process (GO:0006631)	biological_process	O3	Abhd3|Acadl|Acsbg1|Akr1c14|Cd74|Dbi|Decr1|Ephx1|Fads1|Gsta1|Gstm1|Hao2|Pparg|Prkar2b|Ptges|Fabp3|Gstm2|Lipa|Phyh|Slc27a1|Thnsl2|Adtrp|Gsta2|Ltc4s|Nucb2|Olah|Pdk2|Pdpn	28	383	397	15250	7.3	10	0.000136975
regulation of response to wounding (GO:1903034)	biological_process	O3	Gja1|Prdx2|Smoc2|St3gal4|Xbp1|Cd9|Fermt1|Grn|Insl3|Adtrp|Anxa2|Hmgcr|Lrp1|Pros1|Serpine2|Spp1|Adam17	17	383	166	15250	4.4	4	0.000144502
carboxylic acid biosynthetic process (GO:0046394)	biological_process	O3	Abhd3|Acadl|Acsbg1|Ass1|Cd74|Crabp2|Fads1|Glul|Gstm1|Plod2|Ptges|Cyp27a1|Cyp8b1|Gstm2|Thnsl2|Aldh1a1|Bcat1|Hoga1|Ltc4s|Mgst2|Olah|Plod3	22	383	268	15250	5.7	7	0.000173032
negative regulation of response to external stimulus (GO:0032102)	biological_process	O3	Ddt|Gja1|Pparg|Prdx2|Angpt2|Cd9|Fam3a|Grn|Htra1|Nmi|RT1-S3|Ccn3|Adtrp|Anxa2|Ctnna2|Fgl2|Hmgcr|Lgals9|Metrnl|Nucb2|Prdm1|Pros1|RT1-Db1|Serpine2|Spp1|Igf1	26	383	359	15250	6.8	9	0.000199695
cellular response to peptide hormone stimulus (GO:0071375)	biological_process	O3	Alas1|Ass1|Car2|Cyp11a1|Dpep1|Gnrhr|Grb14|Hmgcs2|Hsd3b1|Lhcgr|Mgarp|Pparg|Sgk1|Top1|Xbp1|Ccnd2|Hprt1|Ptpre|Slc27a1|Foxo1|Irs3|Map1b|Nucb2|Fn1|Igf1|Pdk2	26	383	359	15250	6.8	9	0.000199695
leukocyte activation (GO:0045321)	biological_process	O3	Ccl5|Cd74|Cyrib|Gja1|Hspd1|Ihh|Il6st|Pik3cd|Pnp|Pparg|Prdx2|RT1-Da|Vnn1|Xbp1|Ccl21|Cd47|Cebpa|Clptm1|Grn|Hprt1|Igfbp2|Lgals8|Nmi|Ptpre|RT1-S3|Tmem98|Cd59|Cd83|Clu|Ephb6|Fgl2|Foxp1|Gal|Gpnmb|Lgals5|Lgals9|Prdm1|RT1-Ba|RT1-Db1|Rnf41|Tox|Ubd|Adam17|Igf1	44	383	816	15250	11.5	20	0.000204113
maternal process involved in female pregnancy (GO:0060135)	biological_process	O3	Cited2|Cyp11a1|Gja1|Hsd3b1|Ihh|Prdx3|Stc1|Angpt2|Akr1b1|Bmpr2|Lgals9|Prdm1	12	383	86	15250	3.1	2	0.000217009
cell migration (GO:0016477)	biological_process	O3	Aldoa|Ccl5|Ccn1|Ccn2|Cd74|Cited2|Cldn5|Cyrib|Ddt|Dpep1|Gja1|Glul|Il6st|Itgbl1|Pik3cd|Pparg|Prcp|Rnd3|Smoc2|St3gal4|Stc1|Vcan|Vtn|Xbp1|Angpt2|Bmp2|Ccl21|Cd47|Cd9|Creb3|Cxcl16|Cxcl9|Dock7|Fermt1|Grn|Hspa5|Lgals8|Pak3|Timp1|Tspo|Ccn3|Insl3|Adtrp|Bmpr2|Ctnna2|Ednrb|Elmo1|Foxp1|Gpnmb|Jam2|Jup|Lgals9|Lrp1|Myocd|Pdlim1|Pla2g7|Rnf41|Spp1|Tubb2a|Tubb2b|Adam17|Fn1|Igf1|Pdpn	64	383	1398	15250	16.7	35	0.000225844
inflammatory response (GO:0006954)	biological_process	O3	Ass1|Ccl5|Cd74|Ddt|Dpep1|Gja1|Hspd1|Pparg|Prcp|Prdx2|Ptges|Vnn1|Bmp2|Ccl21|Cd47|Cebpa|Cxcl9|Grn|Lipa|Nmi|RT1-S3|Timp1|Ccn3|Bmpr1b|Ednrb|Ephb6|Foxp1|Gal|Lgals9|Metrnl|Nupr1|RT1-Db1|Spp1|Adam17|Cd14|Fn1|Igf1|Pdpn	38	383	662	15250	9.9	17	0.000252851
sulfur compound metabolic process (GO:0006790)	biological_process	O3	Clic2|Dbi|Dpep1|Gsta1|Gsta4|Gstm1|Hmgcs2|Suclg1|Chst8|Cs|Glrx5|Gstm2|Gstt3|Hmgcl|Iscu|Mgst1|Suclg2|Sult1a1|Tst|Gsta2|Mgst2|Papss2|Pdk2	23	383	297	15250	6	7	0.000254192
organic acid biosynthetic process (GO:0016053)	biological_process	O3	Abhd3|Acadl|Acsbg1|Ass1|Cd74|Crabp2|Fads1|Glul|Gstm1|Plod2|Ptges|Cyp27a1|Cyp8b1|Gstm2|Thnsl2|Aldh1a1|Bcat1|Hoga1|Ltc4s|Mgst2|Olah|Plod3	22	383	276	15250	5.7	7	0.000261019
regulation of leukocyte differentiation (GO:1902105)	biological_process	O3	Car2|Ccl5|Cd74|Ihh|Pnp|Prdx2|RT1-Da|Tmem176a|Tmem176b|Vnn1|Xbp1|Clptm1|Cd83|Fgl2|Foxp1|Fshr|Lgals9|Prdm1|RT1-Ba|RT1-Db1|Rnf41|Tox	22	383	276	15250	5.7	7	0.000261019
regulation of T cell differentiation (GO:0045580)	biological_process	O3	Cd74|Ihh|Pnp|Prdx2|RT1-Da|Vnn1|Xbp1|Clptm1|Cd83|Fgl2|Lgals9|Prdm1|RT1-Ba|RT1-Db1|Tox	15	383	139	15250	3.9	3	0.000296507
positive regulation of cell differentiation (GO:0045597)	biological_process	O3	Car2|Ccl5|Ccn1|Ccn2|Cd74|Cldn5|Crabp2|Gja1|Ihh|Il6st|Inhba|Man2a1|Mmd2|Mme|Pnp|Pparg|RT1-Da|Sgk1|Vnn1|Xbp1|Bmp2|Cebpa|Cxcl9|Lims2|Pak3|Tcf7l2|Tspo|Abcb1a|Bmpr1b|Bmpr2|Cd83|Clu|Lgals9|Lrp1|Map1b|Metrnl|Myocd|Prdm1|RT1-Ba|RT1-Db1|Serpine2|Tox|Fam20c|Fn1|Igf1|Pdpn	46	383	886	15250	12	22	0.000302856
response to drug (GO:0042493)	biological_process	O3	Alas1|Ass1|Ccl5|Cyp11a1|Cyp17a1|Ddc|Dpep1|Gsta1|Gstm1|Hmgcs2|Hsd3b1|Hspd1|Inhba|Lhcgr|Pnp|Pparg|Prkar2b|Top1|Xbp1|Bdh1|Cebpa|Fabp3|Hspa5|Igfbp2|Mgst1|Tspo|Abcb1a|Abcb1b|Aldh1a1|Gal|Ltc4s|Map1b|Txnip|Adam17|Fn1|Tnfrsf11b	36	383	618	15250	9.4	16	0.000326481
homeostatic process (GO:0042592)	biological_process	O3	Acadl|Alas1|Aldoa|Angptl4|Car2|Ccl5|Ccn2|Cd74|Cited2|Cldn5|Clic2|Dbi|Decr1|Gja1|Herpud1|Hsd3b1|Ihh|Il6st|Inhba|Kcnh1|Lhcgr|Pik3cd|Pparg|Prcp|Prdx2|Prdx3|Prlr|Ptges|Sftpc|Sgk1|Stc1|Tmem38b|Xbp1|Abhd4|Calm1|Ccl21|Cebpa|Cxcl9|Dock7|Fabp3|Gadd45g|Grn|Gstm2|Iscu|Lipa|Lyz2|Mt1|Npc2|Ppt1|Prdx6|Slc27a1|Sri|Tcf7l2|Tmbim6|Tspo|Calb2|Ccn3|Foxo1|Abcb1a|Akr1b1|Aldh1a1|Ednrb|Fshr|Hba-a2|Hmgcr|Lgals9|Lrp1|Metrn…	78	383	1857	15250	20.4	47	0.000361132
tube development (GO:0035295)	biological_process	O3	Angptl4|Ass1|Ccl5|Ccn1|Ccn2|Cited2|Cldn5|Crispld2|Foxp2|Gja1|Glul|Hmgcs2|Ihh|Il6st|Lhcgr|Man2a1|Mme|Pik3cd|Pparg|Prcp|Smoc2|Sostdc1|Tmem38b|Vcan|Xbp1|Angpt2|Bmp2|Cebpa|Cited1|Epn2|Grn|Lipa|Tcf7l2|Tmbim6|Ccn3|Adamts2|Adtrp|Akr1b1|Aldh1a1|Anxa2|Bmpr2|Ednrb|Foxp1|Jup|Lrp1|Myocd|Plod3|Prdm1|Serpine2|Spp1|Fn1|Igf1|Pdpn	53	383	1096	15250	13.8	28	0.000393195
metabolic process (GO:0008152)	biological_process	O3	Abhd14b|Abhd3|Acadl|Accsl|Acsbg1|Adh1|Aga|Akr1c14|Alas1|Aldoa|Angptl4|As3mt|Ass1|Atp5mc3|Bco2|C1s|Car2|Ccl5|Ccn1|Ccn2|Cd74|Chchd10|Cited2|Cldn5|Clic2|Comtd1|Cpa1|Crabp2|Creg1|Cyb5a|Cyp11a1|Cyp17a1|Cyrib|Dbi|Dcxr|Ddc|Ddt|Decr1|Dpep1|Ephx1|Erp44|Fads1|Fdxr|Foxp2|Gja1|Glmp|Glul|Gsta1|Gsta4|Gstm1|Hao2|Hba-a3|Herpud1|Hmgcs2|Hsd17b1|Hsd17b11|Hsd3b1|Hspd1|Ihh|Il6st|Inha|Inhba|Itm2c|Josd2|Klf9|Lhcgr|Lum|…	278	383	9401	15250	72.6	236	0.000440772
leukocyte differentiation (GO:0002521)	biological_process	O3	Car2|Ccl5|Cd74|Cited2|Hsd3b1|Ihh|Pnp|Pparg|Prdx2|RT1-Da|Tmem176a|Tmem176b|Vnn1|Xbp1|Cebpa|Clptm1|Lgals8|Tmem98|Anxa2|Cd83|Fgl2|Foxp1|Fshr|Lgals9|Prdm1|RT1-Ba|RT1-Db1|Rnf41|Tox|Ubd|Adam17|Fam20c	32	383	527	15250	8.4	13	0.000499132
cell differentiation (GO:0030154)	biological_process	O3	Alas1|C1s|Car2|Ccl5|Ccn1|Ccn2|Cd74|Cited2|Cldn5|Crabp2|Csrp2|Cyp11a1|Cyp17a1|Dbi|Fat1|Gja1|Grb14|Gsta1|Hsd3b1|Ihh|Il6st|Inhba|Itm2c|Lamc3|Lrmda|Man2a1|Mmd2|Mme|Myh11|Ndrg2|Pnp|Pparg|Prdx2|Prdx3|Prlr|Psmb8|Ptx3|RT1-Da|Rhox5|S100b|Sgk1|Sostdc1|Stc1|Tagln|Tmem176a|Tmem176b|Tmem38b|Tnnt2|Tubb3|Vcan|Vnn1|Vtn|Xbp1|Angpt2|Bmp2|Ccl21|Ccnd2|Cd9|Cebpa|Cited1|Clptm1|Cnp|Cxcl9|Dock7|Fabp3|Fst|Gadd45g|Grn|Hpr…	134	383	3778	15250	35	95	0.000503671
catabolic process (GO:0009056)	biological_process	O3	Abhd3|Acadl|Adh1|Aldoa|Bco2|Cpa1|Dbi|Decr1|Dpep1|Ephx1|Gja1|Gsta1|Gstm1|Hba-a3|Herpud1|Hsd17b11|Map1lc3a|Mme|Pfkp|Plbd1|Pnp|Pon3|Prdx2|Prdx3|Psmb8|Trim25|Ubxn4|Xbp1|Aldh1l1|Bckdha|Cnp|Ctsa|Cyp27a1|Depp1|Dhx34|Dnajc3|Dnase1l1|Fabp3|Fuca1|Galt|Gm2a|Grn|Gstm2|Hmgcl|Hprt1|Hspa5|Lgals8|Lipa|Pgam1|Pgd|Phyh|Ppt1|Prdx6|Sult1a1|Thnsl2|Timp1|Tmbim6|Tspo|Zcchc17|Foxo1|Tent5a|Trim2|Adtrp|Aldh1b1|Anxa2|Bcat1|…	87	383	2168	15250	22.7	54	0.000508051
lymphocyte activation (GO:0046649)	biological_process	O3	Ccl5|Cd74|Cyrib|Gja1|Hspd1|Ihh|Il6st|Pik3cd|Pnp|Prdx2|RT1-Da|Vnn1|Xbp1|Ccl21|Cd47|Clptm1|Hprt1|Igfbp2|Lgals8|RT1-S3|Tmem98|Cd59|Cd83|Ephb6|Fgl2|Foxp1|Gal|Gpnmb|Lgals5|Lgals9|Prdm1|RT1-Ba|RT1-Db1|Rnf41|Tox|Adam17|Igf1	37	383	658	15250	9.7	17	0.000508051
response to cAMP (GO:0051591)	biological_process	O3	Alas1|Aqp9|Ass1|C1s|Cyp11a1|Cyp17a1|Hmgcs2|Hsd3b1|Sftpc|Stc1|Top1|Bckdha|Ccnd2|Cited1|Hspa5	15	383	146	15250	3.9	4	0.000508051
cell motility (GO:0048870)	biological_process	O3	Aldoa|Ccl5|Ccn1|Ccn2|Cd74|Cited2|Cldn5|Cyrib|Ddt|Dpep1|Gja1|Glul|Il6st|Itgbl1|Pik3cd|Pltp|Pparg|Prcp|Rnd3|Smoc2|St3gal4|Stc1|Vcan|Vtn|Xbp1|Angpt2|Bmp2|Ccl21|Cd47|Cd9|Creb3|Cxcl16|Cxcl9|Dock7|Fermt1|Grn|Hspa5|Lgals8|Pak3|Timp1|Tspo|Ccn3|Insl3|Adtrp|Bmpr2|Ceacam4|Ctnna2|Ednrb|Elmo1|Eppin|Foxp1|Gpnmb|Jam2|Jup|Lgals9|Lrp1|Myocd|Pdlim1|Pla2g7|Rnf41|Spp1|Tubb2a|Tubb2b|Adam17|Fn1|Igf1|Pdpn	67	383	1539	15250	17.5	39	0.000610004
localization of cell (GO:0051674)	biological_process	O3	Aldoa|Ccl5|Ccn1|Ccn2|Cd74|Cited2|Cldn5|Cyrib|Ddt|Dpep1|Gja1|Glul|Il6st|Itgbl1|Pik3cd|Pltp|Pparg|Prcp|Rnd3|Smoc2|St3gal4|Stc1|Vcan|Vtn|Xbp1|Angpt2|Bmp2|Ccl21|Cd47|Cd9|Creb3|Cxcl16|Cxcl9|Dock7|Fermt1|Grn|Hspa5|Lgals8|Pak3|Timp1|Tspo|Ccn3|Insl3|Adtrp|Bmpr2|Ceacam4|Ctnna2|Ednrb|Elmo1|Eppin|Foxp1|Gpnmb|Jam2|Jup|Lgals9|Lrp1|Myocd|Pdlim1|Pla2g7|Rnf41|Spp1|Tubb2a|Tubb2b|Adam17|Fn1|Igf1|Pdpn	67	383	1539	15250	17.5	39	0.000610004
regulation of response to stress (GO:0080134)	biological_process	O3	Ccl5|Ccn2|Cd74|Ddt|Gja1|Herpud1|Hspd1|Pparg|Prdx2|Ptges|Smoc2|St3gal4|Vnn1|Xbp1|Bmp2|Ccl21|Cd47|Cd9|Cebpa|Creb3|Dnajc3|Fam3a|Fermt1|Gadd45g|Grn|Hspa5|Htra1|Hyou1|Nmi|RT1-S3|Serinc3|Tmbim6|Ccn3|Foxo1|Insl3|Abcb1a|Adtrp|Anxa2|Clu|Ednrb|Fgl2|Foxp1|Hmgcr|Lgals9|Lrp1|Metrnl|Nupr1|Pros1|RT1-Db1|Serpine2|Spp1|Adam17|Igf1|Irf7	54	383	1145	15250	14.1	29	0.000612557
regulation of lymphocyte differentiation (GO:0045619)	biological_process	O3	Cd74|Ihh|Pnp|Prdx2|RT1-Da|Vnn1|Xbp1|Clptm1|Cd83|Fgl2|Lgals9|Prdm1|RT1-Ba|RT1-Db1|Rnf41|Tox	16	383	169	15250	4.2	4	0.000685277
response to ketone (GO:1901654)	biological_process	O3	Adh1|Ass1|Cyp11a1|Foxp2|Hmgcs2|Hsd3b1|Klf9|Pparg|Sgk1|Bdh1|Ccl21|Ccnd2|Cebpa|Fibin|Gstm2|Tspo|Foxo1|Abcb1a|Abcb1b|Akr1b1|Foxp1|RT1-Db1|Spp1|Txnip|Fn1|Igf1	26	383	393	15250	6.8	10	0.000865282
extracellular matrix organization (GO:0030198)	biological_process	O3	Ccn1|Ccn2|Crispld2|Ihh|Lum|Myh11|Ptx3|Smoc2|Tmem38b|Vtn|Bmp2|Fermt1|Adamts2|Adtrp|Anxa2|Fshr|Plod3|Fn1|Pdpn|Tnfrsf11b	20	383	257	15250	5.2	6	0.000954321
extracellular structure organization (GO:0043062)	biological_process	O3	Ccn1|Ccn2|Crispld2|Ihh|Lum|Myh11|Ptx3|Smoc2|Tmem38b|Vtn|Bmp2|Fermt1|Adamts2|Adtrp|Anxa2|Fshr|Plod3|Fn1|Pdpn|Tnfrsf11b	20	383	257	15250	5.2	6	0.000954321
small molecule catabolic process (GO:0044282)	biological_process	O3	Abhd3|Acadl|Adh1|Dbi|Decr1|Pfkp|Pnp|Pon3|Aldh1l1|Bckdha|Cyp27a1|Fabp3|Galt|Hmgcl|Hprt1|Pgd|Phyh|Sult1a1|Thnsl2|Adtrp|Aldh1b1|Bcat1|Hoga1	23	383	325	15250	6	8	0.000971734
external encapsulating structure organization (GO:0045229)	biological_process	O3	Ccn1|Ccn2|Crispld2|Ihh|Lum|Myh11|Ptx3|Smoc2|Tmem38b|Vtn|Bmp2|Fermt1|Adamts2|Adtrp|Anxa2|Fshr|Plod3|Fn1|Pdpn|Tnfrsf11b	20	383	258	15250	5.2	6	0.000996526
response to insulin (GO:0032868)	biological_process	O3	Alas1|Ccl5|Dpep1|Fads1|Grb14|Hmgcs2|Hsd3b1|Pparg|Sgk1|Xbp1|Bdh1|Ccnd2|Cited1|Fabp3|Hprt1|Ptpre|Slc27a1|Foxo1|Gal|Irs3|Nucb2|Igf1|Pdk2	23	383	326	15250	6	8	0.00100716
regulation of localization (GO:0032879)	biological_process	O3	Aldoa|Car2|Ccl5|Ccn1|Cd74|Chchd10|Cited2|Cldn5|Clic2|Cyrib|Dbi|Ddt|Dpep1|Fxyd5|Gja1|Glul|Il6st|Inha|Inhba|Kcnh1|Lhcgr|Mmd2|Pik3cd|Pltp|Pparg|Prcp|Ptges|Ptx3|Sgk1|Slc25a5|Smoc2|St3gal4|Stc1|Tmem38b|Tnnt2|Trim25|Vtn|Xbp1|Angpt2|Bmp2|Calm1|Ccl21|Cd47|Cd9|Creb3|Cxcl16|Cxcl9|Cyp8b1|Dock7|Ehd4|Epn2|Fabp3|Fermt1|Fst|Grn|Gstm2|Hspa5|Iscu|Lman1|Pak3|Ppt1|Sri|Tcf7l2|Timp1|Tmbim6|Tmem98|Tspo|Ccn3|Insl3|Abcb…	102	383	2714	15250	26.6	68	0.00101619
defense response (GO:0006952)	biological_process	O3	Ass1|C1s|Ccl5|Cd74|Dbi|Ddt|Dpep1|Gja1|Hspd1|Pik3cd|Pparg|Prcp|Prdx2|Ptges|Ptx3|Trim25|Vnn1|Bmp2|Ccl21|Cd47|Cebpa|Cited1|Creb3|Cxcl16|Cxcl9|Fam3a|Grn|Hist1h2bq|Htra1|Lgals8|Lipa|Lyz2|Nmi|RT1-S3|Serinc3|Timp1|Ccn3|Bmpr1b|Cd59|Cr1l|Ednrb|Ephb6|Eppin|Fgl2|Foxp1|Gal|Lgals9|Metrnl|Nupr1|RT1-Ba|RT1-Db1|Spp1|Tapbp|Ubd|Adam17|Cd14|Fn1|Igf1|Irf7|Pdpn	60	383	1352	15250	15.7	34	0.00107725
cellular response to organonitrogen compound (GO:0071417)	biological_process	O3	Alas1|Aqp9|Ass1|Car2|Ccl5|Cyp11a1|Ddc|Dpep1|Gja1|Gnrhr|Grb14|Hmgcs2|Hsd3b1|Klf9|Lhcgr|Mgarp|Pparg|Sgk1|Stc1|Tmem38b|Top1|Xbp1|Ccnd2|Chmp5|Gstm2|Hprt1|Hspa5|Ptpre|Slc27a1|Foxo1|Abcb1a|Acta1|Akr1b1|Irs3|Jup|Lrp1|Map1b|Nucb2|Fn1|Igf1|Pdk2	41	383	794	15250	10.7	20	0.00107725
chondrocyte proliferation (GO:0035988)	biological_process	O3	Ccn2|Ihh|Stc1|Grn|Ccn3|Bmpr2	6	383	21	15250	1.6	1	0.00107725
lymphocyte proliferation (GO:0046651)	biological_process	O3	Ccl5|Cd74|Gja1|Hspd1|Ihh|Il6st|Pnp|Prdx2|Hprt1|Igfbp2|RT1-S3|Cd59|Ephb6|Gal|Gpnmb|Lgals5|Lgals9|Prdm1|RT1-Ba|RT1-Db1|Igf1	21	383	283	15250	5.5	7	0.00111735
cellular ketone metabolic process (GO:0042180)	biological_process	O3	Acadl|Akr1c14|Aldoa|Cd74|Cyp11a1|Cyp17a1|Dbi|Fdxr|Hsd17b1|Hsd3b1|Pparg|Bmp2|Coq6|Fabp3|Akr1b1|Hmgcr|Nucb2|Pdk2	18	383	219	15250	4.7	6	0.00120885
positive regulation of cell death (GO:0010942)	biological_process	O3	Ccl5|Ccn1|Ccn2|Hba-a3|Hspd1|Inhba|Itm2c|Pik3cd|Pparg|S100b|Tsc22d1|Xbp1|Bmp2|Gadd45g|Grn|Pak3|Serinc3|Tcf7l2|Tspo|Foxo1|Aldh1a1|Bmpr1b|Clu|Foxp1|Gal|Hba-a2|Hmgcr|Lgals5|Lgals9|Lrp1|Nupr1|Plekhf1|Txnip|Ubd|Adam17|Calhm2	36	383	662	15250	9.4	17	0.00125875
positive regulation of lymphocyte differentiation (GO:0045621)	biological_process	O3	Cd74|Ihh|Pnp|RT1-Da|Vnn1|Xbp1|Cd83|Lgals9|Prdm1|RT1-Ba|RT1-Db1|Tox	12	383	104	15250	3.1	3	0.00125928
mononuclear cell proliferation (GO:0032943)	biological_process	O3	Ccl5|Cd74|Gja1|Hspd1|Ihh|Il6st|Pnp|Prdx2|Hprt1|Igfbp2|RT1-S3|Cd59|Ephb6|Gal|Gpnmb|Lgals5|Lgals9|Prdm1|RT1-Ba|RT1-Db1|Igf1	21	383	286	15250	5.5	7	0.00127705
leukocyte proliferation (GO:0070661)	biological_process	O3	Ccl5|Cd74|Gja1|Hspd1|Ihh|Il6st|Pnp|Prdx2|Hprt1|Igfbp2|RT1-S3|Cd59|Clu|Ephb6|Gal|Gpnmb|Lgals5|Lgals9|Prdm1|RT1-Ba|RT1-Db1|Igf1	22	383	309	15250	5.7	8	0.00127941
negative regulation of biological process (GO:0048519)	biological_process	O3	Acadl|Angptl4|Ass1|Ccl5|Ccn1|Ccn2|Cd74|Cited2|Cldn5|Clic2|Cnn1|Cyrib|Dbi|Ddit4l2|Ddt|Dpep1|Foxp2|Ghitm|Gja1|Gnrhr|Grb14|Herpud1|Hspd1|Ihh|Il6st|Inha|Inhba|Itm2c|Klf9|Lhcgr|Ndrg2|Ogn|Pgp|Pik3cd|Pon3|Pparg|Prdx2|Prdx3|Prkar2b|Prlr|Ptges|Ptx3|S100b|Sgk1|Slc25a5|Slc7a5|Sostdc1|Stc1|Tmem176a|Tmem176b|Tmem38b|Trim25|Tsc22d1|Vnn1|Vtn|Xbp1|Angpt2|Bmp2|Btg4|Calm1|Ccl21|Ccnd2|Cd47|Cd9|Cebpa|Cited1|Creb3|Ct…	162	383	4890	15250	42.3	123	0.00143382
cellular developmental process (GO:0048869)	biological_process	O3	Alas1|C1s|Car2|Ccl5|Ccn1|Ccn2|Cd74|Cited2|Cldn5|Crabp2|Csrp2|Cyp11a1|Cyp17a1|Dbi|Fat1|Gja1|Grb14|Gsta1|Hsd3b1|Ihh|Il6st|Inhba|Itm2c|Lamc3|Lrmda|Man2a1|Mmd2|Mme|Myh11|Ndrg2|Pnp|Pparg|Prdx2|Prdx3|Prlr|Psmb8|Ptx3|RT1-Da|Rhox5|S100b|Sgk1|Sostdc1|Stc1|Tagln|Tmem176a|Tmem176b|Tmem38b|Tnnt2|Tubb3|Vcan|Vnn1|Vtn|Xbp1|Angpt2|Bmp2|Ccl21|Ccnd2|Cd9|Cebpa|Cited1|Clptm1|Cnp|Cxcl9|Dock7|Fabp3|Fst|Gadd45g|Grn|Hpr…	134	383	3865	15250	35	97	0.00143571
glutathione metabolic process (GO:0006749)	biological_process	O3	Clic2|Dpep1|Gsta1|Gsta4|Gstm1|Gstm2|Gstt3|Mgst1|Gsta2|Mgst2	10	383	73	15250	2.6	2	0.00143571
carbohydrate derivative metabolic process (GO:1901135)	biological_process	O3	Aga|Akr1c14|Aldoa|Atp5mc3|Dbi|Dpep1|Erp44|Hmgcs2|Ihh|Itm2c|Man2a1|Pfkp|Pnp|Ptx3|St3gal4|Suclg1|Adcy9|Bmp2|Ccl21|Chst8|Cs|Fuca1|Galt|Gm2a|Hmgcl|Hprt1|Pgam1|Pgap2|Pgd|Pigs|Prps2|Suclg2|Sult1a1|Tcf7l2|Akr1b1|Bmpr2|Derl3|Hmgcr|Nupr1|Papss2|Plod3|Zbtb20|Igf1|Pdk2	44	383	892	15250	11.5	22	0.00146597
regulation of wound healing (GO:0061041)	biological_process	O3	Gja1|Prdx2|Smoc2|St3gal4|Xbp1|Cd9|Fermt1|Insl3|Adtrp|Anxa2|Hmgcr|Pros1|Serpine2	13	383	125	15250	3.4	3	0.00162405
icosanoid metabolic process (GO:0006690)	biological_process	O3	Akr1c14|Cd74|Cpa1|Dpep1|Ephx1|Fads1|Gsta1|Gstm1|Ptges|Gsta2|Ltc4s|Mgst2|Pdpn	13	383	125	15250	3.4	3	0.00162405
negative regulation of cellular process (GO:0048523)	biological_process	O3	Acadl|Angptl4|Ass1|Ccl5|Ccn1|Ccn2|Cd74|Cited2|Cldn5|Clic2|Cnn1|Cyrib|Dbi|Ddit4l2|Ddt|Dpep1|Foxp2|Ghitm|Gja1|Gnrhr|Grb14|Herpud1|Hspd1|Ihh|Il6st|Inha|Inhba|Itm2c|Klf9|Lhcgr|Ndrg2|Ogn|Pgp|Pon3|Pparg|Prdx2|Prdx3|Prkar2b|Prlr|Ptges|Ptx3|S100b|Sgk1|Slc25a5|Sostdc1|Stc1|Tmem176a|Tmem176b|Tmem38b|Tsc22d1|Vnn1|Vtn|Xbp1|Angpt2|Bmp2|Btg4|Calm1|Ccl21|Ccnd2|Cd47|Cd9|Cebpa|Cited1|Creb3|Ctsa|Cxcl9|Dhx34|Dnajc3…	149	383	4426	15250	38.9	111	0.00171235
regulation of developmental process (GO:0050793)	biological_process	O3	Aldoa|Car2|Ccl5|Ccn1|Ccn2|Cd74|Cited2|Cldn5|Crabp2|Cyrib|Gja1|Glul|Grb14|Ihh|Il6st|Inhba|Man2a1|Mmd2|Mme|Omd|Pik3cd|Pnp|Pparg|Prdx2|Prlr|RT1-Da|Rnd3|S100b|Sgk1|Smoc2|Sostdc1|Tmem176a|Tmem176b|Vnn1|Xbp1|Angpt2|Bmp2|Ccnd2|Cebpa|Cited1|Clptm1|Cxcl9|Dock7|Epn2|Fermt1|Fst|Grn|Lims2|Pak3|Tcf7l2|Tmem98|Tspo|Ccn3|Foxo1|Insl3|Abcb1a|Anxa2|Bmpr1b|Bmpr2|Cd83|Clu|Ednrb|Fgl2|Foxp1|Fshr|Gal|Hmgcr|Jam2|Jup|Lgal…	90	383	2347	15250	23.5	59	0.00171235
response to insecticide (GO:0017085)	biological_process	O3	Cyp11a1|Cyp17a1|Ddc|Hsd3b1|Sult1a1|Map1b	6	383	23	15250	1.6	1	0.00173637
regulation of hemopoiesis (GO:1903706)	biological_process	O3	Car2|Ccl5|Cd74|Ihh|Inhba|Pnp|Prdx2|RT1-Da|Tmem176a|Tmem176b|Vnn1|Xbp1|Clptm1|Cd83|Fgl2|Foxp1|Fshr|Lgals9|Prdm1|RT1-Ba|RT1-Db1|Rnf41|Tox	23	383	340	15250	6	9	0.00173789
positive regulation of cell migration (GO:0030335)	biological_process	O3	Aldoa|Ccl5|Ccn1|Cd74|Gja1|Il6st|Pik3cd|Smoc2|Vtn|Xbp1|Bmp2|Ccl21|Creb3|Cxcl16|Dock7|Fermt1|Grn|Hspa5|Pak3|Insl3|Bmpr2|Foxp1|Gpnmb|Jam2|Lgals9|Lrp1|Pla2g7|Adam17|Fn1|Igf1|Pdpn	31	383	541	15250	8.1	14	0.00175574
lipid transport (GO:0006869)	biological_process	O3	Aqp9|Crabp2|Dbi|Gja1|Inhba|Lhcgr|Pltp|Pparg|Ptges|Cyp8b1|Fabp3|Gm2a|Lrp10|Npc2|Slc27a1|Slco2b1|Slco3a1|Tspo|Abcb1a|Abcb1b|Anxa2|Gal|Hdlbp|Lrp1|Nucb2|Spp1	26	383	414	15250	6.8	10	0.00178837
benzene-containing compound metabolic process (GO:0042537)	biological_process	O3	Cyp11a1|Cyp17a1|Gstm1|Hao2|Hsd3b1|Pon3|Gstm2	7	383	34	15250	1.8	1	0.00178837
reproductive process (GO:0022414)	biological_process	O3	Acsbg1|Aldoa|Ccn1|Cited2|Cyp11a1|Cyp17a1|Gja1|Grb14|Hsd3b1|Ihh|Inha|Inhba|Klf9|Lhcgr|Mme|Pltp|Pparg|Prdx3|Prlr|Ptx3|Selenop|Sostdc1|Stc1|Angpt2|Bmp2|Ccnd2|Cd9|Cebpa|Cited1|Fst|Grn|Hprt1|Hspa5|Htra1|Igfbp2|Mgst1|Tcf7l2|Timp1|Tmbim6|Insl3|Abcb1a|Abcb1b|Adamts2|Akr1b1|Aldh1a1|Bmpr1b|Bmpr2|Ceacam4|Clu|Cr1l|Ednrb|Eppin|Fgl2|Fshr|Jam2|Lgals9|Myocd|Nr0b1|Nupr1|Prdm1|Serpine2|Spin2a|Adam17|Fndc3a|Igf1	65	383	1539	15250	17	39	0.00184794
reproduction (GO:0000003)	biological_process	O3	Acsbg1|Aldoa|Ccn1|Cited2|Cyp11a1|Cyp17a1|Gja1|Grb14|Hsd3b1|Ihh|Inha|Inhba|Klf9|Lhcgr|Mme|Pltp|Pparg|Prdx3|Prlr|Ptx3|Selenop|Sostdc1|Stc1|Angpt2|Bmp2|Ccnd2|Cd9|Cebpa|Cited1|Fst|Grn|Hprt1|Hspa5|Htra1|Igfbp2|Mgst1|Tcf7l2|Timp1|Tmbim6|Insl3|Abcb1a|Abcb1b|Adamts2|Akr1b1|Aldh1a1|Bmpr1b|Bmpr2|Ceacam4|Clu|Cr1l|Ednrb|Eppin|Fgl2|Fshr|Jam2|Lgals9|Myocd|Nr0b1|Nupr1|Prdm1|Serpine2|Spin2a|Adam17|Fndc3a|Igf1	65	383	1541	15250	17	39	0.00191335
tissue development (GO:0009888)	biological_process	O3	Car2|Ccn1|Ccn2|Cited2|Cldn5|Csrp2|Cyp11a1|Dbi|Fat1|Foxp2|Gja1|Gsta1|Hmgcs2|Ihh|Il6st|Inhba|Lum|Myh11|Omd|Pik3cd|Pparg|Prlr|S100b|Sostdc1|Stc1|Tagln|Tmem38b|Tnnt2|Tubb3|Vcan|Vtn|Xbp1|Bdh1|Bmp2|Cd9|Cited1|Fermt1|Fst|Tcf7l2|Timp1|Tnni1|Tst|Vamp5|Ccn3|Foxo1|Abcb1a|Abcb1b|Acta1|Actg2|Akr1b1|Aldh1a1|Bmpr1b|Bmpr2|Ednrb|Foxp1|Fshr|Gal|Gpnmb|Gsta2|Hmgcr|Myocd|Nr0b1|Nupr1|Plod3|Prdm1|Serpine2|Spp1|Tox|Txni…	75	383	1863	15250	19.6	47	0.00197131
organophosphate metabolic process (GO:0019637)	biological_process	O3	Abhd3|Aldoa|Atp5mc3|Dbi|Dpep1|Hmgcs2|Hsd3b1|Lhcgr|Pfkp|Pgp|Pik3cd|Plbd1|Pnp|Suclg1|Tmem38b|Abhd4|Adcy9|Cnp|Cs|Fabp3|Galt|Hmgcl|Hprt1|Nt5c3b|Pgam1|Pgap2|Pgd|Pigs|Prdx6|Prps2|Serinc3|Slc27a1|Suclg2|Sult1a1|Hmgcr|Nupr1|Papss2|Pla2g7|Zbtb20|Igf1|Pdk2	41	383	820	15250	10.7	21	0.00197131
response to organophosphorus (GO:0046683)	biological_process	O3	Alas1|Aqp9|Ass1|C1s|Cyp11a1|Cyp17a1|Hmgcs2|Hsd3b1|Hspd1|Sftpc|Stc1|Top1|Bckdha|Ccnd2|Cited1|Hspa5	16	383	187	15250	4.2	5	0.00197131
regulation of transmembrane receptor protein serine/threonine kinase signaling pathway (GO:0090092)	biological_process	O3	Ccn1|Cited2|Inha|Inhba|Pparg|Sostdc1|Xbp1|Bmp2|Fermt1|Fst|Hspa5|Htra1|Tcf7l2|Ccn3|Bmpr2|Lgals9|Myocd|Adam17	18	383	230	15250	4.7	6	0.0020326
locomotion (GO:0040011)	biological_process	O3	Aldoa|Ccl5|Ccn1|Ccn2|Cd74|Cited2|Cldn5|Cyrib|Ddt|Dpep1|Gja1|Glul|Il6st|Itgbl1|Pik3cd|Pltp|Pparg|Prcp|Rnd3|Smoc2|St3gal4|Stc1|Tubb3|Vcan|Vtn|Xbp1|Angpt2|Bmp2|Ccl21|Cd47|Cd9|Creb3|Cxcl16|Cxcl9|Dock7|Fermt1|Grn|Hspa5|Lgals8|Pak3|Timp1|Tspo|Ccn3|Insl3|Adtrp|Bmpr1b|Bmpr2|Ceacam4|Ctnna2|Ednrb|Elmo1|Ephb6|Eppin|Foxp1|Gpnmb|Jam2|Jup|Lgals9|Lrp1|Myocd|Pdlim1|Pla2g7|Rnf41|Spp1|Tubb2a|Tubb2b|Adam17|Fn1|Igf1…	70	383	1705	15250	18.3	43	0.00205294
monocarboxylic acid biosynthetic process (GO:0072330)	biological_process	O3	Abhd3|Acadl|Acsbg1|Cd74|Crabp2|Fads1|Gstm1|Ptges|Cyp27a1|Cyp8b1|Gstm2|Thnsl2|Aldh1a1|Hoga1|Ltc4s|Olah	16	383	188	15250	4.2	5	0.00206712
response to vitamin (GO:0033273)	biological_process	O3	Ccl5|Cyp11a1|Fads1|Hsd3b1|Pparg|Sftpc|Stc1|Trim25|Cebpa|Tspo|Abcb1a|Abcb1b|Ltc4s|Map1b|Spp1	15	383	168	15250	3.9	4	0.00210909
negative regulation of response to endoplasmic reticulum stress (GO:1903573)	biological_process	O3	Herpud1|Xbp1|Creb3|Dnajc3|Hspa5|Hyou1|Tmbim6|Clu	8	383	48	15250	2.1	1	0.00216933
dendritic cell antigen processing and presentation (GO:0002468)	biological_process	O3	Cd74|RT1-Da|Ccl21|Fgl2|RT1-Db1	5	383	15	15250	1.3	0	0.00222235
gonad development (GO:0008406)	biological_process	O3	Acsbg1|Cited2|Cyp11a1|Cyp17a1|Gja1|Hsd3b1|Inha|Inhba|Lhcgr|Ptx3|Ccnd2|Fst|Hspa5|Mgst1|Insl3|Abcb1a|Bmpr1b|Fshr|Nr0b1|Nupr1|Fndc3a	21	383	300	15250	5.5	8	0.00222426
female pregnancy (GO:0007565)	biological_process	O3	Cited2|Cyp11a1|Gja1|Hsd3b1|Ihh|Klf9|Prdx3|Sostdc1|Stc1|Angpt2|Grn|Igfbp2|Timp1|Akr1b1|Bmpr2|Cr1l|Lgals9|Prdm1|Serpine2|Igf1	20	383	277	15250	5.2	7	0.00222426
positive regulation of cellular component movement (GO:0051272)	biological_process	O3	Aldoa|Ccl5|Ccn1|Cd74|Gja1|Il6st|Pik3cd|Smoc2|Vtn|Xbp1|Bmp2|Ccl21|Creb3|Cxcl16|Dock7|Fermt1|Grn|Hspa5|Pak3|Insl3|Bmpr2|Foxp1|Gpnmb|Jam2|Lgals9|Lrp1|Pla2g7|Tubb2b|Adam17|Fn1|Igf1|Pdpn	32	383	579	15250	8.4	15	0.00238396
cellular response to nitrogen compound (GO:1901699)	biological_process	O3	Alas1|Aqp9|Ass1|Car2|Ccl5|Cyp11a1|Ddc|Dpep1|Gja1|Gnrhr|Grb14|Hmgcs2|Hsd3b1|Klf9|Lhcgr|Mgarp|Pparg|Sftpc|Sgk1|Stc1|Tmem38b|Top1|Xbp1|Ccnd2|Chmp5|Gstm2|Hprt1|Hspa5|Ptpre|Slc27a1|Foxo1|Abcb1a|Acta1|Akr1b1|Irs3|Jup|Lrp1|Map1b|Nucb2|Fn1|Igf1|Pdk2	42	383	858	15250	11	22	0.00241452
negative regulation of cell population proliferation (GO:0008285)	biological_process	O3	Cited2|Cnn1|Gja1|Gnrhr|Ihh|Inhba|Klf9|Ndrg2|Ogn|Pparg|Ptges|Bmp2|Btg4|Cd9|Cebpa|Fermt1|Lims2|Nmi|Tes|Tspo|Ccn3|Insl3|Bmpr2|Gal|Gpnmb|Lgals5|Lgals9|Myocd|Nupr1|Prdm1|RT1-Ba|RT1-Db1|Rnf41|Serpine2|Igf1|Pdpn	36	383	689	15250	9.4	17	0.00243619
dicarboxylic acid metabolic process (GO:0043648)	biological_process	O3	Ass1|Cyp11a1|Cyp17a1|Glul|Me3|Suclg1|Aldh1l1|Cs|Phyh|Suclg2|Hoga1	11	383	96	15250	2.9	2	0.00256069
positive regulation of locomotion (GO:0040017)	biological_process	O3	Aldoa|Ccl5|Ccn1|Cd74|Gja1|Il6st|Pik3cd|Smoc2|Vtn|Xbp1|Bmp2|Ccl21|Creb3|Cxcl16|Cxcl9|Dock7|Fermt1|Grn|Hspa5|Pak3|Insl3|Bmpr2|Foxp1|Gpnmb|Jam2|Lgals9|Lrp1|Pla2g7|Adam17|Fn1|Igf1|Pdpn	32	383	582	15250	8.4	15	0.00257892
negative regulation of response to stimulus (GO:0048585)	biological_process	O3	Ccl5|Cd74|Cyrib|Ddit4l2|Ddt|Ghitm|Gja1|Grb14|Herpud1|Il6st|Ndrg2|Pparg|Prdx2|Slc25a5|Sostdc1|Vnn1|Xbp1|Angpt2|Bmp2|Cd47|Cd9|Creb3|Dnajc3|Epn2|Fam3a|Fermt1|Fst|Grn|Hspa5|Htra1|Hyou1|Nmi|Ptpre|RT1-S3|Tcf7l2|Tmbim6|Ccn3|Foxo1|Adtrp|Anxa2|Cd59|Clu|Cr1l|Ctnna2|Dhrs3|Fgl2|Foxp1|Hmgcr|Lgals9|Lrp1|Metrnl|Myocd|Nr0b1|Nucb2|Pik3ip1|Prdm1|Pros1|RT1-Db1|Serpine2|Spp1|Adam17|Igf1	62	383	1466	15250	16.2	37	0.00257963
development of primary sexual characteristics (GO:0045137)	biological_process	O3	Acsbg1|Cited2|Cyp11a1|Cyp17a1|Gja1|Hsd3b1|Inha|Inhba|Lhcgr|Ptx3|Ccnd2|Fst|Hspa5|Mgst1|Insl3|Abcb1a|Bmpr1b|Fshr|Nr0b1|Nupr1|Fndc3a	21	383	304	15250	5.5	8	0.00259509
positive regulation of cell population proliferation (GO:0008284)	biological_process	O3	Ccl5|Ccn1|Ccn2|Cd74|Cldn5|Foxp2|Gja1|Glul|Ihh|Il6st|Pik3cd|Pnp|Prdx3|Prlr|S100b|Slc25a5|Tsc22d1|Xbp1|Bmp2|Ccnd2|Ccpg1|Cd47|Grn|Htra1|Igfbp2|RT1-S3|Tcf7l2|Timp1|Tspo|Insl3|Akr1b1|Anxa2|Bmpr1b|Bmpr2|Cd59|Clu|Ednrb|Foxp1|Hmgcr|Lgals9|Myocd|Tox|Adam17|Fn1|Igf1	45	383	954	15250	11.7	24	0.00292141
organic hydroxy compound biosynthetic process (GO:1901617)	biological_process	O3	Cyp11a1|Ddc|Ddt|Ephx1|Hmgcs2|Hsd17b1|Hsd3b1|Lhcgr|Pgp|Pltp|Bmp2|Cited1|Cyp27a1|Cyp8b1|Ebp|Akr1b1|Hmgcr	17	383	216	15250	4.4	5	0.00292141
alcohol metabolic process (GO:0006066)	biological_process	O3	Acadl|Adh1|Akr1c14|Cyp11a1|Ephx1|Fdxr|Hmgcs2|Lhcgr|Pgp|Abhd4|Bmp2|Cebpa|Cyp27a1|Ebp|Sult1a1|Akr1b1|Aldh1a1|Aldh1b1|Dhrs3|Hdlbp|Hmgcr|Lrp1	22	383	332	15250	5.7	8	0.00311805
cellular catabolic process (GO:0044248)	biological_process	O3	Abhd3|Acadl|Bco2|Cpa1|Dbi|Decr1|Dpep1|Ephx1|Gsta1|Gstm1|Hba-a3|Herpud1|Map1lc3a|Mme|Plbd1|Pnp|Pon3|Prdx2|Prdx3|Psmb8|Trim25|Ubxn4|Xbp1|Aldh1l1|Bckdha|Cnp|Ctsa|Depp1|Dhx34|Dnajc3|Dnase1l1|Fabp3|Galt|Gm2a|Grn|Gstm2|Hmgcl|Hprt1|Hspa5|Lgals8|Pgam1|Pgd|Phyh|Ppt1|Prdx6|Thnsl2|Timp1|Tmbim6|Tspo|Zcchc17|Foxo1|Tent5a|Trim2|Adtrp|Anxa2|Bcat1|Chmp4c|Clu|Csdc2|Dap|Derl3|Gsta2|Hba-a2|Hoga1|Lrp1|Mgst2|Nupr1|Pl…	74	383	1862	15250	19.3	47	0.0031197
immune system development (GO:0002520)	biological_process	O3	Alas1|Car2|Ccl5|Cd74|Cited2|Hsd3b1|Hspd1|Ihh|Inhba|Pnp|Pparg|Prdx2|Prdx3|RT1-Da|Tmem176a|Tmem176b|Vnn1|Xbp1|Ccl21|Cebpa|Clptm1|Dock7|Ebp|Fst|Lgals8|RT1-S3|Tmem98|Anxa2|Cd83|Fgl2|Foxp1|Fshr|Hba-a2|Lgals9|Mfap5|Prdm1|RT1-Ba|RT1-Db1|Rnf41|Tox|Ubd|Adam17|Fam20c|Pdpn	44	383	928	15250	11.5	23	0.00312995
multi-multicellular organism process (GO:0044706)	biological_process	O3	Cited2|Cyp11a1|Gja1|Hsd3b1|Ihh|Klf9|Prdx3|Sostdc1|Stc1|Angpt2|Grn|Igfbp2|Timp1|Akr1b1|Bmpr2|Cr1l|Fgl2|Lgals9|Prdm1|Serpine2|Igf1	21	383	309	15250	5.5	8	0.00319322
positive regulation of cell motility (GO:2000147)	biological_process	O3	Aldoa|Ccl5|Ccn1|Cd74|Gja1|Il6st|Pik3cd|Smoc2|Vtn|Xbp1|Bmp2|Ccl21|Creb3|Cxcl16|Dock7|Fermt1|Grn|Hspa5|Pak3|Insl3|Bmpr2|Foxp1|Gpnmb|Jam2|Lgals9|Lrp1|Pla2g7|Adam17|Fn1|Igf1|Pdpn	31	383	563	15250	8.1	14	0.00319565
regulation of response to endoplasmic reticulum stress (GO:1905897)	biological_process	O3	Herpud1|Xbp1|Creb3|Dnajc3|Hspa5|Hyou1|Serinc3|Tmbim6|Clu|Nupr1	10	383	82	15250	2.6	2	0.00323704
cellular response to gonadotropin stimulus (GO:0071371)	biological_process	O3	Cyp11a1|Cyp17a1|Hsd3b1|Inhba|Lhcgr|Top1|Fshr	7	383	38	15250	1.8	1	0.00326006
hematopoietic or lymphoid organ development (GO:0048534)	biological_process	O3	Alas1|Car2|Ccl5|Cd74|Cited2|Hsd3b1|Ihh|Inhba|Pnp|Pparg|Prdx2|Prdx3|RT1-Da|Tmem176a|Tmem176b|Vnn1|Xbp1|Ccl21|Cebpa|Clptm1|Dock7|Ebp|Fst|Lgals8|Tmem98|Anxa2|Cd83|Fgl2|Foxp1|Fshr|Hba-a2|Lgals9|Mfap5|Prdm1|RT1-Ba|RT1-Db1|Rnf41|Tox|Ubd|Adam17|Fam20c|Pdpn	42	383	873	15250	11	22	0.00332686
reactive oxygen species metabolic process (GO:0072593)	biological_process	O3	Ass1|Bco2|Ccn1|Ccn2|Hba-a3|Hspd1|Pon3|Prcp|Prdx2|Prdx3|Ptx3|Cd47|Prdx6|Sod3|Tspo|Foxo1|Clu|Hba-a2|Rnf41|Igf1	20	383	288	15250	5.2	7	0.00351295
enzyme linked receptor protein signaling pathway (GO:0007167)	biological_process	O3	Ccn1|Ccn2|Cited2|Cldn5|Grb14|Il6st|Inha|Inhba|Pik3cd|Pparg|Prlr|Smoc2|Sostdc1|Xbp1|Akap2|Angpt2|Bmp2|Cited1|Epn2|Fermt1|Fst|Hspa5|Htra1|Igfbp2|Ptpre|Tcf7l2|Ccn3|Foxo1|Bmpr1b|Bmpr2|Ephb6|Fshr|Irs3|Lgals9|Lrp1|Myocd|Nucb2|Txnip|Adam17|Fam20c|Igf1|Pdk2	42	383	876	15250	11	22	0.00354964
response to gonadotropin (GO:0034698)	biological_process	O3	Alas1|Cyp11a1|Cyp17a1|Hsd3b1|Inhba|Lhcgr|Top1|Fshr|Nucb2	9	383	67	15250	2.3	2	0.00354964
xenobiotic catabolic process (GO:0042178)	biological_process	O3	Gsta1|Gstm1|Pon3|Gstm2|Gsta2	5	383	17	15250	1.3	0	0.00388027
response to abiotic stimulus (GO:0009628)	biological_process	O3	Acadl|Alas1|Aldoa|Angptl4|Atp5mc3|Car2|Ccl5|Ccn2|Cited2|Cyp11a1|Cyp17a1|Foxp2|Gja1|Hmgcs2|Hspd1|Ihh|Mgarp|Mme|Plod2|Pparg|S100b|Sftpc|Sgk1|Stc1|Top1|Xbp1|Angpt2|Bmp2|Ccnd2|Cd9|Dnajc3|Hspa5|Hyou1|Igfbp2|Slc27a1|Sod3|Timp1|Tmbim6|Tspo|Foxo1|Abcb1a|Abcb1b|Acta1|Akr1b1|Clu|Cr1l|Hmgcr|Jup|Map1b|Metrnl|Myocd|Pdlim1|Serpine2|Tm9sf4|Txnip|Adam17|Cd14|Igf1|Pdpn	59	383	1396	15250	15.4	35	0.00388716
hormone biosynthetic process (GO:0042446)	biological_process	O3	Cyp11a1|Cyp17a1|Hsd17b1|Hsd3b1|Lhcgr|Bmp2|Chst8|Cyp27a1|Igf1	9	383	68	15250	2.3	2	0.00394145
negative regulation of response to biotic stimulus (GO:0002832)	biological_process	O3	Pparg|Prdx2|Fam3a|Grn|Htra1|Nmi|RT1-S3|Fgl2|Lgals9|Prdm1	10	383	85	15250	2.6	2	0.00422991
hemopoiesis (GO:0030097)	biological_process	O3	Alas1|Car2|Ccl5|Cd74|Cited2|Hsd3b1|Ihh|Inhba|Pnp|Pparg|Prdx2|Prdx3|RT1-Da|Tmem176a|Tmem176b|Vnn1|Xbp1|Cebpa|Clptm1|Dock7|Ebp|Fst|Lgals8|Tmem98|Anxa2|Cd83|Fgl2|Foxp1|Fshr|Hba-a2|Lgals9|Mfap5|Prdm1|RT1-Ba|RT1-Db1|Rnf41|Tox|Ubd|Adam17|Fam20c	40	383	827	15250	10.4	21	0.00438403
response to vitamin A (GO:0033189)	biological_process	O3	Fads1|Pparg|Sftpc|Abcb1a|Abcb1b|Ltc4s|Map1b	7	383	40	15250	1.8	1	0.00438403
positive regulation of apoptotic process (GO:0043065)	biological_process	O3	Ccl5|Ccn1|Hspd1|Inhba|Itm2c|Pik3cd|Pparg|S100b|Tsc22d1|Xbp1|Bmp2|Gadd45g|Grn|Pak3|Serinc3|Tcf7l2|Tspo|Foxo1|Aldh1a1|Bmpr1b|Clu|Gal|Hmgcr|Lgals5|Lgals9|Nupr1|Plekhf1|Txnip|Ubd|Adam17|Calhm2	31	383	575	15250	8.1	14	0.0044426
negative regulation of cell-cell adhesion (GO:0022408)	biological_process	O3	Ass1|Cd74|Ihh|Prdx2|Bmp2|Ccl21|Cd9|Adtrp|Fgl2|Gpnmb|Lgals5|Lgals9|RT1-Ba|RT1-Db1|Serpine2	15	383	182	15250	3.9	5	0.00451935
antigen processing and presentation of exogenous peptide antigen (GO:0002478)	biological_process	O3	Cd74|RT1-Da|RT1-S3|RT1-Ba|RT1-Db1|Tapbp	6	383	28	15250	1.6	1	0.00451935
primary alcohol metabolic process (GO:0034308)	biological_process	O3	Adh1|Akr1c14|Cyp11a1|Abhd4|Bmp2|Sult1a1|Akr1b1|Aldh1a1|Aldh1b1|Dhrs3	10	383	86	15250	2.6	2	0.00454488
tissue migration (GO:0090130)	biological_process	O3	Glul|Pik3cd|Pparg|Prcp|Smoc2|Stc1|Angpt2|Fermt1|Grn|Lgals8|Ccn3|Insl3|Acta1|Actg2|Adtrp|Bmpr2|Foxp1|Jup|Adam17|Igf1	20	383	295	15250	5.2	7	0.00459881
T cell proliferation (GO:0042098)	biological_process	O3	Ccl5|Gja1|Ihh|Il6st|Pnp|Prdx2|Igfbp2|RT1-S3|Cd59|Ephb6|Gpnmb|Lgals5|Lgals9|RT1-Ba|RT1-Db1|Igf1	16	383	204	15250	4.2	5	0.00459881
glutathione derivative biosynthetic process (GO:1901687)	biological_process	O3	Gsta1|Gstm1|Gsta2	3	383	4	15250	0.8	0	0.00478428
glutathione derivative metabolic process (GO:1901685)	biological_process	O3	Gsta1|Gstm1|Gsta2	3	383	4	15250	0.8	0	0.00478428
positive regulation of hemopoiesis (GO:1903708)	biological_process	O3	Car2|Ccl5|Cd74|Ihh|Pnp|RT1-Da|Vnn1|Xbp1|Cd83|Lgals9|Prdm1|RT1-Ba|RT1-Db1|Tox	14	383	163	15250	3.7	4	0.00487748
positive regulation of leukocyte differentiation (GO:1902107)	biological_process	O3	Car2|Ccl5|Cd74|Ihh|Pnp|RT1-Da|Vnn1|Xbp1|Cd83|Lgals9|Prdm1|RT1-Ba|RT1-Db1|Tox	14	383	163	15250	3.7	4	0.00487748
Leydig cell differentiation (GO:0033327)	biological_process	O3	Cyp11a1|Cyp17a1|Hsd3b1|Mgst1|Nr0b1	5	383	18	15250	1.3	0	0.00487748
transmembrane receptor protein serine/threonine kinase signaling pathway (GO:0007178)	biological_process	O3	Ccn1|Cited2|Cldn5|Inha|Inhba|Pparg|Sostdc1|Xbp1|Akap2|Bmp2|Cited1|Fermt1|Fst|Hspa5|Htra1|Tcf7l2|Ccn3|Bmpr1b|Bmpr2|Lgals9|Myocd|Adam17	22	383	346	15250	5.7	9	0.00502265
male gonad development (GO:0008584)	biological_process	O3	Cited2|Cyp11a1|Cyp17a1|Gja1|Hsd3b1|Inha|Inhba|Lhcgr|Mgst1|Insl3|Abcb1a|Fshr|Nr0b1|Nupr1|Fndc3a	15	383	185	15250	3.9	5	0.00517445
cellular response to oxygen-containing compound (GO:1901701)	biological_process	O3	Alas1|Aqp9|Ass1|Car2|Ccl5|Cyp11a1|Cyp17a1|Dpep1|Gja1|Gnrhr|Grb14|Hmgcs2|Hsd3b1|Inhba|Klf9|Lhcgr|Map1lc3a|Mgarp|Pparg|Prdx2|Prdx3|Sftpc|Sgk1|Stc1|Top1|Xbp1|Ccnd2|Chmp5|Cxcl16|Cxcl9|Hprt1|Hspa5|Mgst1|Mt1|Ptpre|Slc27a1|Sod3|Sri|Tcf7l2|Tspo|Foxo1|Abcb1a|Akr1b1|Clu|Ednrb|Foxp1|Hmgcr|Irs3|Jup|Lrp1|Ltc4s|Map1b|Nucb2|Prdm1|RT1-Db1|Spp1|Zbtb20|Cd14|Fn1|Igf1|Pdk2	61	383	1478	15250	15.9	37	0.0051762
regulation of chemotaxis (GO:0050920)	biological_process	O3	Ccl5|Cd74|Cyrib|Ddt|Gja1|Smoc2|Angpt2|Ccl21|Creb3|Cxcl9|Ccn3|Bmpr2|Lgals9|Pla2g7|Tubb2b|Adam17|Fn1	17	383	229	15250	4.4	6	0.0051929
movement of cell or subcellular component (GO:0006928)	biological_process	O3	Aldoa|Ccl5|Ccn1|Ccn2|Cd74|Cited2|Cldn5|Cyrib|Ddt|Dpep1|Gja1|Glul|Il6st|Itgbl1|Mgarp|Pik3cd|Pltp|Pparg|Prcp|Rnd3|Smoc2|St3gal4|Stc1|Tnnt2|Tubb3|Vcan|Vtn|Xbp1|Angpt2|Bmp2|Ccl21|Cd47|Cd9|Creb3|Cxcl16|Cxcl9|Dock7|Fermt1|Grn|Hspa5|Lgals8|Pak3|Sri|Timp1|Tspo|Ccn3|Insl3|Adtrp|Bmpr1b|Bmpr2|Ceacam4|Ctnna2|Ednrb|Elmo1|Ephb6|Eppin|Foxp1|Gpnmb|Jam2|Jup|Lgals9|Lrp1|Map1b|Myocd|Pdlim1|Pla2g7|Rnf41|Spp1|Tubb2a|…	74	383	1900	15250	19.3	48	0.00519961
endothelial cell migration (GO:0043542)	biological_process	O3	Glul|Pik3cd|Pparg|Prcp|Smoc2|Stc1|Angpt2|Grn|Lgals8|Ccn3|Adtrp|Bmpr2|Foxp1|Jup|Adam17|Igf1	16	383	207	15250	4.2	5	0.00519961
development of primary male sexual characteristics (GO:0046546)	biological_process	O3	Cited2|Cyp11a1|Cyp17a1|Gja1|Hsd3b1|Inha|Inhba|Lhcgr|Mgst1|Insl3|Abcb1a|Fshr|Nr0b1|Nupr1|Fndc3a	15	383	186	15250	3.9	5	0.00532655
acute inflammatory response (GO:0002526)	biological_process	O3	Ass1|Ccl5|Pparg|Prcp|Ptges|Vnn1|Cebpa|RT1-S3|Ednrb|Ephb6|Nupr1|Fn1	12	383	125	15250	3.1	3	0.00532655
secondary metabolic process (GO:0019748)	biological_process	O3	Akr1c14|As3mt|Ddc|Ddt|Hsd3b1|Pon3|Cited1|Akr1b1	8	383	56	15250	2.1	1	0.00532655
negative regulation of ryanodine-sensitive calcium-release channel activity (GO:0060315)	biological_process	O3	Clic2|Calm1|Gstm2|Sri	4	383	10	15250	1	0	0.00532655
response to interferon-gamma (GO:0034341)	biological_process	O3	Ass1|Ccl5|Cd74|Pparg|Ccl21|Cd47|Cited1|Cxcl16|Nmi|Lgals9|RT1-Ba|RT1-Db1|Ubd	13	383	145	15250	3.4	4	0.00543495
xenobiotic metabolic process (GO:0006805)	biological_process	O3	As3mt|Gsta1|Gsta4|Gstm1|Hsd3b1|Pon3|Gstm2|Sult1a1|Aox1|Gsta2	10	383	89	15250	2.6	2	0.00559022
regulation of lipid metabolic process (GO:0019216)	biological_process	O3	Acadl|Angptl4|Ccn1|Cd74|Cyp17a1|Dbi|Lhcgr|Pparg|Bmp2|Ccl21|Fabp3|Fam3a|Slc27a1|Tcf7l2|Tspo|Gal|Nr0b1|Nucb2|Pik3ip1|Zbtb20|Igf1|Pdk2	22	383	350	15250	5.7	9	0.00563226
cellular response to biotic stimulus (GO:0071216)	biological_process	O3	Ass1|Ccl5|Cyp11a1|Cyp17a1|Cyrib|Hmgcs2|Prdx2|Xbp1|Chmp5|Cxcl16|Cxcl9|Hspa5|Tspo|Abcb1a|Abcb1b|Ednrb|Ltc4s|Prdm1|Txnip|Cd14|Fn1	21	383	326	15250	5.5	8	0.00575453
mononuclear cell differentiation (GO:1903131)	biological_process	O3	Cd74|Ihh|Pnp|Pparg|Prdx2|RT1-Da|Tmem176a|Tmem176b|Vnn1|Xbp1|Clptm1|Lgals8|Tmem98|Cd83|Fgl2|Foxp1|Lgals9|Prdm1|RT1-Ba|RT1-Db1|Rnf41|Tox|Ubd|Adam17	24	383	402	15250	6.3	10	0.00596719
positive regulation of T cell differentiation (GO:0045582)	biological_process	O3	Cd74|Ihh|Pnp|RT1-Da|Vnn1|Xbp1|Cd83|Lgals9|RT1-Ba|RT1-Db1	10	383	90	15250	2.6	2	0.0060171
negative regulation of calcium ion transport into cytosol (GO:0010523)	biological_process	O3	Clic2|Calm1|Gstm2|Sri|Tmbim6	5	383	19	15250	1.3	0	0.0060171
positive regulation of programmed cell death (GO:0043068)	biological_process	O3	Ccl5|Ccn1|Hspd1|Inhba|Itm2c|Pik3cd|Pparg|S100b|Tsc22d1|Xbp1|Bmp2|Gadd45g|Grn|Pak3|Serinc3|Tcf7l2|Tspo|Foxo1|Aldh1a1|Bmpr1b|Clu|Gal|Hmgcr|Lgals5|Lgals9|Nupr1|Plekhf1|Txnip|Ubd|Adam17|Calhm2	31	383	589	15250	8.1	15	0.00608367
organic substance metabolic process (GO:0071704)	biological_process	O3	Abhd14b|Abhd3|Acadl|Acsbg1|Adh1|Aga|Akr1c14|Alas1|Aldoa|Angptl4|As3mt|Ass1|Atp5mc3|Bco2|C1s|Ccl5|Ccn1|Ccn2|Cd74|Chchd10|Cited2|Cldn5|Clic2|Cpa1|Crabp2|Creg1|Cyp11a1|Cyp17a1|Cyrib|Dbi|Dcxr|Ddc|Ddt|Decr1|Dpep1|Ephx1|Erp44|Fads1|Fdxr|Foxp2|Gja1|Glmp|Glul|Gsta1|Gsta4|Gstm1|Hao2|Herpud1|Hmgcs2|Hsd17b1|Hsd17b11|Hsd3b1|Hspd1|Ihh|Il6st|Inha|Inhba|Itm2c|Josd2|Klf9|Lhcgr|Lum|Man2a1|Marchf2|Me3|Mmd2|Mme|Ndr…	262	383	9020	15250	68.4	227	0.00669163
negative regulation of leukocyte cell-cell adhesion (GO:1903038)	biological_process	O3	Ass1|Cd74|Ihh|Prdx2|Ccl21|Adtrp|Fgl2|Gpnmb|Lgals5|Lgals9|RT1-Ba|RT1-Db1	12	383	129	15250	3.1	3	0.00689912
purine ribonucleotide metabolic process (GO:0009150)	biological_process	O3	Aldoa|Atp5mc3|Dbi|Hmgcs2|Pfkp|Suclg1|Adcy9|Cs|Galt|Hmgcl|Hprt1|Pgam1|Prps2|Suclg2|Sult1a1|Hmgcr|Nupr1|Papss2|Zbtb20|Igf1|Pdk2	21	383	331	15250	5.5	8	0.00691087
T cell differentiation (GO:0030217)	biological_process	O3	Cd74|Ihh|Pnp|Prdx2|RT1-Da|Vnn1|Xbp1|Clptm1|Tmem98|Cd83|Fgl2|Foxp1|Lgals9|Prdm1|RT1-Ba|RT1-Db1|Tox|Adam17	18	383	259	15250	4.7	7	0.00691087
lipid localization (GO:0010876)	biological_process	O3	Aqp9|Crabp2|Dbi|Gja1|Inhba|Lhcgr|Pltp|Pparg|Ptges|Cyp8b1|Fabp3|Gm2a|Lrp10|Npc2|Slc27a1|Slco2b1|Slco3a1|Tspo|Abcb1a|Abcb1b|Anxa2|Gal|Hdlbp|Lrp1|Nucb2|Spp1	26	383	459	15250	6.8	12	0.00695717
regulation of lipid biosynthetic process (GO:0046890)	biological_process	O3	Acadl|Ccn1|Cd74|Cyp17a1|Dbi|Lhcgr|Bmp2|Fabp3|Fam3a|Slc27a1|Tcf7l2|Tspo|Nr0b1|Zbtb20|Igf1	15	383	192	15250	3.9	5	0.00713854
regulation of endoplasmic reticulum stress-induced intrinsic apoptotic signaling pathway (GO:1902235)	biological_process	O3	Herpud1|Xbp1|Creb3|Hyou1|Serinc3|Tmbim6	6	383	31	15250	1.6	1	0.00713854
epithelial cell proliferation (GO:0050673)	biological_process	O3	Ccl5|Foxp2|Gja1|Glul|Ihh|Klf9|Pik3cd|Pparg|Xbp1|Bmp2|Ccnd2|Fermt1|Fst|Grn|Htra1|Lims2|Tcf7l2|Ccn3|Bmpr2|Ednrb|Foxp1|Fshr|Nupr1|Adam17|Igf1	25	383	434	15250	6.5	11	0.00717351
response to estrogen (GO:0043627)	biological_process	O3	Aldoa|Car2|Ccl5|Cited2|Cyp11a1|Hspd1|Pparg|Trim25|Cited1|Igfbp2|Gal|Tnfrsf11b	12	383	130	15250	3.1	3	0.00721523
sex differentiation (GO:0007548)	biological_process	O3	Acsbg1|Cited2|Cyp11a1|Cyp17a1|Gja1|Hsd3b1|Inha|Inhba|Lhcgr|Ptx3|Ccnd2|Fst|Hspa5|Mgst1|Tcf7l2|Insl3|Abcb1a|Bmpr1b|Fshr|Nr0b1|Nupr1|Fndc3a	22	383	358	15250	5.7	9	0.00734049
developmental process involved in reproduction (GO:0003006)	biological_process	O3	Acsbg1|Ccn1|Cited2|Cyp11a1|Cyp17a1|Gja1|Grb14|Hsd3b1|Ihh|Inha|Inhba|Lhcgr|Mme|Pparg|Prdx3|Prlr|Ptx3|Stc1|Angpt2|Ccnd2|Cebpa|Cited1|Fst|Hprt1|Hspa5|Htra1|Mgst1|Tcf7l2|Tmbim6|Insl3|Abcb1a|Abcb1b|Adamts2|Bmpr1b|Bmpr2|Clu|Fshr|Jam2|Myocd|Nr0b1|Nupr1|Prdm1|Serpine2|Adam17|Fndc3a|Igf1	46	383	1035	15250	12	26	0.00742314
response to growth factor (GO:0070848)	biological_process	O3	Ccl5|Ccn1|Ccn2|Cited2|Cldn5|Cyp11a1|Ddc|Gja1|Hsd3b1|Lum|Pik3cd|Pparg|Sftpc|Smoc2|Sostdc1|Xbp1|Angpt2|Bmp2|Cited1|Ehd4|Epn2|Fermt1|Fst|Hspa5|Htra1|Tcf7l2|Bmpr1b|Bmpr2|Clu|Map1b|Myocd|Stmn2|Adam17|Fam20c|Fn1|Igf1	36	383	739	15250	9.4	19	0.00742314
lung development (GO:0030324)	biological_process	O3	Ccn2|Crispld2|Foxp2|Hmgcs2|Man2a1|Mme|Tmem38b|Cebpa|Lipa|Tmbim6|Adamts2|Bmpr2|Foxp1|Myocd|Plod3|Igf1|Pdpn	17	383	238	15250	4.4	6	0.00742314
cellular response to xenobiotic stimulus (GO:0071466)	biological_process	O3	As3mt|Gsta1|Gsta4|Gstm1|Hsd3b1|Pon3|Gstm2|Sult1a1|Aox1|Gsta2	10	383	93	15250	2.6	2	0.00742314
dibenzo-p-dioxin metabolic process (GO:0018894)	biological_process	O3	Ccl5|Cyp11a1|Cyp17a1|Hsd3b1	4	383	11	15250	1	0	0.00742314
CD4-positive, CD25-positive, alpha-beta regulatory T cell differentiation (GO:0002361)	biological_process	O3	RT1-Da|Lgals9|RT1-Db1|Tox	4	383	11	15250	1	0	0.00742314
placenta development (GO:0001890)	biological_process	O3	Ccn1|Cited2|Gja1|Mme|Pparg|Prdx3|Stc1|Cebpa|Cited1|Htra1|Abcb1a|Abcb1b|Bmpr2|Prdm1	14	383	172	15250	3.7	4	0.00747976
respiratory tube development (GO:0030323)	biological_process	O3	Ccn2|Crispld2|Foxp2|Hmgcs2|Man2a1|Mme|Tmem38b|Cebpa|Lipa|Tmbim6|Adamts2|Bmpr2|Foxp1|Myocd|Plod3|Igf1|Pdpn	17	383	240	15250	4.4	6	0.00804697
cellular response to antibiotic (GO:0071236)	biological_process	O3	Cyp11a1|Cyp17a1|Hsd3b1|Xbp1|Hspa5|Abcb1a	6	383	32	15250	1.6	1	0.00818872
organic substance catabolic process (GO:1901575)	biological_process	O3	Abhd3|Acadl|Adh1|Aldoa|Bco2|Cpa1|Dbi|Decr1|Dpep1|Gja1|Herpud1|Hsd17b11|Pfkp|Plbd1|Pnp|Pon3|Psmb8|Trim25|Ubxn4|Xbp1|Aldh1l1|Bckdha|Cnp|Ctsa|Cyp27a1|Dhx34|Dnajc3|Dnase1l1|Fabp3|Fuca1|Galt|Gm2a|Grn|Hmgcl|Hprt1|Hspa5|Lipa|Pgam1|Pgd|Phyh|Ppt1|Prdx6|Sult1a1|Thnsl2|Timp1|Zcchc17|Foxo1|Tent5a|Trim2|Adtrp|Aldh1b1|Anxa2|Bcat1|Chmp4c|Clu|Csdc2|Derl3|Hmgcr|Hoga1|Lrp1|Mgst2|Nupr1|Pla2g7|Rnf41|Serpine2|Spp1|Sp…	70	383	1804	15250	18.3	45	0.00829511
response to starvation (GO:0042594)	biological_process	O3	Fads1|Glul|Hmgcs2|Map1lc3a|Pparg|Xbp1|Bdh1|Hmgcl|Hspa5|Tcf7l2|Foxo1|Bmpr2|Dap|Nucb2|Rnase4|Igf1	16	383	218	15250	4.2	5	0.00830882
positive regulation of developmental process (GO:0051094)	biological_process	O3	Car2|Ccl5|Ccn1|Ccn2|Cd74|Cited2|Cldn5|Crabp2|Gja1|Ihh|Il6st|Inhba|Man2a1|Mmd2|Mme|Pik3cd|Pnp|Pparg|RT1-Da|Sgk1|Smoc2|Vnn1|Xbp1|Angpt2|Bmp2|Cebpa|Cxcl9|Fst|Grn|Lims2|Pak3|Tcf7l2|Tspo|Abcb1a|Bmpr1b|Bmpr2|Cd83|Clu|Gal|Hmgcr|Jup|Lgals9|Lrp1|Lrrtm3|Map1b|Metrnl|Myocd|Prdm1|RT1-Ba|RT1-Db1|Serpine2|Tox|Fam20c|Fn1|Igf1|Pdpn	56	383	1354	15250	14.6	34	0.00864338
response to lithium ion (GO:0010226)	biological_process	O3	Gsta4|Gstm1|Hsd3b1|Pparg|Cebpa|Igfbp2|Acta1	7	383	46	15250	1.8	1	0.00879441
ameboidal-type cell migration (GO:0001667)	biological_process	O3	Gja1|Glul|Pik3cd|Pparg|Prcp|Smoc2|Stc1|Angpt2|Fermt1|Grn|Lgals8|Pak3|Timp1|Ccn3|Insl3|Adtrp|Bmpr2|Ednrb|Foxp1|Jup|Pdlim1|Adam17|Fn1|Igf1	24	383	417	15250	6.3	10	0.00931006
respiratory system development (GO:0060541)	biological_process	O3	Ass1|Ccn2|Crispld2|Foxp2|Hmgcs2|Man2a1|Mme|Tmem38b|Cebpa|Lipa|Tmbim6|Adamts2|Bmpr2|Foxp1|Myocd|Plod3|Igf1|Pdpn	18	383	267	15250	4.7	7	0.00931006
biomineral tissue development (GO:0031214)	biological_process	O3	Ccn1|Gja1|Omd|Tmem38b|Bmp2|Tcf7l2|Foxo1|Bmpr1b|Bmpr2|Gpnmb|Spp1|Fam20c|Igf1	13	383	155	15250	3.4	4	0.00933518
cellular response to insulin stimulus (GO:0032869)	biological_process	O3	Alas1|Dpep1|Grb14|Hmgcs2|Hsd3b1|Pparg|Sgk1|Xbp1|Ccnd2|Hprt1|Ptpre|Slc27a1|Foxo1|Irs3|Nucb2|Igf1|Pdk2	17	383	244	15250	4.4	6	0.00940784
regulation of lymphocyte proliferation (GO:0050670)	biological_process	O3	Ccl5|Cd74|Ihh|Il6st|Pnp|Igfbp2|RT1-S3|Cd59|Gal|Gpnmb|Lgals5|Lgals9|Prdm1|RT1-Ba|RT1-Db1|Igf1	16	383	221	15250	4.2	6	0.00940784
L-leucine import across plasma membrane (GO:1903801)	biological_process	O3	Slc3a2|Slc7a5|Slc7a8	3	383	5	15250	0.8	0	0.00940784
leucine import across plasma membrane (GO:0098713)	biological_process	O3	Slc3a2|Slc7a5|Slc7a8	3	383	5	15250	0.8	0	0.00940784
tryptophan transport (GO:0015827)	biological_process	O3	Slc3a2|Slc7a5|Slc7a8	3	383	5	15250	0.8	0	0.00940784
biomineralization (GO:0110148)	biological_process	O3	Ccn1|Gja1|Omd|Tmem38b|Bmp2|Tcf7l2|Foxo1|Bmpr1b|Bmpr2|Gpnmb|Spp1|Fam20c|Igf1	13	383	156	15250	3.4	4	0.00972986
bone mineralization (GO:0030282)	biological_process	O3	Ccn1|Gja1|Omd|Tmem38b|Bmp2|Tcf7l2|Bmpr1b|Bmpr2|Gpnmb|Fam20c|Igf1	11	383	116	15250	2.9	3	0.00995162
response to oxygen levels (GO:0070482)	biological_process	O3	Alas1|Aldoa|Angptl4|Ccn2|Cited2|Hspd1|Mgarp|Plod2|Pparg|S100b|Sftpc|Stc1|Angpt2|Bmp2|Hyou1|Sod3|Tmbim6|Foxo1|Abcb1a|Abcb1b|Cr1l|Myocd|Pdlim1|Tm9sf4|Adam17|Igf1|Pdpn	27	383	500	15250	7	13	0.0100118
response to carbohydrate (GO:0009743)	biological_process	O3	Ccn2|Cyp11a1|Fads1|Gja1|Glul|Hmgcs2|Hsd3b1|Sftpc|Xbp1|Angpt2|Sri|Tcf7l2|Hmgcr|Lrp1|Map1b|Nucb2|RT1-Db1|Txnip|Zbtb20|Fn1|Igf1	21	383	343	15250	5.5	9	0.0100118
extracellular matrix constituent secretion (GO:0070278)	biological_process	O3	Ccn2|Tmem38b|Bmp2|Adtrp	4	383	12	15250	1	0	0.0100756
response to wounding (GO:0009611)	biological_process	O3	Ccn1|Gja1|Gstm1|Prcp|Prdx2|Smoc2|St3gal4|Vcan|Xbp1|Cd9|Fermt1|Grn|Timp1|Tspo|Insl3|Adtrp|Anxa2|Clu|Hmgcr|Lrp1|Ltc4s|Map1b|Papss2|Pros1|Serpine2|Spp1|Adam17|Fn1|Igf1|Pdpn	30	383	583	15250	7.8	15	0.0101314
regulation of response to stimulus (GO:0048583)	biological_process	O3	C1s|Ccl5|Ccn1|Ccn2|Cd74|Cited2|Cyrib|Ddit4l2|Ddt|Ghitm|Gja1|Grb14|Herpud1|Hspd1|Ihh|Il6st|Inha|Inhba|Itm2c|Lhcgr|Mmd2|Ndrg2|Pik3cd|Pparg|Prcp|Prdx2|Prkar2b|Prlr|Ptges|RT1-Da|S100b|Slc25a5|Smoc2|Sostdc1|St3gal4|Trim25|Vnn1|Xbp1|Angpt2|Bmp2|Ccl21|Cd47|Cd9|Cebpa|Creb3|Cxcl9|Dnajc3|Epn2|Fam3a|Fermt1|Fst|Gadd45g|Grn|Hspa5|Htra1|Hyou1|Igfbp2|Lims2|Nmi|Pak3|Ptpre|RT1-S3|Serinc3|Tcf7l2|Timp1|Tmbim4|Tmbim…	115	383	3377	15250	30	85	0.0103262
negative regulation of cellular component movement (GO:0051271)	biological_process	O3	Cd74|Cited2|Cldn5|Ddt|Dpep1|Gja1|Pparg|Stc1|Angpt2|Ccl21|Cd9|Timp1|Ccn3|Adtrp|Eppin|Jup|Lrp1|Myocd|Rnf41	19	383	295	15250	5	7	0.0104528
cellular response to glucocorticoid stimulus (GO:0071385)	biological_process	O3	Ass1|Ephx1|Hmgcs2|Hsd3b1|Klf9|Sgk1|Stc1|Foxo1|Abcb1a|RT1-Ba|Igf1	11	383	117	15250	2.9	3	0.0104528
smooth muscle cell migration (GO:0014909)	biological_process	O3	Ccl5|Gja1|Il6st|Vtn|Xbp1|Dock7|Ccn3|Lrp1|Myocd|Igf1	10	383	98	15250	2.6	2	0.0104528
regulation of mononuclear cell proliferation (GO:0032944)	biological_process	O3	Ccl5|Cd74|Ihh|Il6st|Pnp|Igfbp2|RT1-S3|Cd59|Gal|Gpnmb|Lgals5|Lgals9|Prdm1|RT1-Ba|RT1-Db1|Igf1	16	383	224	15250	4.2	6	0.0104944
antigen processing and presentation of exogenous antigen (GO:0019884)	biological_process	O3	Cd74|RT1-Da|RT1-S3|RT1-Ba|RT1-Db1|Tapbp	6	383	34	15250	1.6	1	0.010627
long-chain fatty acid biosynthetic process (GO:0042759)	biological_process	O3	Acsbg1|Fads1|Gstm1|Gstm2|Ltc4s	5	383	22	15250	1.3	1	0.010627
negative regulation of endoplasmic reticulum stress-induced intrinsic apoptotic signaling pathway (GO:1902236)	biological_process	O3	Herpud1|Xbp1|Creb3|Hyou1|Tmbim6	5	383	22	15250	1.3	1	0.010627
smooth muscle cell proliferation (GO:0048659)	biological_process	O3	Ccl5|Cnn1|Gja1|Ndrg2|Ogn|Pparg|Xbp1|Tcf7l2|Ccn3|Akr1b1|Foxp1|Hmgcr|Myocd|Igf1	14	383	180	15250	3.7	5	0.0108272
negative regulation of cell adhesion (GO:0007162)	biological_process	O3	Ass1|Cd74|Ihh|Prdx2|Angpt2|Bmp2|Ccl21|Cd9|Adtrp|Fgl2|Gpnmb|Jam2|Lgals5|Lgals9|Lrp1|RT1-Ba|RT1-Db1|Serpine2	18	383	273	15250	4.7	7	0.0112619
negative regulation of cell activation (GO:0050866)	biological_process	O3	Cd74|Ihh|Pparg|Prdx2|Cd9|Grn|Fgl2|Gal|Gpnmb|Lgals5|Lgals9|Prdm1|RT1-Ba|RT1-Db1|Serpine2	15	383	203	15250	3.9	5	0.0112619
gliogenesis (GO:0042063)	biological_process	O3	C1s|Cyp11a1|Dbi|Il6st|Lamc3|Pparg|S100b|Vcan|Vtn|Bmp2|Cd9|Cnp|Grn|Tcf7l2|Tmem98|Tspo|Clu|Lrp1|Serpine2|Fn1|Igf1	21	383	348	15250	5.5	9	0.0115909
positive regulation of immune system process (GO:0002684)	biological_process	O3	C1s|Car2|Ccl5|Cd74|Cyrib|Hspd1|Ihh|Il6st|Pik3cd|Pnp|RT1-Da|Vnn1|Xbp1|Ccl21|Cd47|Cebpa|Creb3|Igfbp2|Lgals8|Nmi|RT1-S3|Cd59|Cd83|Cr1l|Ephb6|Foxp1|Jam2|Lgals9|Pla2g7|Prdm1|RT1-Ba|RT1-Db1|Tox|Adam17|Igf1|Irf7	36	383	761	15250	9.4	19	0.0115994
positive regulation of lipid transport (GO:0032370)	biological_process	O3	Dbi|Pltp|Ptges|Cyp8b1|Fabp3|Anxa2|Gal|Lrp1|Nucb2|Spp1	10	383	100	15250	2.6	3	0.0118333
isoprenoid metabolic process (GO:0006720)	biological_process	O3	Adh1|Bco2|Crabp2|Hmgcs2|Hsd3b1|Phyh|Akr1b1|Aldh1a1|Dhrs3|Hmgcr	10	383	100	15250	2.6	3	0.0118333
regulation of hormone metabolic process (GO:0032350)	biological_process	O3	Cyp17a1|Lhcgr|Bmp2|Tcf7l2|Fshr|Gal|Igf1	7	383	49	15250	1.8	1	0.0118333
ribonucleotide metabolic process (GO:0009259)	biological_process	O3	Aldoa|Atp5mc3|Dbi|Hmgcs2|Pfkp|Suclg1|Adcy9|Cs|Galt|Hmgcl|Hprt1|Pgam1|Prps2|Suclg2|Sult1a1|Hmgcr|Nupr1|Papss2|Zbtb20|Igf1|Pdk2	21	383	349	15250	5.5	9	0.0118424
positive regulation of smooth muscle cell migration (GO:0014911)	biological_process	O3	Ccl5|Gja1|Il6st|Vtn|Xbp1|Dock7|Lrp1|Igf1	8	383	65	15250	2.1	2	0.0121071
positive regulation of epithelial cell proliferation (GO:0050679)	biological_process	O3	Ccl5|Foxp2|Glul|Ihh|Pik3cd|Xbp1|Bmp2|Ccnd2|Grn|Htra1|Tcf7l2|Bmpr2|Foxp1|Adam17|Igf1	15	383	205	15250	3.9	5	0.012177
regulation of endothelial cell migration (GO:0010594)	biological_process	O3	Glul|Pik3cd|Pparg|Prcp|Smoc2|Stc1|Angpt2|Grn|Bmpr2|Foxp1|Jup|Adam17|Igf1	13	383	162	15250	3.4	4	0.0129292
gland development (GO:0048732)	biological_process	O3	Ass1|Cited2|Cyp17a1|Ephx1|Gja1|Hmgcs2|Hsd3b1|Ihh|Man2a1|Prdx2|Prlr|Sostdc1|Vtn|Xbp1|Bdh1|Bmp2|Ccnd2|Cebpa|Hmgcl|Lims2|Slco2b1|Tcf7l2|Tspo|Abcb1a|Abcb1b|Aldh1a1|Nr0b1|Pros1|Serpine2|Igf1|Igsf3	31	383	623	15250	8.1	16	0.0129324
nucleotide metabolic process (GO:0009117)	biological_process	O3	Aldoa|Atp5mc3|Dbi|Hmgcs2|Pfkp|Pnp|Suclg1|Adcy9|Cnp|Cs|Galt|Hmgcl|Hprt1|Nt5c3b|Pgam1|Prps2|Suclg2|Sult1a1|Hmgcr|Nupr1|Papss2|Zbtb20|Igf1|Pdk2	24	383	430	15250	6.3	11	0.0129324
terpenoid metabolic process (GO:0006721)	biological_process	O3	Adh1|Bco2|Crabp2|Hmgcs2|Hsd3b1|Akr1b1|Aldh1a1|Dhrs3|Hmgcr	9	383	83	15250	2.3	2	0.0129324
ketone biosynthetic process (GO:0042181)	biological_process	O3	Aldoa|Cyp11a1|Fdxr|Hsd17b1|Hsd3b1|Bmp2|Coq6	7	383	50	15250	1.8	1	0.0129324
prostaglandin metabolic process (GO:0006693)	biological_process	O3	Akr1c14|Cd74|Gsta1|Gstm1|Ptges|Gsta2|Pdpn	7	383	50	15250	1.8	1	0.0129324
prostanoid metabolic process (GO:0006692)	biological_process	O3	Akr1c14|Cd74|Gsta1|Gstm1|Ptges|Gsta2|Pdpn	7	383	50	15250	1.8	1	0.0129324
response to phenylpropanoid (GO:0080184)	biological_process	O3	Cyp11a1|Cebpa|Gstm2|Abcb1b	4	383	13	15250	1	0	0.0129324
regulation of complement-dependent cytotoxicity (GO:1903659)	biological_process	O3	Cldn5|Foxo1|Cd59|Cr1l	4	383	13	15250	1	0	0.0129324
response to xenobiotic stimulus (GO:0009410)	biological_process	O3	As3mt|Gsta1|Gsta4|Gstm1|Hsd3b1|Pon3|Gstm2|Sult1a1|Aox1|Gsta2	10	383	102	15250	2.6	3	0.0132945
purine nucleotide metabolic process (GO:0006163)	biological_process	O3	Aldoa|Atp5mc3|Dbi|Hmgcs2|Pfkp|Suclg1|Adcy9|Cs|Galt|Hmgcl|Hprt1|Pgam1|Prps2|Suclg2|Sult1a1|Hmgcr|Nupr1|Papss2|Zbtb20|Igf1|Pdk2	21	383	355	15250	5.5	9	0.0142722
purine-containing compound metabolic process (GO:0072521)	biological_process	O3	Aldoa|Atp5mc3|Dbi|Hmgcs2|Pfkp|Pnp|Suclg1|Adcy9|Cs|Galt|Hmgcl|Hprt1|Pgam1|Prps2|Suclg2|Sult1a1|Hmgcr|Nupr1|Papss2|Zbtb20|Igf1|Pdk2	22	383	381	15250	5.7	10	0.014312
response to monosaccharide (GO:0034284)	biological_process	O3	Ccn2|Cyp11a1|Gja1|Glul|Hmgcs2|Hsd3b1|Sftpc|Xbp1|Angpt2|Sri|Tcf7l2|Hmgcr|Lrp1|Nucb2|RT1-Db1|Txnip|Zbtb20|Fn1|Igf1	19	383	306	15250	5	8	0.0151057
positive regulation of response to external stimulus (GO:0032103)	biological_process	O3	Ccl5|Cd74|Ddt|Gja1|Hspd1|Smoc2|Ccl21|Cd47|Cebpa|Creb3|Cxcl9|Grn|Nmi|RT1-S3|Bmpr2|Lgals9|Lrp1|Nupr1|Pla2g7|Adam17|Fn1|Irf7	22	383	383	15250	5.7	10	0.0152884
response to unfolded protein (GO:0006986)	biological_process	O3	Erp44|Herpud1|Hspd1|Ubxn4|Xbp1|Creb3|Dnajc3|Hspa5|Tmbim6|Derl3	10	383	104	15250	2.6	3	0.0153263
epithelial cell differentiation (GO:0030855)	biological_process	O3	Cldn5|Cyp11a1|Fat1|Gja1|Gsta1|Ihh|Il6st|Pparg|Prlr|Stc1|Tagln|Tmem38b|Xbp1|Bmp2|Cited1|Tst|Abcb1a|Abcb1b|Akr1b1|Bmpr2|Foxp1|Fshr|Gsta2|Nr0b1|Plod3|Prdm1|Txnip|Fam20c|Fndc3a|Igf1|Pdpn	31	383	631	15250	8.1	16	0.0157623
female gonad development (GO:0008585)	biological_process	O3	Acsbg1|Hsd3b1|Inha|Inhba|Lhcgr|Ptx3|Ccnd2|Fst|Hspa5|Bmpr1b|Fshr|Nupr1	12	383	145	15250	3.1	4	0.0159507
nucleoside phosphate metabolic process (GO:0006753)	biological_process	O3	Aldoa|Atp5mc3|Dbi|Hmgcs2|Pfkp|Pnp|Suclg1|Adcy9|Cnp|Cs|Galt|Hmgcl|Hprt1|Nt5c3b|Pgam1|Prps2|Suclg2|Sult1a1|Hmgcr|Nupr1|Papss2|Zbtb20|Igf1|Pdk2	24	383	438	15250	6.3	11	0.0161649
ribose phosphate metabolic process (GO:0019693)	biological_process	O3	Aldoa|Atp5mc3|Dbi|Hmgcs2|Pfkp|Suclg1|Adcy9|Cs|Galt|Hmgcl|Hprt1|Pgam1|Prps2|Suclg2|Sult1a1|Hmgcr|Nupr1|Papss2|Zbtb20|Igf1|Pdk2	21	383	359	15250	5.5	9	0.0161649
response to reactive oxygen species (GO:0000302)	biological_process	O3	Cyp11a1|Dpep1|Hba-a3|Hsd3b1|Hspd1|Map1lc3a|Prdx2|Prdx3|Sftpc|Prdx6|Sod3|Foxo1|Akr1b1|Foxp1|Hba-a2|Txnip|Fn1|Pdk2	18	383	285	15250	4.7	7	0.0172021
organic acid catabolic process (GO:0016054)	biological_process	O3	Abhd3|Acadl|Dbi|Decr1|Pon3|Aldh1l1|Bckdha|Fabp3|Hmgcl|Pgd|Phyh|Thnsl2|Adtrp|Bcat1|Hoga1	15	383	213	15250	3.9	5	0.0172021
regulation of T cell proliferation (GO:0042129)	biological_process	O3	Ccl5|Ihh|Il6st|Pnp|Igfbp2|RT1-S3|Cd59|Gpnmb|Lgals5|Lgals9|RT1-Ba|RT1-Db1|Igf1	13	383	168	15250	3.4	4	0.0172021
cellular metabolic process (GO:0044237)	biological_process	O3	Abhd14b|Abhd3|Acadl|Acsbg1|Adh1|Aga|Akr1c14|Alas1|Aldoa|As3mt|Ass1|Atp5mc3|Bco2|Car2|Ccl5|Ccn1|Ccn2|Cd74|Chchd10|Cited2|Clic2|Cpa1|Crabp2|Creg1|Cyb5a|Cyp11a1|Cyp17a1|Dbi|Ddc|Ddt|Decr1|Dpep1|Ephx1|Erp44|Fads1|Fdxr|Foxp2|Gja1|Glmp|Glul|Gsta1|Gsta4|Gstm1|Hao2|Hba-a3|Herpud1|Hmgcs2|Hsd17b1|Hsd17b11|Hsd3b1|Hspd1|Ihh|Il6st|Inha|Inhba|Itm2c|Josd2|Klf9|Lhcgr|Lum|Man2a1|Map1lc3a|Marchf2|Me3|Mmd2|Mme|Pfkp|…	247	383	8525	15250	64.5	214	0.0173581
glial cell differentiation (GO:0010001)	biological_process	O3	C1s|Cyp11a1|Il6st|Lamc3|Pparg|S100b|Vtn|Bmp2|Cd9|Cnp|Grn|Tcf7l2|Tmem98|Clu|Lrp1|Serpine2|Igf1	17	383	261	15250	4.4	7	0.0173581
response to topologically incorrect protein (GO:0035966)	biological_process	O3	Erp44|Herpud1|Hspd1|Ubxn4|Xbp1|Creb3|Dnajc3|Hspa5|Tmbim6|Clu|Derl3	11	383	126	15250	2.9	3	0.0173581
olefinic compound metabolic process (GO:0120254)	biological_process	O3	Akr1c14|Bco2|Cyp11a1|Cyp17a1|Ephx1|Fads1|Gsta1|Hsd17b1|Hsd3b1|Bmp2|Gstm2	11	383	126	15250	2.9	3	0.0173581
steroid hormone biosynthetic process (GO:0120178)	biological_process	O3	Cyp11a1|Cyp17a1|Hsd17b1|Hsd3b1|Bmp2|Cyp27a1	6	383	38	15250	1.6	1	0.0174932
epithelium development (GO:0060429)	biological_process	O3	Car2|Ccn1|Cited2|Cldn5|Cyp11a1|Dbi|Fat1|Foxp2|Gja1|Gsta1|Ihh|Il6st|Inhba|Pik3cd|Pparg|Prlr|Sostdc1|Stc1|Tagln|Tmem38b|Vcan|Xbp1|Bmp2|Cited1|Fermt1|Fst|Tcf7l2|Tst|Abcb1a|Abcb1b|Akr1b1|Aldh1a1|Bmpr2|Foxp1|Fshr|Gal|Gsta2|Nr0b1|Plod3|Prdm1|Serpine2|Txnip|Adam17|Fam20c|Fndc3a|Igf1|Pdpn	47	383	1118	15250	12.3	28	0.0175619
regeneration (GO:0031099)	biological_process	O3	Adh1|Gja1|Ihh|Pparg|Top1|Vcan|Vtn|Angpt2|Cd9|Cebpa|Grn|Prps2|Tspo|Ccn3|Lrp1|Map1b|Spp1|Adam17|Igf1	19	383	311	15250	5	8	0.0175723
negative regulation of cell motility (GO:2000146)	biological_process	O3	Cd74|Cited2|Cldn5|Ddt|Dpep1|Gja1|Pparg|Stc1|Angpt2|Ccl21|Timp1|Ccn3|Adtrp|Eppin|Jup|Lrp1|Myocd|Rnf41	18	383	287	15250	4.7	7	0.018107
cellular response to corticosteroid stimulus (GO:0071384)	biological_process	O3	Ass1|Ephx1|Hmgcs2|Hsd3b1|Klf9|Sgk1|Stc1|Foxo1|Abcb1a|RT1-Ba|Igf1	11	383	127	15250	2.9	3	0.018107
nucleoside bisphosphate metabolic process (GO:0033865)	biological_process	O3	Dbi|Hmgcs2|Suclg1|Cs|Hmgcl|Suclg2|Sult1a1|Hmgcr|Papss2|Pdk2	10	383	107	15250	2.6	3	0.018107
purine nucleoside bisphosphate metabolic process (GO:0034032)	biological_process	O3	Dbi|Hmgcs2|Suclg1|Cs|Hmgcl|Suclg2|Sult1a1|Hmgcr|Papss2|Pdk2	10	383	107	15250	2.6	3	0.018107
ribonucleoside bisphosphate metabolic process (GO:0033875)	biological_process	O3	Dbi|Hmgcs2|Suclg1|Cs|Hmgcl|Suclg2|Sult1a1|Hmgcr|Papss2|Pdk2	10	383	107	15250	2.6	3	0.018107
positive regulation of osteoblast differentiation (GO:0045669)	biological_process	O3	Ccn1|Il6st|Bmp2|Cebpa|Bmpr1b|Bmpr2|Fam20c|Igf1	8	383	70	15250	2.1	2	0.018107
multi-organism process (GO:0051704)	biological_process	O3	Aldoa|Cited2|Cyp11a1|Cyp17a1|Gja1|Grb14|Hsd3b1|Ihh|Inhba|Klf9|Lhcgr|Prdx2|Prdx3|Ptx3|Selenop|Sostdc1|Stc1|Angpt2|Ccnd2|Cd9|Fst|Grn|Hprt1|Igfbp2|Timp1|Tmbim6|Insl3|Adamts2|Akr1b1|Anxa2|Bmpr1b|Bmpr2|Clu|Cr1l|Ednrb|Fgl2|Fshr|Jam2|Lgals9|Nr0b1|Prdm1|Serpine2|Spin2a|Adam17|Fndc3a|Igf1	46	383	1090	15250	12	27	0.0182711
regulation of epithelial cell proliferation (GO:0050678)	biological_process	O3	Ccl5|Foxp2|Gja1|Glul|Ihh|Klf9|Pik3cd|Pparg|Xbp1|Bmp2|Ccnd2|Grn|Htra1|Lims2|Tcf7l2|Bmpr2|Ednrb|Foxp1|Nupr1|Adam17|Igf1	21	383	364	15250	5.5	9	0.0183251
regulation of leukocyte proliferation (GO:0070663)	biological_process	O3	Ccl5|Cd74|Ihh|Il6st|Pnp|Igfbp2|RT1-S3|Cd59|Gal|Gpnmb|Lgals5|Lgals9|Prdm1|RT1-Ba|RT1-Db1|Igf1	16	383	239	15250	4.2	6	0.0183251
cellular response to lipid (GO:0071396)	biological_process	O3	Ass1|Ccl5|Cyp11a1|Cyp17a1|Ephx1|Hmgcs2|Hsd3b1|Inhba|Klf9|Mgarp|Pparg|Prdx2|Sgk1|Stc1|Xbp1|Chmp5|Cxcl16|Cxcl9|Mgst1|Tspo|Foxo1|Abcb1a|Adtrp|Clu|Ednrb|Foxp1|Fshr|Ltc4s|Nr0b1|Prdm1|RT1-Ba|Spp1|Cd14|Fn1|Igf1	35	383	756	15250	9.1	19	0.0183419
epithelial cell migration (GO:0010631)	biological_process	O3	Glul|Pik3cd|Pparg|Prcp|Smoc2|Stc1|Angpt2|Fermt1|Grn|Lgals8|Ccn3|Insl3|Adtrp|Bmpr2|Foxp1|Jup|Adam17|Igf1	18	383	288	15250	4.7	7	0.0184324
development of primary female sexual characteristics (GO:0046545)	biological_process	O3	Acsbg1|Hsd3b1|Inha|Inhba|Lhcgr|Ptx3|Ccnd2|Fst|Hspa5|Bmpr1b|Fshr|Nupr1	12	383	149	15250	3.1	4	0.0189803
pyruvate metabolic process (GO:0006090)	biological_process	O3	Aldoa|Me3|Pfkp|Galt|Pgam1|Hoga1|Nupr1|Zbtb20|Igf1|Pdk2	10	383	108	15250	2.6	3	0.0190446
alpha-beta T cell differentiation (GO:0046632)	biological_process	O3	Ihh|Pnp|RT1-Da|Tmem98|Cd83|Foxp1|Lgals9|Prdm1|RT1-Db1|Tox	10	383	108	15250	2.6	3	0.0190446
male sex differentiation (GO:0046661)	biological_process	O3	Cited2|Cyp11a1|Cyp17a1|Gja1|Hsd3b1|Inha|Inhba|Lhcgr|Mgst1|Insl3|Abcb1a|Fshr|Nr0b1|Nupr1|Fndc3a	15	383	217	15250	3.9	5	0.0194581
epithelium migration (GO:0090132)	biological_process	O3	Glul|Pik3cd|Pparg|Prcp|Smoc2|Stc1|Angpt2|Fermt1|Grn|Lgals8|Ccn3|Insl3|Adtrp|Bmpr2|Foxp1|Jup|Adam17|Igf1	18	383	290	15250	4.7	7	0.0197227
positive regulation of chemotaxis (GO:0050921)	biological_process	O3	Ccl5|Cd74|Gja1|Smoc2|Ccl21|Creb3|Cxcl9|Bmpr2|Lgals9|Pla2g7|Adam17|Fn1	12	383	150	15250	3.1	4	0.0198712
lipid catabolic process (GO:0016042)	biological_process	O3	Abhd3|Acadl|Bco2|Dbi|Decr1|Hsd17b11|Plbd1|Cyp27a1|Fabp3|Gm2a|Lipa|Phyh|Ppt1|Prdx6|Adtrp|Lrp1|Mgst2|Pla2g7|Spp1	19	383	316	15250	5	8	0.0202056
positive regulation of transmembrane receptor protein serine/threonine kinase signaling pathway (GO:0090100)	biological_process	O3	Ccn1|Cited2|Inha|Inhba|Bmp2|Fermt1|Bmpr2|Lgals9|Myocd|Adam17	10	383	109	15250	2.6	3	0.0202056
cellular response to growth factor stimulus (GO:0071363)	biological_process	O3	Ccl5|Ccn1|Ccn2|Cited2|Cldn5|Cyp11a1|Ddc|Gja1|Hsd3b1|Pik3cd|Pparg|Smoc2|Sostdc1|Xbp1|Angpt2|Bmp2|Cited1|Ehd4|Epn2|Fermt1|Fst|Hspa5|Htra1|Tcf7l2|Bmpr1b|Bmpr2|Clu|Map1b|Myocd|Stmn2|Adam17|Fam20c|Fn1	33	383	703	15250	8.6	18	0.0205491
regulation of smooth muscle cell migration (GO:0014910)	biological_process	O3	Ccl5|Gja1|Il6st|Vtn|Xbp1|Dock7|Lrp1|Myocd|Igf1	9	383	90	15250	2.3	2	0.0205491
negative regulation of release of sequestered calcium ion into cytosol (GO:0051280)	biological_process	O3	Clic2|Calm1|Gstm2|Sri	4	383	15	15250	1	0	0.0205518
regulation of gonadotropin secretion (GO:0032276)	biological_process	O3	Gja1|Inha|Inhba|Fst	4	383	15	15250	1	0	0.0205518
complement-dependent cytotoxicity (GO:0097278)	biological_process	O3	Cldn5|Foxo1|Cd59|Cr1l	4	383	15	15250	1	0	0.0205518
regulation of smooth muscle cell proliferation (GO:0048660)	biological_process	O3	Ccl5|Cnn1|Gja1|Ndrg2|Ogn|Pparg|Xbp1|Tcf7l2|Akr1b1|Foxp1|Hmgcr|Myocd|Igf1	13	383	173	15250	3.4	4	0.0206861
multicellular organismal homeostasis (GO:0048871)	biological_process	O3	Acadl|Car2|Ccl5|Ccn2|Cldn5|Decr1|Gja1|Ihh|Prcp|Prlr|Ptges|Dock7|Gadd45g|Lipa|Lyz2|Slc27a1|Abcb1a|Akr1b1|Aldh1a1|Ednrb|Fshr|Metrnl|Spp1|Acot13|Adam17|Tnfrsf11b	26	383	504	15250	6.8	13	0.0207439
alpha-beta T cell activation (GO:0046631)	biological_process	O3	Ihh|Pnp|RT1-Da|RT1-S3|Tmem98|Cd83|Foxp1|Lgals5|Lgals9|Prdm1|RT1-Db1|Tox	12	383	152	15250	3.1	4	0.0217578
long-chain fatty acid metabolic process (GO:0001676)	biological_process	O3	Acadl|Acsbg1|Ephx1|Fads1|Gsta1|Gstm1|Gstm2|Slc27a1|Adtrp|Ltc4s	10	383	111	15250	2.6	3	0.0227554
MHC protein complex assembly (GO:0002396)	biological_process	O3	RT1-Da|RT1-Db1|Tapbp	3	383	7	15250	0.8	0	0.0239437
positive regulation of CD4-positive, CD25-positive, alpha-beta regulatory T cell differentiation (GO:0032831)	biological_process	O3	RT1-Da|Lgals9|RT1-Db1	3	383	7	15250	0.8	0	0.0239437
regulation of CD4-positive, CD25-positive, alpha-beta regulatory T cell differentiation (GO:0032829)	biological_process	O3	RT1-Da|Lgals9|RT1-Db1	3	383	7	15250	0.8	0	0.0239437
muscle cell migration (GO:0014812)	biological_process	O3	Ccl5|Gja1|Il6st|Vtn|Xbp1|Dock7|Ccn3|Lrp1|Myocd|Igf1	10	383	112	15250	2.6	3	0.0241589
regulation of inflammatory response (GO:0050727)	biological_process	O3	Ccl5|Cd74|Ddt|Hspd1|Pparg|Ptges|Cd47|Cebpa|Grn|Nmi|RT1-S3|Ccn3|Ednrb|Foxp1|Lgals9|Metrnl|Nupr1|RT1-Db1|Igf1	19	383	322	15250	5	8	0.0244359
negative regulation of cell migration (GO:0030336)	biological_process	O3	Cd74|Cited2|Cldn5|Ddt|Dpep1|Gja1|Pparg|Stc1|Angpt2|Ccl21|Timp1|Ccn3|Adtrp|Jup|Lrp1|Myocd|Rnf41	17	383	272	15250	4.4	7	0.0248879
multicellular organism reproduction (GO:0032504)	biological_process	O3	Cited2|Cyp11a1|Cyp17a1|Gja1|Grb14|Hsd3b1|Ihh|Inhba|Lhcgr|Prdx3|Ptx3|Stc1|Angpt2|Bmp2|Ccnd2|Cd9|Fst|Grn|Hprt1|Hspa5|Tmbim6|Insl3|Adamts2|Akr1b1|Aldh1a1|Bmpr1b|Bmpr2|Clu|Ednrb|Fshr|Jam2|Lgals9|Nr0b1|Prdm1|Serpine2|Spin2a|Adam17|Fndc3a|Igf1	39	383	893	15250	10.2	22	0.025027
positive regulation of biological process (GO:0048518)	biological_process	O3	Abhd14b|Acadl|Aldoa|Ass1|C1s|Car2|Ccl5|Ccn1|Ccn2|Cd74|Chchd10|Cited2|Cldn5|Clic2|Crabp2|Cyp17a1|Cyrib|Dbi|Ddt|Decr1|Foxp2|Gja1|Glmp|Glul|Hba-a3|Herpud1|Hspd1|Ihh|Il6st|Inha|Inhba|Itm2c|Klf9|Lhcgr|Lum|Man2a1|Mgarp|Mmd2|Mme|Pik3cd|Pltp|Pnp|Pparg|Prdx2|Prdx3|Prlr|Ptges|Ptx3|RT1-Da|S100b|Sgk1|Slc25a5|Slc7a5|Smoc2|St3gal4|Stc1|Trim25|Tsc22d1|Vnn1|Vtn|Xbp1|Angpt2|Bmp2|Calm1|Ccl21|Ccnd2|Ccpg1|Cd47|Cebpa…	172	383	5603	15250	44.9	141	0.0250859
response to herbicide (GO:0009635)	biological_process	O3	Alas1|Cyp17a1|Gsta4|Hsd3b1	4	383	16	15250	1	0	0.0257999
antigen processing and presentation of exogenous peptide antigen via MHC class II (GO:0019886)	biological_process	O3	Cd74|RT1-Da|RT1-Ba|RT1-Db1	4	383	16	15250	1	0	0.0257999
positive regulation of response to wounding (GO:1903036)	biological_process	O3	Prdx2|Smoc2|St3gal4|Xbp1|Fermt1|Grn|Insl3|Lrp1	8	383	75	15250	2.1	2	0.0262271
liver development (GO:0001889)	biological_process	O3	Ass1|Cited2|Ephx1|Hmgcs2|Ihh|Man2a1|Vtn|Xbp1|Bdh1|Ccnd2|Cebpa|Hmgcl|Lims2|Slco2b1|Aldh1a1|Pros1	16	383	249	15250	4.2	6	0.0262406
bone development (GO:0060348)	biological_process	O3	Cited2|Gja1|Hsd17b1|Ihh|Stc1|Tmem38b|Bmp2|Anxa2|Bmpr1b|Bmpr2|Dhrs3|Foxp1|Papss2|Fam20c|Igf1	15	383	225	15250	3.9	6	0.0263843
hydrogen peroxide catabolic process (GO:0042744)	biological_process	O3	Hba-a3|Prdx2|Prdx3|Prdx6|Hba-a2	5	383	28	15250	1.3	1	0.0270142
sterol metabolic process (GO:0016125)	biological_process	O3	Acadl|Cyp11a1|Fdxr|Hmgcs2|Cebpa|Cyp27a1|Ebp|Lipa|Hdlbp|Hmgcr|Lrp1	11	383	135	15250	2.9	3	0.0272833
response to hypoxia (GO:0001666)	biological_process	O3	Alas1|Aldoa|Angptl4|Cited2|Hspd1|Mgarp|Plod2|S100b|Stc1|Angpt2|Bmp2|Hyou1|Sod3|Tmbim6|Abcb1a|Abcb1b|Cr1l|Myocd|Pdlim1|Tm9sf4|Adam17|Igf1	22	383	405	15250	5.7	10	0.0273078
cellular response to molecule of bacterial origin (GO:0071219)	biological_process	O3	Ass1|Ccl5|Cyp11a1|Cyp17a1|Cyrib|Hmgcs2|Prdx2|Xbp1|Chmp5|Cxcl16|Cxcl9|Tspo|Abcb1a|Ednrb|Ltc4s|Prdm1|Cd14|Fn1	18	383	301	15250	4.7	8	0.0274631
hepaticobiliary system development (GO:0061008)	biological_process	O3	Ass1|Cited2|Ephx1|Hmgcs2|Ihh|Man2a1|Vtn|Xbp1|Bdh1|Ccnd2|Cebpa|Hmgcl|Lims2|Slco2b1|Aldh1a1|Pros1	16	383	251	15250	4.2	6	0.0274631
cellular response to steroid hormone stimulus (GO:0071383)	biological_process	O3	Ass1|Ephx1|Hmgcs2|Hsd3b1|Klf9|Mgarp|Sgk1|Stc1|Foxo1|Abcb1a|Adtrp|Foxp1|Fshr|Nr0b1|RT1-Ba|Igf1	16	383	251	15250	4.2	6	0.0274631
regulation of Rho guanyl-nucleotide exchange factor activity (GO:2001106)	biological_process	O3	Ccpg1|Pbxip1	2	383	2	15250	0.5	0	0.0274631
positive regulation of transcription from RNA polymerase II promoter involved in unfolded protein response (GO:0006990)	biological_process	O3	Xbp1|Creb3	2	383	2	15250	0.5	0	0.0274631
antigen processing and presentation of endogenous peptide antigen via MHC class II (GO:0002491)	biological_process	O3	RT1-Da|RT1-Db1	2	383	2	15250	0.5	0	0.0274631
myeloid dendritic cell antigen processing and presentation (GO:0002469)	biological_process	O3	RT1-Da|RT1-Db1	2	383	2	15250	0.5	0	0.0274631
establishment of blood-retinal barrier (GO:1990963)	biological_process	O3	Cldn5|Abcb1a	2	383	2	15250	0.5	0	0.0274631
phenylalanine transport (GO:0015823)	biological_process	O3	Slc3a2|Slc7a5	2	383	2	15250	0.5	0	0.0274631
hydroxylysine biosynthetic process (GO:0046947)	biological_process	O3	Plod2|Plod3	2	383	2	15250	0.5	0	0.0274631
hydroxylysine metabolic process (GO:0046946)	biological_process	O3	Plod2|Plod3	2	383	2	15250	0.5	0	0.0274631
2-oxobutyrate metabolic process (GO:0046361)	biological_process	O3	Phyh|Thnsl2	2	383	2	15250	0.5	0	0.0274631
innate vocalization behavior (GO:0098582)	biological_process	O3	Foxp2|Foxp1	2	383	2	15250	0.5	0	0.0274631
response to stimulus (GO:0050896)	biological_process	O3	Acadl|Acsbg1|Adh1|Alas1|Aldoa|Angptl4|Aqp9|As3mt|Ass1|Atp5mc3|Bex3|C1s|Car2|Ccl5|Ccn1|Ccn2|Cd74|Chchd10|Cited2|Cldn5|Clic2|Cyb5a|Cyp11a1|Cyp17a1|Cyrib|Dbi|Ddc|Ddit4l2|Ddt|Dpep1|Ephx1|Erp44|Fads1|Foxp2|Ghitm|Gja1|Glul|Gnrhr|Grb14|Gsta1|Gsta4|Gstm1|Hba-a3|Herpud1|Hmgcs2|Hsd17b1|Hsd3b1|Hspd1|Ihh|Il6st|Inha|Inhba|Itgbl1|Itm2c|Kcnh1|Klf9|Lhcgr|Lum|Map1lc3a|Mgarp|Mmd2|Mme|Ndrg2|Ogn|Pfkp|Pik3cd|Plod2|Pn…	250	383	8719	15250	65.3	219	0.0277171
multi-organism reproductive process (GO:0044703)	biological_process	O3	Aldoa|Cited2|Cyp11a1|Cyp17a1|Gja1|Grb14|Hsd3b1|Ihh|Inhba|Klf9|Lhcgr|Prdx3|Ptx3|Selenop|Sostdc1|Stc1|Angpt2|Ccnd2|Cd9|Fst|Grn|Hprt1|Igfbp2|Timp1|Tmbim6|Insl3|Adamts2|Akr1b1|Bmpr1b|Bmpr2|Clu|Cr1l|Ednrb|Fgl2|Fshr|Jam2|Lgals9|Nr0b1|Prdm1|Serpine2|Spin2a|Adam17|Fndc3a|Igf1	44	383	1056	15250	11.5	27	0.0277171
regulation of ERK1 and ERK2 cascade (GO:0070372)	biological_process	O3	Ccl5|Ccn1|Ccn2|Cd74|Ddt|Ndrg2|Xbp1|Bmp2|Ccl21|Fshr|Gpnmb|Hmgcr|Lgals9|Lrp1|RT1-Db1|Adam17|Fn1|Igf1	18	383	302	15250	4.7	8	0.0281009
lymphocyte differentiation (GO:0030098)	biological_process	O3	Cd74|Ihh|Pnp|Prdx2|RT1-Da|Vnn1|Xbp1|Clptm1|Lgals8|Tmem98|Cd83|Fgl2|Foxp1|Lgals9|Prdm1|RT1-Ba|RT1-Db1|Rnf41|Tox|Adam17	20	383	354	15250	5.2	9	0.0281631
negative regulation of transport (GO:0051051)	biological_process	O3	Cd74|Clic2|Gja1|Inha|Pparg|Stc1|Calm1|Cd47|Fermt1|Fst|Gstm2|Iscu|Lman1|Sri|Tmbim6|Ccn3|Adtrp|Derl3|Eppin|Gal|Hmgcr|Lgals9|Map1b|Nucb2|Serpine2	25	383	490	15250	6.5	12	0.028285
phosphate-containing compound metabolic process (GO:0006796)	biological_process	O3	Abhd3|Aldoa|Atp5mc3|Ccl5|Ccn1|Ccn2|Cd74|Chchd10|Dbi|Dpep1|Hmgcs2|Hsd3b1|Il6st|Inha|Inhba|Lhcgr|Mmd2|Pfkp|Pgp|Pik3cd|Plbd1|Pnp|Pon3|Prdx2|Prdx3|Prkar2b|Prlr|Sgk1|Suclg1|Tmem38b|Top1|Vtn|Xbp1|Abhd4|Adcy9|Bmp2|Calm1|Ccl21|Ccnd2|Cnp|Cs|Dnajc3|Dock7|Ehd4|Fabp3|Gadd45g|Galt|Hmgcl|Hprt1|Iscu|Nt5c3b|Pak3|Pgam1|Pgap2|Pgd|Pigs|Prdx6|Prps2|Ptpre|Serinc3|Slc27a1|Slco3a1|Suclg2|Sult1a1|Thnsl2|Foxo1|Adtrp|Anxa…	91	383	2634	15250	23.8	66	0.028356
temperature homeostasis (GO:0001659)	biological_process	O3	Acadl|Ccl5|Decr1|Gja1|Prlr|Ptges|Dock7|Gadd45g|Slc27a1|Aldh1a1|Ednrb|Acot13|Adam17	13	383	181	15250	3.4	5	0.028356
positive regulation of binding (GO:0051099)	biological_process	O3	Cldn5|Clic2|Pparg|Vtn|Bmp2|Calm1|Tcf7l2|Anxa2|Ephb6|Lgals9|Lrp1|Myocd|Igf1	13	383	181	15250	3.4	5	0.028356
negative regulation of leukocyte activation (GO:0002695)	biological_process	O3	Cd74|Ihh|Pparg|Prdx2|Grn|Fgl2|Gal|Gpnmb|Lgals5|Lgals9|Prdm1|RT1-Ba|RT1-Db1	13	383	181	15250	3.4	5	0.028356
response to decreased oxygen levels (GO:0036293)	biological_process	O3	Alas1|Aldoa|Angptl4|Ccn2|Cited2|Hspd1|Mgarp|Plod2|S100b|Stc1|Angpt2|Bmp2|Hyou1|Sod3|Tmbim6|Abcb1a|Abcb1b|Cr1l|Myocd|Pdlim1|Tm9sf4|Adam17|Igf1	23	383	437	15250	6	11	0.0299529
positive regulation of signaling (GO:0023056)	biological_process	O3	Car2|Ccl5|Ccn1|Ccn2|Cd74|Cited2|Dbi|Ddt|Gja1|Glul|Ihh|Il6st|Inha|Inhba|Itm2c|Lhcgr|Mmd2|Mme|Pik3cd|Prdx2|Prlr|S100b|Smoc2|Trim25|Xbp1|Bmp2|Ccl21|Epn2|Fermt1|Gadd45g|Lims2|Nmi|Pak3|Serinc3|Sri|Tcf7l2|Tmem9b|Calb2|Ccn3|Insl3|Akr1b1|Anxa2|Bmpr1b|Bmpr2|Clu|Foxp1|Fshr|Gal|Gpnmb|Hmgcr|Lgals9|Lrp1|Myocd|Nucb2|Nupr1|Plekhf1|RT1-Db1|Serpine2|Spp1|Ubd|Adam17|Cd14|Fn1|Igf1|Irf7	65	383	1746	15250	17	44	0.0303321
positive regulation of sequestering of calcium ion (GO:0051284)	biological_process	O3	Clic2|Calm1|Gstm2|Sri	4	383	17	15250	1	0	0.0303321
regulation of heat generation (GO:0031650)	biological_process	O3	Ccl5|Ptges|Slc27a1|Ednrb	4	383	17	15250	1	0	0.0303321
monocarboxylic acid catabolic process (GO:0072329)	biological_process	O3	Abhd3|Acadl|Dbi|Decr1|Pon3|Fabp3|Pgd|Phyh|Adtrp|Hoga1	10	383	117	15250	2.6	3	0.0306566
multicellular organismal reproductive process (GO:0048609)	biological_process	O3	Cited2|Cyp11a1|Cyp17a1|Gja1|Grb14|Hsd3b1|Ihh|Inhba|Lhcgr|Prdx3|Ptx3|Stc1|Angpt2|Bmp2|Ccnd2|Fst|Grn|Hprt1|Hspa5|Tmbim6|Insl3|Adamts2|Akr1b1|Aldh1a1|Bmpr1b|Bmpr2|Clu|Ednrb|Fshr|Jam2|Lgals9|Nr0b1|Prdm1|Serpine2|Spin2a|Adam17|Fndc3a|Igf1	38	383	877	15250	9.9	22	0.0309502
regulation of transport (GO:0051049)	biological_process	O3	Car2|Ccl5|Cd74|Chchd10|Clic2|Dbi|Fxyd5|Gja1|Glul|Il6st|Inha|Inhba|Kcnh1|Lhcgr|Pltp|Pparg|Ptges|Ptx3|Sgk1|Slc25a5|Stc1|Tmem38b|Tnnt2|Vtn|Xbp1|Bmp2|Calm1|Ccl21|Cd47|Creb3|Cxcl9|Cyp8b1|Ehd4|Epn2|Fabp3|Fermt1|Fst|Gstm2|Iscu|Lman1|Ppt1|Sri|Tcf7l2|Tmbim6|Tspo|Ccn3|Abcb1a|Adtrp|Anxa2|Clu|Derl3|Ednrb|Eppin|Gal|Hmgcr|Jup|Lgals9|Lrp1|Map1b|Nucb2|Pros1|RT1-Db1|Serpine2|Spp1|Tm9sf4|Cd14|Igf1	67	383	1817	15250	17.5	46	0.0315679
positive regulation of transport (GO:0051050)	biological_process	O3	Car2|Ccl5|Chchd10|Dbi|Gja1|Glul|Lhcgr|Pltp|Pparg|Ptges|Ptx3|Sgk1|Stc1|Vtn|Xbp1|Bmp2|Calm1|Ccl21|Cd47|Creb3|Cxcl9|Cyp8b1|Fabp3|Gstm2|Ppt1|Sri|Tcf7l2|Tspo|Abcb1a|Anxa2|Clu|Ednrb|Gal|Jup|Lrp1|Nucb2|Pros1|RT1-Db1|Spp1|Tm9sf4|Cd14|Igf1	42	383	1002	15250	11	25	0.0315679
C21-steroid hormone metabolic process (GO:0008207)	biological_process	O3	Akr1c14|Cyp11a1|Cyp17a1|Hsd3b1|Bmp2|Cyp27a1	6	383	44	15250	1.6	1	0.0315679
response to fluid shear stress (GO:0034405)	biological_process	O3	Ass1|Car2|Cited2|Gja1|Xbp1|Spp1	6	383	44	15250	1.6	1	0.0315679
chemotaxis (GO:0006935)	biological_process	O3	Ccl5|Ccn1|Cd74|Cyrib|Ddt|Dpep1|Gja1|Smoc2|Tubb3|Angpt2|Ccl21|Creb3|Cxcl16|Cxcl9|Ccn3|Bmpr1b|Bmpr2|Ednrb|Ephb6|Foxp1|Lgals9|Lrp1|Pla2g7|Spp1|Tubb2b|Adam17|Fn1	27	383	552	15250	7	14	0.0316081
regulation of tumor necrosis factor production (GO:0032680)	biological_process	O3	Ddt|Hspd1|Cd47|RT1-S3|Tspo|Clu|Foxp1|Gpnmb|Lgals9|Zbtb20|Cd14|Igf1	12	383	161	15250	3.1	4	0.0316081
tumor necrosis factor production (GO:0032640)	biological_process	O3	Ddt|Hspd1|Cd47|RT1-S3|Tspo|Clu|Foxp1|Gpnmb|Lgals9|Zbtb20|Cd14|Igf1	12	383	161	15250	3.1	4	0.0316081
response to glucose (GO:0009749)	biological_process	O3	Ccn2|Gja1|Glul|Hsd3b1|Sftpc|Xbp1|Angpt2|Sri|Tcf7l2|Hmgcr|Lrp1|Nucb2|RT1-Db1|Txnip|Zbtb20|Fn1|Igf1	17	383	281	15250	4.4	7	0.0317084
positive regulation of lipid localization (GO:1905954)	biological_process	O3	Dbi|Pltp|Ptges|Cyp8b1|Fabp3|Anxa2|Gal|Lrp1|Nucb2|Spp1	10	383	118	15250	2.6	3	0.0319382
odontogenesis of dentin-containing tooth (GO:0042475)	biological_process	O3	Car2|Sostdc1|Bmp2|Fst|Htra1|Tcf7l2|Foxo1|Fam20c|Tnfrsf11b	9	383	98	15250	2.3	2	0.0320547
regulation of alpha-beta T cell activation (GO:0046634)	biological_process	O3	Ihh|Pnp|RT1-Da|RT1-S3|Cd83|Lgals5|Lgals9|Prdm1|RT1-Db1	9	383	98	15250	2.3	2	0.0320547
branched-chain amino acid transport (GO:0015803)	biological_process	O3	Slc3a2|Slc7a5|Slc7a8	3	383	8	15250	0.8	0	0.0320547
leucine transport (GO:0015820)	biological_process	O3	Slc3a2|Slc7a5|Slc7a8	3	383	8	15250	0.8	0	0.0320547
cellular response to luteinizing hormone stimulus (GO:0071373)	biological_process	O3	Hsd3b1|Lhcgr|Top1	3	383	8	15250	0.8	0	0.0320547
regulation of dendritic cell differentiation (GO:2001198)	biological_process	O3	Tmem176a|Tmem176b|Lgals9	3	383	8	15250	0.8	0	0.0320547
hydrocarbon metabolic process (GO:0120252)	biological_process	O3	Bco2|Hsd3b1|Akr1b1	3	383	8	15250	0.8	0	0.0320547
response to genistein (GO:0033595)	biological_process	O3	Cyp11a1|Gstm2|Abcb1b	3	383	8	15250	0.8	0	0.0320547
regulation of memory T cell differentiation (GO:0043380)	biological_process	O3	RT1-Da|Fgl2|RT1-Db1	3	383	8	15250	0.8	0	0.0320547
response to mycotoxin (GO:0010046)	biological_process	O3	Ass1|Abcb1a|Abcb1b	3	383	8	15250	0.8	0	0.0320547
regulation of tumor necrosis factor superfamily cytokine production (GO:1903555)	biological_process	O3	Ddt|Hspd1|Cd47|RT1-S3|Tspo|Clu|Foxp1|Gpnmb|Lgals9|Zbtb20|Cd14|Igf1	12	383	162	15250	3.1	4	0.0322399
tumor necrosis factor superfamily cytokine production (GO:0071706)	biological_process	O3	Ddt|Hspd1|Cd47|RT1-S3|Tspo|Clu|Foxp1|Gpnmb|Lgals9|Zbtb20|Cd14|Igf1	12	383	162	15250	3.1	4	0.0322399
phosphorus metabolic process (GO:0006793)	biological_process	O3	Abhd3|Aldoa|Atp5mc3|Ccl5|Ccn1|Ccn2|Cd74|Chchd10|Dbi|Dpep1|Hmgcs2|Hsd3b1|Il6st|Inha|Inhba|Lhcgr|Mmd2|Pfkp|Pgp|Pik3cd|Plbd1|Pnp|Pon3|Prdx2|Prdx3|Prkar2b|Prlr|Sgk1|Suclg1|Tmem38b|Top1|Vtn|Xbp1|Abhd4|Adcy9|Bmp2|Calm1|Ccl21|Ccnd2|Cnp|Cs|Dnajc3|Dock7|Ehd4|Fabp3|Gadd45g|Galt|Hmgcl|Hprt1|Iscu|Nt5c3b|Pak3|Pgam1|Pgap2|Pgd|Pigs|Prdx6|Prps2|Ptpre|Serinc3|Slc27a1|Slco3a1|Suclg2|Sult1a1|Thnsl2|Foxo1|Adtrp|Anxa…	91	383	2652	15250	23.8	67	0.0328066
vasculature development (GO:0001944)	biological_process	O3	Angptl4|Ccl5|Ccn1|Ccn2|Cited2|Cldn5|Gja1|Glul|Ihh|Pik3cd|Pparg|Prcp|Smoc2|Xbp1|Angpt2|Cited1|Epn2|Grn|Lgals8|Tcf7l2|Ccn3|Foxo1|Adtrp|Anxa2|Bmpr2|Jup|Lrp1|Myocd|Prdm1|Fn1|Igf1|Pdpn	32	383	701	15250	8.4	18	0.0328546
cellular homeostasis (GO:0019725)	biological_process	O3	Aldoa|Car2|Ccl5|Clic2|Dbi|Gja1|Herpud1|Hsd3b1|Il6st|Kcnh1|Lhcgr|Prdx2|Prdx3|Sgk1|Stc1|Tmem38b|Xbp1|Calm1|Ccl21|Cxcl9|Grn|Gstm2|Iscu|Mt1|Ppt1|Prdx6|Sri|Tcf7l2|Tmbim6|Calb2|Ednrb|Fshr|Hmgcr|Lrp1|RT1-Db1|Spp1|Tm9sf4|Zbtb20|Fn1|Igf1	40	383	945	15250	10.4	24	0.0332073
taxis (GO:0042330)	biological_process	O3	Ccl5|Ccn1|Cd74|Cyrib|Ddt|Dpep1|Gja1|Smoc2|Tubb3|Angpt2|Ccl21|Creb3|Cxcl16|Cxcl9|Ccn3|Bmpr1b|Bmpr2|Ednrb|Ephb6|Foxp1|Lgals9|Lrp1|Pla2g7|Spp1|Tubb2b|Adam17|Fn1	27	383	556	15250	7	14	0.0336714
positive regulation of release of sequestered calcium ion into cytosol (GO:0051281)	biological_process	O3	Dbi|Lhcgr|Calm1|Cxcl9|Gstm2|Sri	6	383	45	15250	1.6	1	0.0337698
unsaturated fatty acid metabolic process (GO:0033559)	biological_process	O3	Akr1c14|Cd74|Ephx1|Fads1|Gsta1|Gstm1|Ptges|Gstm2|Gsta2|Pdpn	10	383	120	15250	2.6	3	0.0348162
terpenoid biosynthetic process (GO:0016114)	biological_process	O3	Crabp2|Hmgcs2|Aldh1a1|Hmgcr	4	383	18	15250	1	0	0.0353889
regulation of amyloid-beta clearance (GO:1900221)	biological_process	O3	Clu|Hmgcr|Lrp1|Myocd	4	383	18	15250	1	0	0.0353889
integrin-mediated signaling pathway (GO:0007229)	biological_process	O3	Ccn2|Itgbl1|Cd47|Fermt1|Lims2|Timp1|Adamts2|Adam17|Fn1	9	383	100	15250	2.3	3	0.0358347
cellular response to external stimulus (GO:0071496)	biological_process	O3	Ccl5|Dbi|Fads1|Gja1|Glul|Map1lc3a|Pparg|Sftpc|Xbp1|Bmp2|Hspa5|Tcf7l2|Foxo1|Abcb1a|Abcb1b|Bmpr2|Dap|Ltc4s|Myocd|Rnase4|Pdk2	21	383	391	15250	5.5	10	0.0358505
cellular response to nutrient levels (GO:0031669)	biological_process	O3	Ccl5|Dbi|Fads1|Glul|Map1lc3a|Pparg|Xbp1|Hspa5|Tcf7l2|Foxo1|Bmpr2|Dap|Ltc4s|Rnase4|Pdk2	15	383	236	15250	3.9	6	0.0366137
leukocyte chemotaxis (GO:0030595)	biological_process	O3	Ccl5|Cd74|Ddt|Dpep1|Ccl21|Creb3|Cxcl16|Cxcl9|Ccn3|Ednrb|Lgals9|Pla2g7|Spp1|Adam17	14	383	212	15250	3.7	5	0.0370653
maternal placenta development (GO:0001893)	biological_process	O3	Cited2|Gja1|Prdx3|Stc1|Bmpr2|Prdm1	6	383	46	15250	1.6	1	0.0372168
positive regulation of viral life cycle (GO:1903902)	biological_process	O3	Cd74|Anxa2|Chmp4c|Lgals9|RT1-Db1	5	383	31	15250	1.3	1	0.0372168
lung alveolus development (GO:0048286)	biological_process	O3	Foxp2|Man2a1|Tmem38b|Bmpr2|Myocd|Igf1|Pdpn	7	383	63	15250	1.8	2	0.0376203
regulation of alpha-beta T cell differentiation (GO:0046637)	biological_process	O3	Ihh|Pnp|RT1-Da|Cd83|Lgals9|Prdm1|RT1-Db1	7	383	63	15250	1.8	2	0.0376203
positive regulation of mononuclear cell migration (GO:0071677)	biological_process	O3	Ccl5|Ccl21|Creb3|Jam2|Lgals9|Pla2g7|Adam17	7	383	63	15250	1.8	2	0.0376203
regulation of cellular response to growth factor stimulus (GO:0090287)	biological_process	O3	Ccn1|Cited2|Pparg|Smoc2|Sostdc1|Xbp1|Epn2|Fermt1|Fst|Hspa5|Htra1|Tcf7l2|Bmpr2|Myocd|Adam17|Fam20c	16	383	262	15250	4.2	7	0.0377198
positive regulation of response to stimulus (GO:0048584)	biological_process	O3	C1s|Ccl5|Ccn1|Ccn2|Cd74|Cited2|Cyrib|Ddt|Gja1|Herpud1|Hspd1|Ihh|Il6st|Inha|Inhba|Itm2c|Lhcgr|Mmd2|Pik3cd|Prdx2|Prlr|RT1-Da|S100b|Smoc2|St3gal4|Trim25|Xbp1|Bmp2|Ccl21|Cd47|Cebpa|Creb3|Cxcl9|Epn2|Fermt1|Gadd45g|Grn|Lims2|Nmi|Pak3|RT1-S3|Serinc3|Tcf7l2|Tmem9b|Ccn3|Insl3|Abcb1a|Akr1b1|Bmpr1b|Bmpr2|Cd59|Clu|Cr1l|Foxp1|Fshr|Gpnmb|Hmgcr|Lgals9|Lrp1|Myocd|Nupr1|Pla2g7|Plekhf1|RT1-Db1|Ubd|Adam17|Cd14|Fn1|…	70	383	1938	15250	18.3	49	0.0379782
cellular lipid catabolic process (GO:0044242)	biological_process	O3	Abhd3|Acadl|Bco2|Dbi|Decr1|Plbd1|Fabp3|Gm2a|Phyh|Prdx6|Adtrp|Lrp1|Mgst2|Pla2g7	14	383	213	15250	3.7	5	0.0379782
osteoblast differentiation (GO:0001649)	biological_process	O3	Ccn1|Gja1|Ihh|Il6st|Pparg|Bmp2|Cebpa|Cited1|Bmpr1b|Bmpr2|Gpnmb|Spp1|Fam20c|Igf1	14	383	213	15250	3.7	5	0.0379782
fatty acid biosynthetic process (GO:0006633)	biological_process	O3	Abhd3|Acadl|Acsbg1|Cd74|Fads1|Gstm1|Ptges|Gstm2|Thnsl2|Ltc4s|Olah	11	383	144	15250	2.9	4	0.0388698
ossification (GO:0001503)	biological_process	O3	Ccn1|Ccn2|Gja1|Ihh|Il6st|Omd|Pparg|Stc1|Tmem38b|Bmp2|Cebpa|Cited1|Tcf7l2|Bmpr1b|Bmpr2|Dhrs3|Gpnmb|Spp1|Fam20c|Fn1|Igf1	21	383	395	15250	5.5	10	0.0395203
antigen processing and presentation (GO:0019882)	biological_process	O3	Cd74|Psmb8|RT1-Da|Ccl21|RT1-S3|Fgl2|RT1-Ba|RT1-Db1|Tapbp	9	383	102	15250	2.3	3	0.039868
positive regulation of alpha-beta T cell activation (GO:0046635)	biological_process	O3	Ihh|Pnp|RT1-Da|RT1-S3|Cd83|Lgals9|RT1-Db1	7	383	64	15250	1.8	2	0.0405836
defense response to other organism (GO:0098542)	biological_process	O3	Ass1|C1s|Ccl5|Cd74|Pik3cd|Pparg|Ptx3|Trim25|Vnn1|Ccl21|Cd47|Cited1|Creb3|Cxcl16|Cxcl9|Fam3a|Grn|Hist1h2bq|Htra1|Lgals8|Lyz2|Nmi|RT1-S3|Serinc3|Cd59|Cr1l|Eppin|Fgl2|Foxp1|Lgals9|RT1-Ba|RT1-Db1|Ubd|Adam17|Cd14|Irf7	36	383	834	15250	9.4	21	0.0405909
positive regulation of alpha-beta T cell differentiation (GO:0046638)	biological_process	O3	Ihh|Pnp|RT1-Da|Cd83|Lgals9|RT1-Db1	6	383	47	15250	1.6	1	0.0405909
positive regulation of cell communication (GO:0010647)	biological_process	O3	Car2|Ccl5|Ccn1|Ccn2|Cd74|Cited2|Dbi|Ddt|Gja1|Glul|Ihh|Il6st|Inha|Inhba|Itm2c|Lhcgr|Mmd2|Mme|Pik3cd|Prdx2|Prlr|S100b|Smoc2|Trim25|Xbp1|Bmp2|Ccl21|Epn2|Fermt1|Gadd45g|Lims2|Nmi|Pak3|Serinc3|Sri|Tcf7l2|Tmem9b|Calb2|Ccn3|Insl3|Akr1b1|Bmpr1b|Bmpr2|Clu|Foxp1|Fshr|Gal|Gpnmb|Hmgcr|Lgals9|Lrp1|Myocd|Nucb2|Nupr1|Plekhf1|RT1-Db1|Serpine2|Spp1|Ubd|Adam17|Cd14|Fn1|Igf1|Irf7	64	383	1742	15250	16.7	44	0.0413703
regulation of release of sequestered calcium ion into cytosol (GO:0051279)	biological_process	O3	Clic2|Dbi|Lhcgr|Tmem38b|Calm1|Cxcl9|Gstm2|Sri	8	383	83	15250	2.1	2	0.0416476
regulation of hair follicle development (GO:0051797)	biological_process	O3	Inhba|Fermt1|Fst|Gal	4	383	19	15250	1	0	0.0416476
midgut development (GO:0007494)	biological_process	O3	Ass1|Hmgcs2|Aldh1a1|Ednrb	4	383	19	15250	1	0	0.0416476
cellular response to lipopolysaccharide (GO:0071222)	biological_process	O3	Ass1|Ccl5|Cyp11a1|Cyp17a1|Hmgcs2|Prdx2|Xbp1|Chmp5|Cxcl16|Cxcl9|Tspo|Abcb1a|Ednrb|Ltc4s|Prdm1|Cd14|Fn1	17	383	291	15250	4.4	7	0.0418377
response to alcohol (GO:0097305)	biological_process	O3	Adh1|Alas1|Atp5mc3|Ccl5|Cldn5|Cyp11a1|Gstm1|Hmgcs2|Hsd3b1|Inhba|Klf9|Pparg|Sgk1|Bdh1|Ccl21|Ccnd2|Cyp8b1|Aldh1a1|Hmgcr|Jup|Cd14|Fn1|Igf1	23	383	453	15250	6	11	0.0420244
response to hexose (GO:0009746)	biological_process	O3	Ccn2|Gja1|Glul|Hsd3b1|Sftpc|Xbp1|Angpt2|Sri|Tcf7l2|Hmgcr|Lrp1|Nucb2|RT1-Db1|Txnip|Zbtb20|Fn1|Igf1	17	383	292	15250	4.4	7	0.0430625
response to antineoplastic agent (GO:0097327)	biological_process	O3	Abcb1a|Abcb1b|Adam17	3	383	9	15250	0.8	0	0.0430625
regulation of follicle-stimulating hormone secretion (GO:0046880)	biological_process	O3	Inha|Inhba|Fst	3	383	9	15250	0.8	0	0.0430625
memory T cell differentiation (GO:0043379)	biological_process	O3	RT1-Da|Fgl2|RT1-Db1	3	383	9	15250	0.8	0	0.0430625
regulation of blood coagulation (GO:0030193)	biological_process	O3	Prdx2|St3gal4|Cd9|Adtrp|Anxa2|Pros1|Serpine2	7	383	65	15250	1.8	2	0.0431275
cell adhesion mediated by integrin (GO:0033627)	biological_process	O3	Ccl5|Itgbl1|Vtn|Ccl21|Fermt1|Ccn3|Adam17	7	383	65	15250	1.8	2	0.0431275
muscle cell proliferation (GO:0033002)	biological_process	O3	Ccl5|Cited2|Cnn1|Gja1|Ndrg2|Ogn|Pparg|Xbp1|Tcf7l2|Ccn3|Akr1b1|Foxp1|Hmgcr|Myocd|Igf1	15	383	242	15250	3.9	6	0.0439958
positive regulation of inflammatory response (GO:0050729)	biological_process	O3	Ccl5|Cd74|Ddt|Hspd1|Cd47|Cebpa|Grn|Nmi|RT1-S3|Nupr1	10	383	125	15250	2.6	3	0.0439958
female sex differentiation (GO:0046660)	biological_process	O3	Acsbg1|Hsd3b1|Inha|Inhba|Lhcgr|Ptx3|Ccnd2|Fst|Hspa5|Bmpr1b|Fshr|Nupr1	12	383	170	15250	3.1	4	0.0444961
interleukin-4 production (GO:0032633)	biological_process	O3	Slc7a5|RT1-S3|Cd83|Lgals9|RT1-Db1	5	383	33	15250	1.3	1	0.046516
regulation of interleukin-4 production (GO:0032673)	biological_process	O3	Slc7a5|RT1-S3|Cd83|Lgals9|RT1-Db1	5	383	33	15250	1.3	1	0.046516
regulation of hemostasis (GO:1900046)	biological_process	O3	Prdx2|St3gal4|Cd9|Adtrp|Anxa2|Pros1|Serpine2	7	383	66	15250	1.8	2	0.0465992
regulation of defense response (GO:0031347)	biological_process	O3	Ccl5|Cd74|Ddt|Gja1|Hspd1|Pparg|Ptges|Cd47|Cebpa|Creb3|Fam3a|Grn|Htra1|Nmi|RT1-S3|Ccn3|Ednrb|Fgl2|Foxp1|Lgals9|Metrnl|Nupr1|RT1-Db1|Igf1|Irf7	25	383	515	15250	6.5	13	0.0473883
negative regulation of locomotion (GO:0040013)	biological_process	O3	Cd74|Cited2|Cldn5|Ddt|Dpep1|Gja1|Pparg|Stc1|Angpt2|Ccl21|Timp1|Ccn3|Adtrp|Eppin|Jup|Lrp1|Myocd|Rnf41	18	383	322	15250	4.7	8	0.048187
regulation of ryanodine-sensitive calcium-release channel activity (GO:0060314)	biological_process	O3	Clic2|Calm1|Gstm2|Sri	4	383	20	15250	1	1	0.0489242
gonadotropin secretion (GO:0032274)	biological_process	O3	Gja1|Inha|Inhba|Fst	4	383	20	15250	1	1	0.0489242
regulation of steroid hormone biosynthetic process (GO:0090030)	biological_process	O3	Cyp17a1|Lhcgr|Bmp2|Igf1	4	383	20	15250	1	1	0.0489242
wound healing (GO:0042060)	biological_process	O3	Ccn1|Gja1|Prcp|Prdx2|Smoc2|St3gal4|Xbp1|Cd9|Fermt1|Timp1|Insl3|Adtrp|Anxa2|Hmgcr|Papss2|Pros1|Serpine2|Adam17|Fn1|Igf1|Pdpn	21	383	404	15250	5.5	10	0.0491015
regulation of signaling (GO:0023051)	biological_process	O3	Car2|Ccl5|Ccn1|Ccn2|Cd74|Cited2|Cyrib|Dbi|Ddit4l2|Ddt|Ghitm|Gja1|Glul|Grb14|Herpud1|Ihh|Il6st|Inha|Inhba|Itm2c|Kcnh1|Lhcgr|Mmd2|Mme|Ndrg2|Pik3cd|Pparg|Prcp|Prdx2|Prkar2b|Prlr|S100b|Slc25a5|Smoc2|Sostdc1|Trim25|Vnn1|Xbp1|Bmp2|Calm1|Ccl21|Cd47|Chmp5|Creb3|Epn2|Fermt1|Fst|Gadd45g|Hspa5|Htra1|Hyou1|Igfbp2|Lims2|Nmi|Pak3|Ppt1|Ptpre|Serinc3|Sri|Tcf7l2|Timp1|Tmbim4|Tmbim6|Tmem9b|Calb2|Ccn3|Foxo1|Insl3|A…	102	383	3089	15250	26.6	78	0.0491088
ERK1 and ERK2 cascade (GO:0070371)	biological_process	O3	Ccl5|Ccn1|Ccn2|Cd74|Ddt|Ndrg2|Xbp1|Bmp2|Ccl21|Fshr|Gpnmb|Hmgcr|Lgals9|Lrp1|RT1-Db1|Adam17|Fn1|Igf1	18	383	323	15250	4.7	8	0.0492367
hormone transport (GO:0009914)	biological_process	O3	Ccl5|Gja1|Glul|Il6st|Inha|Inhba|Pparg|Slc7a5|Fst|Slc7a8|Sri|Tcf7l2|Ccn3|Abcb1a|Gal|Hmgcr|Lrp1|Nucb2|RT1-Db1|Spp1	20	383	377	15250	5.2	9	0.0494419
negative regulation of response to wounding (GO:1903035)	biological_process	O3	Gja1|Cd9|Adtrp|Anxa2|Hmgcr|Pros1|Serpine2|Spp1	8	383	86	15250	2.1	2	0.0497136
negative regulation of wound healing (GO:0061045)	biological_process	O3	Gja1|Cd9|Adtrp|Anxa2|Hmgcr|Pros1|Serpine2	7	383	67	15250	1.8	2	0.0497301
rno01100 Metabolic pathways	kegg_pathway	O3	Acadl|Acsbg1|Adh1|Alas1|Aldoa|Ass1|Atp5mc3|Car2|Cyp11a1|Cyp17a1|Dcxr|Ddc|Fads1|Glul|Gsta1|Gsta4|Gstm1|Hao2|Hmgcs2|Hsd17b1|Hsd3b1|Man2a1|Me3|Pfkp|Pgp|Pik3cd|Plod2|Pnp|Ptges|St3gal4|Suclg1|Vnn1|Adcy9|Aldh1l1|Bckdha|Bdh1|Chst8|Cmbl|Coq6|Cs|Cyp27a1|Cyp8b1|Ebp|Galt|Gstm2|Gstt3|Hmgcl|Hprt1|Mgst1|Nt5c3b|Pgam1|Pgd|Pigs|Ppt1|Prdx6|Prps2|Suclg2|Tst|Akr1b1|Aldh1a1|Aldh1b1|Aox1|Bcat1|Dhrs3|Gsta2|Hmgcr|Hoga1|…	73	208	1464	7894	35.1	39	2.44e-06
rno03320 PPAR signaling pathway	kegg_pathway	O3	Acadl|Acsbg1|Angptl4|Dbi|Hmgcs2|Me3|Pltp|Pparg|Cyp27a1|Cyp8b1|Fabp3|Slc27a1	12	208	81	7894	5.8	2	0.000194236
rno00982 Drug metabolism - cytochrome P450	kegg_pathway	O3	Adh1|Gsta1|Gsta4|Gstm1|Gstm2|Gstt3|Mgst1|Aox1|Gsta2|Mgst2	10	208	64	7894	4.8	2	0.000546651
rno00980 Metabolism of xenobiotics by cytochrome P450	kegg_pathway	O3	Adh1|Ephx1|Gsta1|Gsta4|Gstm1|Gstm2|Gstt3|Mgst1|Gsta2|Mgst2	10	208	65	7894	4.8	2	0.000546651
rno00480 Glutathione metabolism	kegg_pathway	O3	Gsta1|Gsta4|Gstm1|Gstm2|Gstt3|Mgst1|Pgd|Prdx6|Gsta2|Mgst2	10	208	67	7894	4.8	2	0.00057864
rno05204 Chemical carcinogenesis	kegg_pathway	O3	Ephx1|Gsta1|Gsta4|Gstm1|Gstm2|Gstt3|Mgst1|Sult1a1|Gsta2|Mgst2	10	208	70	7894	4.8	2	0.000720012
rno05418 Fluid shear stress and atherosclerosis	kegg_pathway	O3	Ass1|Calml3|Gsta1|Gsta4|Gstm1|Pik3cd|Calm1|Gstm2|Gstt3|Mgst1|Bmpr1b|Bmpr2|Gsta2|Mgst2	14	208	140	7894	6.7	4	0.000832542
rno04913 Ovarian steroidogenesis	kegg_pathway	O3	Cyp11a1|Cyp17a1|Hsd17b1|Hsd3b1|Lhcgr|Adcy9|Fshr|Igf1	8	208	53	7894	3.8	1	0.00270231
rno01200 Carbon metabolism	kegg_pathway	O3	Aldoa|Hao2|Me3|Pfkp|Pgp|Suclg1|Cs|Pgam1|Pgd|Prps2|Suclg2	11	208	114	7894	5.3	3	0.00713791
rno01524 Platinum drug resistance	kegg_pathway	O3	Gsta1|Gsta4|Gstm1|Pik3cd|Gstm2|Gstt3|Mgst1|Gsta2|Mgst2	9	208	79	7894	4.3	2	0.00713791
rno04979 Cholesterol metabolism	kegg_pathway	O3	Angptl4|Pltp|Cyp27a1|Lipa|Npc2|Tspo|Lrp1	7	208	49	7894	3.4	1	0.00809514
rno05200 Pathways in cancer	kegg_pathway	O3	Calml3|Gsta1|Gsta4|Gstm1|Il6st|Lamc3|Pik3cd|Pparg|Adcy9|Bmp2|Calm1|Ccnd2|Cebpa|Gadd45g|Gstm2|Gstt3|Mgst1|Tcf7l2|Foxo1|Ctnna2|Ednrb|Gsta2|Jup|Mgst2|Fn1|Igf1	26	208	492	7894	12.5	13	0.013832
rno00983 Drug metabolism - other enzymes	kegg_pathway	O3	Gsta1|Gsta4|Gstm1|Gstm2|Gstt3|Hprt1|Mgst1|Gsta2|Mgst2	9	208	91	7894	4.3	2	0.0159242
rno01230 Biosynthesis of amino acids	kegg_pathway	O3	Aldoa|Ass1|Glul|Pfkp|Cs|Pgam1|Prps2|Bcat1	8	208	75	7894	3.8	2	0.0167111
rno00630 Glyoxylate and dicarboxylate metabolism	kegg_pathway	O3	Glul|Hao2|Pgp|Cs|Hoga1	5	208	28	7894	2.4	1	0.0167111
rno04640 Hematopoietic cell lineage	kegg_pathway	O3	Mme|RT1-Da|Cd9|Cd59|Cr1l|RT1-Ba|RT1-Db1|Cd14	8	208	84	7894	3.8	2	0.0330803
rno00280 Valine, leucine and isoleucine degradation	kegg_pathway	O3	Hmgcs2|Bckdha|Hmgcl|Aldh1b1|Aox1|Bcat1	6	208	49	7894	2.9	1	0.0331424
hormone biosynthetic process (GO:0042446)	biological_process	D3-5	Cyp21a1|Dab2|Hsd17b1|Hsd17b8|Igf2|Cyp19a1|Dhcr7|Cyp11a1|Cyp17a1|Fdx1|Lhcgr|Por|Scarb1|Star	14	102	68	15250	13.7	0	2.12e-13
hormone metabolic process (GO:0042445)	biological_process	D3-5	Aldh1a2|Cyp21a1|Dab2|Hsd17b1|Hsd17b8|Igf2|Sult1a1|Cga|Cyp19a1|Dhcr7|Hsd3b3|Afp|Cyp11a1|Cyp17a1|Fdx1|Lhcgr|Por|Scarb1|Star	19	102	213	15250	18.6	1	1.5e-12
response to hormone (GO:0009725)	biological_process	D3-5	Acsl1|Adipoq|Cfb|Cyp21a1|Dab2|Eln|Fabp4|H19|Igf2|Igfbp2|Igfbp3|Krt19|Lats1|Ptgds|Stc1|Sult1a1|Wt1|Cga|Cyp19a1|Hp|Hsd3b3|Inhba|Inhbb|Ahsg|Ctss|Cyp11a1|Cyp17a1|Fads1|Fdx1|Got1|Lhcgr|Por|Prlr|RT1-Bb|Star	35	102	1145	15250	34.3	8	2.65e-11
steroid biosynthetic process (GO:0006694)	biological_process	D3-5	Cyp21a1|Dab2|Hsd17b1|Hsd17b8|Igf2|Cga|Cyp19a1|Dhcr7|Hsd3b3|Cyp11a1|Cyp17a1|Fdx1|Lhcgr|Por|Scarb1|Star	16	102	157	15250	15.7	1	2.65e-11
steroid hormone biosynthetic process (GO:0120178)	biological_process	D3-5	Cyp21a1|Dab2|Hsd17b1|Hsd17b8|Cyp19a1|Dhcr7|Cyp11a1|Cyp17a1|Scarb1|Star	10	102	38	15250	9.8	0	1.5e-10
regulation of hormone levels (GO:0010817)	biological_process	D3-5	Adipoq|Aldh1a2|Cyp21a1|Dab2|Hsd17b1|Hsd17b8|Igf2|Igfbp3|Sult1a1|Cga|Cyp19a1|Dhcr7|Hsd3b3|Inhba|Inhbb|Afp|Cyp11a1|Cyp17a1|Fdx1|Lhcgr|Por|Scarb1|Sidt2|Star	24	102	562	15250	23.5	4	6.13e-10
steroid metabolic process (GO:0008202)	biological_process	D3-5	Cyp21a1|Dab2|Hsd17b1|Hsd17b8|Igf2|Sult1a1|Cga|Cyp19a1|Dhcr7|Hsd3b3|Afp|Cyp11a1|Cyp17a1|Fdx1|Lhcgr|Por|Scarb1|Star	18	102	310	15250	17.6	2	4.56e-09
cellular hormone metabolic process (GO:0034754)	biological_process	D3-5	Aldh1a2|Cyp21a1|Dab2|Hsd17b1|Hsd17b8|Sult1a1|Cyp19a1|Hsd3b3|Afp|Cyp11a1|Cyp17a1|Scarb1|Star	13	102	126	15250	12.7	1	4.56e-09
response to organic substance (GO:0010033)	biological_process	D3-5	Acsl1|Adipoq|Akap12|Aldh1a2|Cfb|Cma1|Cyp21a1|Dab2|Eln|Ezr|Fabp4|H19|Igf2|Igfbp2|Igfbp3|Krt19|Lats1|Lsp1|Mx2|Ptgds|Stc1|Sult1a1|Sycp3|Wt1|Zeb1|Ccn1|Cga|Cidea|Cyp19a1|Emd|Hp|Hsd3b3|Inhba|Inhbb|Ubxn4|Afp|Ahsg|Alb|Crem|Ctss|Cyp11a1|Cyp17a1|Fads1|Fdx1|Got1|Hba-a1|Hm13|Lhcgr|Por|Prlr|RT1-Bb|Scarb1|Sidt2|Star|Tgfb1i1	55	102	3435	15250	53.9	23	7.3e-09
response to endogenous stimulus (GO:0009719)	biological_process	D3-5	Acsl1|Adipoq|Cfb|Cyp21a1|Dab2|Eln|Ezr|Fabp4|H19|Igf2|Igfbp2|Igfbp3|Krt19|Lats1|Ptgds|Stc1|Sult1a1|Wt1|Zeb1|Ccn1|Cga|Cidea|Cyp19a1|Hp|Hsd3b3|Inhba|Inhbb|Ahsg|Ctss|Cyp11a1|Cyp17a1|Fads1|Fdx1|Got1|Lhcgr|Por|Prlr|RT1-Bb|Star|Tgfb1i1	40	102	1883	15250	39.2	13	7.3e-09
cellular response to hormone stimulus (GO:0032870)	biological_process	D3-5	Acsl1|Adipoq|Cyp21a1|Dab2|Eln|Igf2|Igfbp2|Lats1|Stc1|Wt1|Cga|Cyp19a1|Inhba|Inhbb|Ahsg|Ctss|Cyp11a1|Cyp17a1|Fdx1|Got1|Lhcgr|Por|Prlr|RT1-Bb|Star	25	102	708	15250	24.5	5	7.3e-09
lipid biosynthetic process (GO:0008610)	biological_process	D3-5	Acsl1|Aldh1a2|Cyp21a1|Dab2|Hsd17b1|Hsd17b8|Igf2|Ptgds|Ccn1|Cga|Cyp19a1|Dhcr7|Etnk2|Hsd3b3|Cyp11a1|Cyp17a1|Fads1|Fdx1|Lhcgr|Por|Scarb1|Star	22	102	565	15250	21.6	4	2.21e-08
response to gonadotropin (GO:0034698)	biological_process	D3-5	Wt1|Cyp19a1|Inhba|Inhbb|Cyp11a1|Cyp17a1|Fdx1|Lhcgr|Por|Star	10	102	67	15250	9.8	0	2.59e-08
cellular response to gonadotropin stimulus (GO:0071371)	biological_process	D3-5	Wt1|Cyp19a1|Inhba|Cyp11a1|Cyp17a1|Lhcgr|Por|Star	8	102	38	15250	7.8	0	1.46e-07
cellular response to chemical stimulus (GO:0070887)	biological_process	D3-5	Acsl1|Adipoq|Adprs|Akap12|Aldh1a2|Cma1|Cyp21a1|Dab2|Eln|Ezr|Fabp4|Hbb-bs|Hsd17b1|Igf2|Igfbp2|Igfbp3|Lats1|Lsp1|Mx2|Stc1|Sult1a1|Sycp3|Wt1|Zeb1|Ccn1|Cga|Cidea|Cyp19a1|Emd|Hba-a3|Hp|Inhba|Inhbb|Ahsg|Clic2|Ctss|Cyp11a1|Cyp17a1|Fdx1|Got1|Hba-a1|Hbb|Lhcgr|Por|Prlr|RT1-Bb|Scarb1|Sidt2|Star|Tgfb1i1	50	102	3176	15250	49	21	2.23e-07
response to organic cyclic compound (GO:0014070)	biological_process	D3-5	Acsl1|Adipoq|Aldh1a2|Dab2|Eln|Ezr|Fabp4|H19|Igf2|Igfbp2|Igfbp3|Lats1|Ptgds|Stc1|Sult1a1|Wt1|Cidea|Cyp19a1|Hp|Hsd3b3|Inhba|Inhbb|Crem|Cyp11a1|Cyp17a1|Fads1|Fdx1|Got1|Hba-a1|RT1-Bb|Star	31	102	1367	15250	30.4	9	6.33e-07
lipid metabolic process (GO:0006629)	biological_process	D3-5	Acsl1|Adipoq|Aldh1a2|Cyp21a1|Dab2|Fabp4|Hsd17b1|Hsd17b8|Igf2|Ptgds|Sult1a1|Ccn1|Cga|Cidea|Cyp19a1|Dhcr7|Etnk2|Hsd3b3|Pla2g2a|Afp|Crem|Cyp11a1|Cyp17a1|Fads1|Fdx1|Lhcgr|Por|Scarb1|Star	29	102	1240	15250	28.4	8	1.25e-06
reproductive structure development (GO:0048608)	biological_process	D3-5	Igf2|Krt19|Stc1|Wt1|Ccn1|Cga|Cyp19a1|Etnk2|Inhba|Inhbb|Afp|Ahsg|Cyp11a1|Cyp17a1|Insl3|Lhcgr|Prlr|Ptx3|Star	19	102	533	15250	18.6	4	1.88e-06
reproductive system development (GO:0061458)	biological_process	D3-5	Igf2|Krt19|Stc1|Wt1|Ccn1|Cga|Cyp19a1|Etnk2|Inhba|Inhbb|Afp|Ahsg|Cyp11a1|Cyp17a1|Insl3|Lhcgr|Prlr|Ptx3|Star	19	102	538	15250	18.6	4	2.08e-06
response to lipid (GO:0033993)	biological_process	D3-5	Acsl1|Adipoq|Akap12|Aldh1a2|Cfb|Dab2|Eln|Fabp4|H19|Igf2|Igfbp2|Igfbp3|Lats1|Ptgds|Stc1|Sult1a1|Cyp19a1|Hp|Hsd3b3|Inhba|Inhbb|Cyp11a1|Cyp17a1|Fads1|Fdx1|Got1|RT1-Bb|Scarb1|Star	29	102	1296	15250	28.4	9	2.93e-06
response to glucocorticoid (GO:0051384)	biological_process	D3-5	Adipoq|Eln|Fabp4|H19|Igfbp2|Ptgds|Stc1|Sult1a1|Hp|Hsd3b3|Cyp11a1|Got1|RT1-Bb|Star	14	102	294	15250	13.7	2	7.25e-06
olefinic compound metabolic process (GO:0120254)	biological_process	D3-5	Aldh1a2|Cyp21a1|Dab2|Hsd17b1|Cyp19a1|Afp|Cyp11a1|Cyp17a1|Fads1|Star	10	102	126	15250	9.8	1	8.58e-06
C21-steroid hormone metabolic process (GO:0008207)	biological_process	D3-5	Cyp21a1|Dab2|Cyp19a1|Hsd3b3|Afp|Cyp11a1|Cyp17a1	7	102	44	15250	6.9	0	1.08e-05
cellular response to organic substance (GO:0071310)	biological_process	D3-5	Acsl1|Adipoq|Akap12|Aldh1a2|Cma1|Cyp21a1|Dab2|Eln|Ezr|Fabp4|Igf2|Igfbp2|Igfbp3|Lats1|Lsp1|Mx2|Stc1|Sycp3|Wt1|Zeb1|Ccn1|Cga|Cidea|Cyp19a1|Emd|Inhba|Inhbb|Ahsg|Ctss|Cyp11a1|Cyp17a1|Fdx1|Got1|Lhcgr|Por|Prlr|RT1-Bb|Scarb1|Sidt2|Star|Tgfb1i1	41	102	2583	15250	40.2	17	1.39e-05
cellular response to endogenous stimulus (GO:0071495)	biological_process	D3-5	Acsl1|Adipoq|Cyp21a1|Dab2|Eln|Ezr|Igf2|Igfbp2|Lats1|Stc1|Wt1|Zeb1|Ccn1|Cga|Cidea|Cyp19a1|Inhba|Inhbb|Ahsg|Ctss|Cyp11a1|Cyp17a1|Fdx1|Got1|Lhcgr|Por|Prlr|RT1-Bb|Star|Tgfb1i1	30	102	1493	15250	29.4	10	1.4e-05
positive regulation of hormone biosynthetic process (GO:0046886)	biological_process	D3-5	Dab2|Igf2|Cyp17a1|Lhcgr|Por	5	102	14	15250	4.9	0	1.4e-05
oxygen transport (GO:0015671)	biological_process	D3-5	Hbb-bs|Hba-a3|Hba-a1|Hbb|Hbb-b1	5	102	14	15250	4.9	0	1.4e-05
response to oxygen-containing compound (GO:1901700)	biological_process	D3-5	Acsl1|Adipoq|Adprs|Akap12|Aldh1a2|Cfb|Cma1|Cyp21a1|Eln|Ezr|H19|Igf2|Igfbp2|Igfbp3|Stc1|Wt1|Zeb1|Cyp19a1|Hba-a3|Hp|Hsd3b3|Inhba|Inhbb|Ahsg|Crem|Cyp11a1|Cyp17a1|Fads1|Fdx1|Got1|Hbb|Lhcgr|Por|RT1-Bb|Scarb1|Sidt2|Star	37	102	2182	15250	36.3	15	1.45e-05
positive regulation of steroid biosynthetic process (GO:0010893)	biological_process	D3-5	Dab2|Igf2|Cga|Cyp17a1|Por|Star	6	102	28	15250	5.9	0	1.45e-05
response to corticosteroid (GO:0031960)	biological_process	D3-5	Adipoq|Eln|Fabp4|H19|Igfbp2|Ptgds|Stc1|Sult1a1|Hp|Hsd3b3|Cyp11a1|Got1|RT1-Bb|Star	14	102	321	15250	13.7	2	1.54e-05
response to steroid hormone (GO:0048545)	biological_process	D3-5	Adipoq|Dab2|Eln|Fabp4|H19|Igfbp2|Lats1|Ptgds|Stc1|Sult1a1|Hp|Hsd3b3|Cyp11a1|Cyp17a1|Got1|RT1-Bb|Star	17	102	498	15250	16.7	3	1.61e-05
cellular response to cAMP (GO:0071320)	biological_process	D3-5	Adipoq|Ezr|Stc1|Wt1|Inhbb|Cyp11a1|Fdx1|Star	8	102	75	15250	7.8	1	1.8e-05
animal organ development (GO:0048513)	biological_process	D3-5	Abi1|Adipoq|Aldh1a2|Cma1|Dab2|Deaf1|Drosha|Eln|Fmod|H19|Hsd17b1|Igf2|Krt19|Lats1|Maf|Podxl|Ssbp3|Stc1|Wt1|Zeb1|Ccn1|Cga|Cyp19a1|Dhcr7|Emd|Etnk2|Hist1h4b|Hp|Hsd3b3|Inhba|Inhbb|Tmem119|Afp|Ahsg|Ctss|Cyp11a1|Cyp17a1|Fdx1|Hba-a1|Hbb|Insl3|Lhcgr|Por|Prlr|Ptx3|RT1-Bb|Sidt2|Star|Tgfb1i1	49	102	3574	15250	48	24	2.27e-05
response to cAMP (GO:0051591)	biological_process	D3-5	Adipoq|Ezr|Stc1|Wt1|Inhbb|Crem|Cyp11a1|Cyp17a1|Fdx1|Star	10	102	146	15250	9.8	1	2.28e-05
regulation of steroid biosynthetic process (GO:0050810)	biological_process	D3-5	Dab2|Igf2|Cga|Dhcr7|Cyp17a1|Lhcgr|Por|Star	8	102	81	15250	7.8	1	2.95e-05
phthalate metabolic process (GO:0018963)	biological_process	D3-5	Cyp19a1|Cyp11a1|Cyp17a1|Star	4	102	7	15250	3.9	0	2.95e-05
gonad development (GO:0008406)	biological_process	D3-5	Wt1|Cga|Cyp19a1|Inhba|Inhbb|Afp|Ahsg|Cyp11a1|Cyp17a1|Insl3|Lhcgr|Ptx3|Star	13	102	300	15250	12.7	2	4.38e-05
development of primary sexual characteristics (GO:0045137)	biological_process	D3-5	Wt1|Cga|Cyp19a1|Inhba|Inhbb|Afp|Ahsg|Cyp11a1|Cyp17a1|Insl3|Lhcgr|Ptx3|Star	13	102	304	15250	12.7	2	4.97e-05
positive regulation of steroid metabolic process (GO:0045940)	biological_process	D3-5	Dab2|Igf2|Cga|Cyp17a1|Por|Star	6	102	36	15250	5.9	0	5.27e-05
estrogen biosynthetic process (GO:0006703)	biological_process	D3-5	Hsd17b1|Hsd17b8|Cyp19a1|Star	4	102	8	15250	3.9	0	5.27e-05
reproductive process (GO:0022414)	biological_process	D3-5	Fuom|Igf2|Igfbp2|Igfbp3|Krt19|Ptgds|Rspo1|Stc1|Sycp3|Tekt3|Wt1|Ccn1|Cga|Cyp19a1|Etnk2|Hp|Inhba|Inhbb|Tmem119|Afp|Ahsg|Crem|Cyp11a1|Cyp17a1|Insl3|Lhcgr|Prlr|Ptx3|Star	29	102	1539	15250	28.4	10	6.28e-05
reproduction (GO:0000003)	biological_process	D3-5	Fuom|Igf2|Igfbp2|Igfbp3|Krt19|Ptgds|Rspo1|Stc1|Sycp3|Tekt3|Wt1|Ccn1|Cga|Cyp19a1|Etnk2|Hp|Inhba|Inhbb|Tmem119|Afp|Ahsg|Crem|Cyp11a1|Cyp17a1|Insl3|Lhcgr|Prlr|Ptx3|Star	29	102	1541	15250	28.4	10	6.28e-05
positive regulation of hormone metabolic process (GO:0032352)	biological_process	D3-5	Dab2|Igf2|Cyp17a1|Lhcgr|Por	5	102	20	15250	4.9	0	6.28e-05
regulation of steroid hormone biosynthetic process (GO:0090030)	biological_process	D3-5	Dab2|Igf2|Cyp17a1|Lhcgr|Por	5	102	20	15250	4.9	0	6.28e-05
gas transport (GO:0015669)	biological_process	D3-5	Hbb-bs|Hba-a3|Hba-a1|Hbb|Hbb-b1	5	102	20	15250	4.9	0	6.28e-05
positive regulation of steroid hormone biosynthetic process (GO:0090031)	biological_process	D3-5	Dab2|Igf2|Cyp17a1|Por	4	102	9	15250	3.9	0	8.2e-05
developmental process involved in reproduction (GO:0003006)	biological_process	D3-5	Igf2|Krt19|Stc1|Sycp3|Wt1|Ccn1|Cga|Cyp19a1|Etnk2|Hp|Inhba|Inhbb|Tmem119|Afp|Ahsg|Crem|Cyp11a1|Cyp17a1|Insl3|Lhcgr|Prlr|Ptx3|Star	23	102	1035	15250	22.5	7	8.63e-05
positive regulation of lipid biosynthetic process (GO:0046889)	biological_process	D3-5	Dab2|Igf2|Ccn1|Cga|Cyp17a1|Por|Scarb1|Star	8	102	99	15250	7.8	1	0.000106668
response to insecticide (GO:0017085)	biological_process	D3-5	Sult1a1|Inhbb|Cyp11a1|Cyp17a1|Star	5	102	23	15250	4.9	0	0.000123219
biphenyl metabolic process (GO:0018879)	biological_process	D3-5	Cyp19a1|Cyp11a1|Cyp17a1|Star	4	102	10	15250	3.9	0	0.000125077
response to toxic substance (GO:0009636)	biological_process	D3-5	Hbb-bs|Sult1a1|Cyp19a1|Hba-a3|Hp|Inhbb|Clic2|Cyp11a1|Cyp17a1|Hba-a1|Hbb|Star	12	102	284	15250	11.8	2	0.000133931
male gonad development (GO:0008584)	biological_process	D3-5	Wt1|Cyp19a1|Inhba|Inhbb|Ahsg|Cyp11a1|Cyp17a1|Insl3|Lhcgr|Star	10	102	185	15250	9.8	1	0.000137482
development of primary male sexual characteristics (GO:0046546)	biological_process	D3-5	Wt1|Cyp19a1|Inhba|Inhbb|Ahsg|Cyp11a1|Cyp17a1|Insl3|Lhcgr|Star	10	102	186	15250	9.8	1	0.000141769
response to organophosphorus (GO:0046683)	biological_process	D3-5	Adipoq|Ezr|Stc1|Wt1|Inhbb|Crem|Cyp11a1|Cyp17a1|Fdx1|Star	10	102	187	15250	9.8	1	0.000146196
response to nutrient levels (GO:0031667)	biological_process	D3-5	Acsl1|Adipoq|Aldh1a2|Eln|H19|Igf2|Igfbp2|Igfbp3|Stc1|Zeb1|Hp|Inhbb|Alb|Cyp11a1|Cyp17a1|Fads1|Por|Star	18	102	679	15250	17.6	5	0.00015177
dibenzo-p-dioxin metabolic process (GO:0018894)	biological_process	D3-5	Cyp19a1|Cyp11a1|Cyp17a1|Star	4	102	11	15250	3.9	0	0.000174589
regulation of lipid biosynthetic process (GO:0046890)	biological_process	D3-5	Dab2|Igf2|Ccn1|Cga|Dhcr7|Cyp17a1|Lhcgr|Por|Scarb1|Star	10	102	192	15250	9.8	1	0.000176562
regulation of steroid metabolic process (GO:0019218)	biological_process	D3-5	Dab2|Igf2|Cga|Dhcr7|Cyp17a1|Lhcgr|Por|Star	8	102	110	15250	7.8	1	0.000198878
response to nutrient (GO:0007584)	biological_process	D3-5	Acsl1|Adipoq|Aldh1a2|Eln|Igfbp2|Stc1|Hp|Alb|Cyp11a1|Fads1|Por|Star	12	102	299	15250	11.8	2	0.000200069
sex differentiation (GO:0007548)	biological_process	D3-5	Wt1|Cga|Cyp19a1|Inhba|Inhbb|Afp|Ahsg|Cyp11a1|Cyp17a1|Insl3|Lhcgr|Ptx3|Star	13	102	358	15250	12.7	2	0.000204065
response to chemical (GO:0042221)	biological_process	D3-5	Acsl1|Adipoq|Adprs|Akap12|Aldh1a2|Cfb|Cma1|Cyp21a1|Dab2|Eln|Ezr|Fabp4|H19|Hbb-bs|Hsd17b1|Igf2|Igfbp2|Igfbp3|Krt19|Lats1|Lsp1|Mx2|Ptgds|Stc1|Sult1a1|Sycp3|Wt1|Zeb1|Ccn1|Cga|Cidea|Cyp19a1|Emd|Hba-a3|Hp|Hsd3b3|Inhba|Inhbb|Ubxn4|Afp|Ahsg|Alb|Clic2|Crem|Ctss|Cyp11a1|Cyp17a1|Fads1|Fdx1|Got1|Hba-a1|Hbb|Hm13|Lhcgr|Por|Prlr|RT1-Bb|Scarb1|Sidt2|Star|Tgfb1i1	61	102	5487	15250	59.8	37	0.000207894
cellular response to follicle-stimulating hormone stimulus (GO:0071372)	biological_process	D3-5	Cyp19a1|Inhba|Cyp11a1|Por|Star	5	102	27	15250	4.9	0	0.000228732
testosterone biosynthetic process (GO:0061370)	biological_process	D3-5	Hsd17b1|Cyp19a1|Cyp11a1|Star	4	102	12	15250	3.9	0	0.000231589
response to extracellular stimulus (GO:0009991)	biological_process	D3-5	Acsl1|Adipoq|Aldh1a2|Eln|H19|Igf2|Igfbp2|Igfbp3|Stc1|Zeb1|Hp|Inhbb|Alb|Cyp11a1|Cyp17a1|Fads1|Por|Star	18	102	710	15250	17.6	5	0.000248895
organic hydroxy compound metabolic process (GO:1901615)	biological_process	D3-5	Aldh1a2|Dab2|Hsd17b1|Sult1a1|Cga|Cyp19a1|Dhcr7|Cyp11a1|Cyp17a1|Fdx1|Got1|Lhcgr|Por|Scarb1|Star	15	102	505	15250	14.7	3	0.000316558
positive regulation of lipid metabolic process (GO:0045834)	biological_process	D3-5	Adipoq|Dab2|Igf2|Ccn1|Cga|Cyp17a1|Por|Scarb1|Star	9	102	164	15250	8.8	1	0.000371127
olefinic compound biosynthetic process (GO:0120255)	biological_process	D3-5	Dab2|Hsd17b1|Cyp19a1|Cyp11a1|Star	5	102	31	15250	4.9	0	0.000429716
estrogen metabolic process (GO:0008210)	biological_process	D3-5	Hsd17b1|Hsd17b8|Sult1a1|Cyp19a1|Star	5	102	31	15250	4.9	0	0.000429716
male sex differentiation (GO:0046661)	biological_process	D3-5	Wt1|Cyp19a1|Inhba|Inhbb|Ahsg|Cyp11a1|Cyp17a1|Insl3|Lhcgr|Star	10	102	217	15250	9.8	1	0.000444377
response to purine-containing compound (GO:0014074)	biological_process	D3-5	Adipoq|Ezr|Stc1|Wt1|Inhbb|Crem|Cyp11a1|Cyp17a1|Fdx1|Star	10	102	219	15250	9.8	1	0.000475778
regulation of hormone biosynthetic process (GO:0046885)	biological_process	D3-5	Dab2|Igf2|Cyp17a1|Lhcgr|Por	5	102	32	15250	4.9	0	0.000485194
multi-organism process (GO:0051704)	biological_process	D3-5	Fuom|Igf2|Igfbp2|Igfbp3|Mx2|Ptgds|Rspo1|Stc1|Sycp3|Tekt3|Wt1|Hp|Inhba|Inhbb|Tmem119|Afp|Crem|Cyp11a1|Cyp17a1|Insl3|Lhcgr|Ptx3	22	102	1090	15250	21.6	7	0.000542231
response to organonitrogen compound (GO:0010243)	biological_process	D3-5	Adipoq|Cyp21a1|Ezr|H19|Igf2|Igfbp3|Stc1|Wt1|Zeb1|Cyp19a1|Hp|Inhbb|Ubxn4|Ahsg|Crem|Cyp11a1|Cyp17a1|Fads1|Fdx1|Got1|Hm13|Lhcgr|Por|RT1-Bb|Star	25	102	1367	15250	24.5	9	0.000567834
response to follicle-stimulating hormone (GO:0032354)	biological_process	D3-5	Cyp19a1|Inhba|Cyp11a1|Por|Star	5	102	34	15250	4.9	0	0.000636464
cellular response to oxygen-containing compound (GO:1901701)	biological_process	D3-5	Adipoq|Adprs|Aldh1a2|Cma1|Cyp21a1|Eln|Ezr|Igf2|Igfbp3|Stc1|Wt1|Zeb1|Cyp19a1|Inhba|Inhbb|Ahsg|Cyp11a1|Cyp17a1|Fdx1|Got1|Lhcgr|Por|RT1-Bb|Scarb1|Sidt2|Star	26	102	1478	15250	25.5	10	0.00067857
small molecule metabolic process (GO:0044281)	biological_process	D3-5	Acsl1|Adipoq|Adpgk|Aldh1a2|Cyp21a1|Dab2|Fabp4|Fuom|Hsd17b1|Hsd17b8|Igf2|Igfbp3|Ptgds|Sult1a1|Cyp19a1|Dhcr7|Afp|Crem|Cyp11a1|Cyp17a1|Fads1|Fdx1|Got1|Lhcgr|Por|Scarb1|Star	27	102	1578	15250	26.5	11	0.00069372
regulation of lipid metabolic process (GO:0019216)	biological_process	D3-5	Adipoq|Dab2|Igf2|Ccn1|Cga|Cidea|Dhcr7|Cyp17a1|Lhcgr|Por|Scarb1|Star	12	102	350	15250	11.8	2	0.000791828
developmental process (GO:0032502)	biological_process	D3-5	Abi1|Adipoq|Aldh1a2|Cdh11|Cma1|Dab2|Deaf1|Drosha|Eln|Ezr|Fabp4|Fmod|Fuom|H19|Hsd17b1|Igf2|Igfbp2|Igfbp3|Krt19|Lats1|Maf|Myrf|Podxl|Ssbp3|Stc1|Sycp3|Wt1|Zeb1|Ccn1|Cga|Cyp19a1|Dhcr7|Emd|Etnk2|Hist1h4b|Hp|Hsd3b3|Inhba|Inhbb|Tmem119|Afp|Ahsg|Crem|Ctss|Cyp11a1|Cyp17a1|Fads1|Fdx1|Got1|Hba-a1|Hbb|Hm13|Insl3|Lhcgr|Mrap|Por|Prlr|Ptx3|RT1-Bb|Sidt2|Star|Tgfb1i1	62	102	5882	15250	60.8	39	0.000909496
multicellular organismal reproductive process (GO:0048609)	biological_process	D3-5	Fuom|Ptgds|Rspo1|Stc1|Sycp3|Tekt3|Wt1|Cyp19a1|Hp|Inhba|Inhbb|Tmem119|Afp|Crem|Cyp11a1|Cyp17a1|Insl3|Lhcgr|Ptx3	19	102	877	15250	18.6	6	0.000991308
multi-organism reproductive process (GO:0044703)	biological_process	D3-5	Fuom|Igf2|Igfbp2|Igfbp3|Ptgds|Rspo1|Stc1|Sycp3|Tekt3|Wt1|Hp|Inhba|Inhbb|Tmem119|Afp|Crem|Cyp11a1|Cyp17a1|Insl3|Lhcgr|Ptx3	21	102	1056	15250	20.6	7	0.00109207
multicellular organism reproduction (GO:0032504)	biological_process	D3-5	Fuom|Ptgds|Rspo1|Stc1|Sycp3|Tekt3|Wt1|Cyp19a1|Hp|Inhba|Inhbb|Tmem119|Afp|Crem|Cyp11a1|Cyp17a1|Insl3|Lhcgr|Ptx3	19	102	893	15250	18.6	6	0.00125469
response to nitrogen compound (GO:1901698)	biological_process	D3-5	Adipoq|Cyp21a1|Ezr|H19|Igf2|Igfbp3|Stc1|Wt1|Zeb1|Cyp19a1|Hp|Inhbb|Ubxn4|Ahsg|Crem|Cyp11a1|Cyp17a1|Fads1|Fdx1|Got1|Hm13|Lhcgr|Por|RT1-Bb|Star	25	102	1445	15250	24.5	10	0.00135923
regulation of biological quality (GO:0065008)	biological_process	D3-5	Acsl1|Adipoq|Akap12|Aldh1a2|Cma1|Cyp21a1|Dab2|Eln|Ezr|Fabp4|Hsd17b1|Hsd17b8|Igf2|Igfbp3|Lats1|Mx2|Stc1|Sult1a1|Tekt3|Cga|Cidea|Cyp19a1|Dhcr7|Hsd3b3|Inhba|Inhbb|Pla2g2a|Tmem119|Afp|Ahsg|Alb|Calb2|Clic2|Ctss|Cyp11a1|Cyp17a1|Fdx1|Got1|Hba-a1|Hbb|Lhcgr|Por|Prlr|Scarb1|Sidt2|Star	46	102	3829	15250	45.1	26	0.0016838
positive regulation of biological process (GO:0048518)	biological_process	D3-5	Abi1|Acsl1|Adipoq|Akap12|Aldh1a2|Cfb|Cma1|Dab2|Deaf1|Drosha|Ezr|Fabp4|Igf2|Igfbp2|Igfbp3|Kansl3|Lats1|Maf|Myrf|Podxl|Rspo1|Slain2|Ssbp3|Stc1|Wt1|Zeb1|Zfp39|Ccn1|Cga|Cidea|Cyp19a1|Emd|Hba-a3|Hp|Inhba|Inhbb|Pla2g2a|Spon1|Tmem119|Ahsg|Alb|Calb2|Clic2|Crem|Ctss|Cyp17a1|Got1|Hbb|Insl3|Lhcgr|Mrap|Niban1|Por|Prlr|Ptx3|RT1-Bb|Scarb1|Star|Tgfb1i1	59	102	5603	15250	57.8	37	0.00216438
system development (GO:0048731)	biological_process	D3-5	Abi1|Adipoq|Aldh1a2|Cdh11|Cma1|Dab2|Deaf1|Drosha|Eln|Fmod|Fuom|H19|Hsd17b1|Igf2|Krt19|Lats1|Maf|Myrf|Podxl|Ssbp3|Stc1|Wt1|Zeb1|Ccn1|Cga|Cyp19a1|Dhcr7|Emd|Etnk2|Hist1h4b|Hp|Hsd3b3|Inhba|Inhbb|Tmem119|Afp|Ahsg|Ctss|Cyp11a1|Cyp17a1|Fdx1|Hba-a1|Hbb|Insl3|Lhcgr|Por|Prlr|Ptx3|RT1-Bb|Sidt2|Star|Tgfb1i1	52	102	4645	15250	51	31	0.00216438
endocrine system development (GO:0035270)	biological_process	D3-5	Aldh1a2|Wt1|Cga|Cyp19a1|Inhbb|Cyp17a1|Fdx1|Sidt2	8	102	162	15250	7.8	1	0.00242937
alcohol metabolic process (GO:0006066)	biological_process	D3-5	Aldh1a2|Dab2|Sult1a1|Dhcr7|Cyp11a1|Fdx1|Got1|Lhcgr|Por|Scarb1|Star	11	102	332	15250	10.8	2	0.0025174
organic hydroxy compound biosynthetic process (GO:1901617)	biological_process	D3-5	Dab2|Hsd17b1|Cyp19a1|Dhcr7|Cyp11a1|Got1|Lhcgr|Por|Star	9	102	216	15250	8.8	1	0.00263282
response to drug (GO:0042493)	biological_process	D3-5	Acsl1|Adipoq|Eln|Fabp4|Igf2|Igfbp2|Igfbp3|Cyp19a1|Hp|Inhba|Cyp11a1|Cyp17a1|Lhcgr|Por|Star	15	102	618	15250	14.7	4	0.00267635
cellular ketone metabolic process (GO:0042180)	biological_process	D3-5	Adipoq|Cyp21a1|Dab2|Hsd17b1|Cyp19a1|Afp|Cyp11a1|Cyp17a1|Star	9	102	219	15250	8.8	1	0.00287357
regulation of hormone metabolic process (GO:0032350)	biological_process	D3-5	Dab2|Igf2|Cyp17a1|Lhcgr|Por	5	102	49	15250	4.9	0	0.00327593
response to stress (GO:0006950)	biological_process	D3-5	Adipoq|Adprs|Baz1b|Cfb|Cma1|Dab2|Deaf1|Drosha|Eln|Ezr|Fabp4|Fmod|H19|Igf2|Igfbp3|Lsp1|Mx2|Stc1|Sycp3|Ccn1|Cidea|Cyp19a1|Hba-a3|Hp|Inhbb|Pla2g2a|Ubxn4|Ahsg|Alb|Ctss|Cyp11a1|Cyp17a1|Fads1|Got1|Hbb|Hm13|Insl3|Niban1|Ptx3|RT1-Bb|Star|Tgfb1i1	42	102	3439	15250	41.2	23	0.00336315
response to peptide hormone (GO:0043434)	biological_process	D3-5	Adipoq|Cyp21a1|H19|Igf2|Igfbp3|Hp|Inhbb|Ahsg|Cyp11a1|Fads1|Got1|Lhcgr|Por|Star	14	102	558	15250	13.7	4	0.00350516
ketone biosynthetic process (GO:0042181)	biological_process	D3-5	Dab2|Hsd17b1|Cyp19a1|Cyp11a1|Star	5	102	50	15250	4.9	0	0.00350516
response to external stimulus (GO:0009605)	biological_process	D3-5	Acsl1|Adipoq|Akap12|Aldh1a2|Cfb|Cma1|Drosha|Eln|Fabp4|H19|Igf2|Igfbp2|Igfbp3|Lsp1|Mx2|Stc1|Zeb1|Ccn1|Cyp19a1|Hp|Inhbb|Pla2g2a|Ahsg|Alb|Ctss|Cyp11a1|Cyp17a1|Fads1|Got1|Hba-a1|Por|Prlr|Ptx3|RT1-Bb|Scarb1|Star	36	102	2735	15250	35.3	18	0.00359546
regulation of transmembrane receptor protein serine/threonine kinase signaling pathway (GO:0090092)	biological_process	D3-5	Dab2|Lats1|Zeb1|Ccn1|Cidea|Inhba|Inhbb|Got1|Tgfb1i1	9	102	230	15250	8.8	2	0.00397336
anatomical structure development (GO:0048856)	biological_process	D3-5	Abi1|Adipoq|Aldh1a2|Cdh11|Cma1|Dab2|Deaf1|Drosha|Eln|Ezr|Fmod|Fuom|H19|Hsd17b1|Igf2|Igfbp2|Igfbp3|Krt19|Lats1|Maf|Myrf|Podxl|Ssbp3|Stc1|Sycp3|Wt1|Zeb1|Ccn1|Cga|Cyp19a1|Dhcr7|Emd|Etnk2|Hist1h4b|Hp|Hsd3b3|Inhba|Inhbb|Tmem119|Afp|Ahsg|Ctss|Cyp11a1|Cyp17a1|Fdx1|Hba-a1|Hbb|Hm13|Insl3|Lhcgr|Por|Prlr|Ptx3|RT1-Bb|Sidt2|Star|Tgfb1i1	57	102	5449	15250	55.9	36	0.00408965
multicellular organism development (GO:0007275)	biological_process	D3-5	Abi1|Adipoq|Aldh1a2|Cdh11|Cma1|Dab2|Deaf1|Drosha|Eln|Fmod|Fuom|H19|Hsd17b1|Igf2|Igfbp2|Krt19|Lats1|Maf|Myrf|Podxl|Ssbp3|Stc1|Wt1|Zeb1|Ccn1|Cga|Cyp19a1|Dhcr7|Emd|Etnk2|Hist1h4b|Hp|Hsd3b3|Inhba|Inhbb|Tmem119|Afp|Ahsg|Ctss|Cyp11a1|Cyp17a1|Fdx1|Hba-a1|Hbb|Hm13|Insl3|Lhcgr|Por|Prlr|Ptx3|RT1-Bb|Sidt2|Star|Tgfb1i1	54	102	5034	15250	52.9	34	0.00408965
glucocorticoid metabolic process (GO:0008211)	biological_process	D3-5	Cyp21a1|Cyp11a1|Cyp17a1|Star	4	102	26	15250	3.9	0	0.00414178
cellular response to transforming growth factor beta stimulus (GO:0071560)	biological_process	D3-5	Dab2|Eln|Lats1|Zeb1|Cidea|Cyp11a1|Got1|Star|Tgfb1i1	9	102	234	15250	8.8	2	0.00436971
androgen metabolic process (GO:0008209)	biological_process	D3-5	Hsd17b8|Cyp19a1|Cyp17a1|Scarb1	4	102	27	15250	3.9	0	0.00474139
response to transforming growth factor beta (GO:0071559)	biological_process	D3-5	Dab2|Eln|Lats1|Zeb1|Cidea|Cyp11a1|Got1|Star|Tgfb1i1	9	102	239	15250	8.8	2	0.00505794
small molecule biosynthetic process (GO:0044283)	biological_process	D3-5	Adipoq|Aldh1a2|Dab2|Hsd17b1|Hsd17b8|Ptgds|Cyp19a1|Dhcr7|Cyp11a1|Fads1|Got1|Lhcgr|Por|Star	14	102	585	15250	13.7	4	0.00534454
hydrogen peroxide catabolic process (GO:0042744)	biological_process	D3-5	Hba-a3|Hp|Hba-a1|Hbb	4	102	28	15250	3.9	0	0.00534454
cell differentiation (GO:0030154)	biological_process	D3-5	Abi1|Adipoq|Aldh1a2|Cdh11|Dab2|Drosha|Ezr|Fabp4|Fuom|H19|Igf2|Igfbp3|Krt19|Lats1|Maf|Myrf|Podxl|Ssbp3|Stc1|Sycp3|Wt1|Zeb1|Ccn1|Cyp19a1|Dhcr7|Emd|Hist1h4b|Inhba|Inhbb|Tmem119|Cyp11a1|Cyp17a1|Got1|Hba-a1|Hbb|Insl3|Mrap|Por|Prlr|Ptx3|RT1-Bb|Sidt2|Star|Tgfb1i1	44	102	3778	15250	43.1	25	0.00559394
epithelium development (GO:0060429)	biological_process	D3-5	Abi1|Adipoq|Aldh1a2|Dab2|Deaf1|Ezr|H19|Lats1|Maf|Podxl|Ssbp3|Stc1|Wt1|Zeb1|Ccn1|Inhba|Cyp11a1|Prlr|Sidt2|Tgfb1i1	20	102	1118	15250	19.6	7	0.0066438
follicle-stimulating hormone secretion (GO:0046884)	biological_process	D3-5	Cga|Inhba|Inhbb	3	102	11	15250	2.9	0	0.00701554
cellular oxidant detoxification (GO:0098869)	biological_process	D3-5	Hbb-bs|Hba-a3|Hp|Clic2|Hba-a1|Hbb	6	102	97	15250	5.9	1	0.00703317
regulation of multicellular organismal process (GO:0051239)	biological_process	D3-5	Acsl1|Adipoq|Akap12|Cma1|Dab2|Drosha|Ezr|Fabp4|Igf2|Lats1|Maf|Myrf|Ptgds|Rspo1|Stc1|Wt1|Zeb1|Ccn1|Cga|Cidea|Cyp19a1|Hist1h4b|Inhba|Inhbb|Tmem119|Ahsg|Alb|Ctss|Hba-a1|Insl3|Por|Prlr|Star|Tgfb1i1	34	102	2607	15250	33.3	17	0.00720055
female gamete generation (GO:0007292)	biological_process	D3-5	Sycp3|Inhba|Inhbb|Afp|Cyp17a1|Insl3|Ptx3	7	102	143	15250	6.9	1	0.00720055
female gonad development (GO:0008585)	biological_process	D3-5	Wt1|Cyp19a1|Inhba|Inhbb|Afp|Lhcgr|Ptx3	7	102	145	15250	6.9	1	0.00774883
lipid localization (GO:0010876)	biological_process	D3-5	Acsl1|Adipoq|Dab2|Fabp4|Igfbp3|Cidea|Cyp19a1|Inhba|Pla2g2a|Lhcgr|Scarb1|Star	12	102	459	15250	11.8	3	0.00801231
regulation of transforming growth factor beta receptor signaling pathway (GO:0017015)	biological_process	D3-5	Dab2|Lats1|Zeb1|Cidea|Got1|Tgfb1i1	6	102	100	15250	5.9	1	0.00801231
glomerular visceral epithelial cell development (GO:0072015)	biological_process	D3-5	Adipoq|Podxl|Wt1	3	102	12	15250	2.9	0	0.00873702
development of primary female sexual characteristics (GO:0046545)	biological_process	D3-5	Wt1|Cyp19a1|Inhba|Inhbb|Afp|Lhcgr|Ptx3	7	102	149	15250	6.9	1	0.00888952
cellular developmental process (GO:0048869)	biological_process	D3-5	Abi1|Adipoq|Aldh1a2|Cdh11|Dab2|Drosha|Ezr|Fabp4|Fuom|H19|Igf2|Igfbp3|Krt19|Lats1|Maf|Myrf|Podxl|Ssbp3|Stc1|Sycp3|Wt1|Zeb1|Ccn1|Cyp19a1|Dhcr7|Emd|Hist1h4b|Inhba|Inhbb|Tmem119|Cyp11a1|Cyp17a1|Got1|Hba-a1|Hbb|Insl3|Mrap|Por|Prlr|Ptx3|RT1-Bb|Sidt2|Star|Tgfb1i1	44	102	3865	15250	43.1	26	0.00901835
organ growth (GO:0035265)	biological_process	D3-5	Igf2|Lats1|Stc1|Wt1|Cga|Cyp19a1|Por|Prlr	8	102	203	15250	7.8	1	0.00901835
regulation of cellular response to transforming growth factor beta stimulus (GO:1903844)	biological_process	D3-5	Dab2|Lats1|Zeb1|Cidea|Got1|Tgfb1i1	6	102	103	15250	5.9	1	0.00901835
gland development (GO:0048732)	biological_process	D3-5	Aldh1a2|Deaf1|H19|Igf2|Lats1|Wt1|Cga|Cyp19a1|Hp|Inhbb|Afp|Cyp17a1|Fdx1|Prlr	14	102	623	15250	13.7	4	0.00916027
cellular response to organonitrogen compound (GO:0071417)	biological_process	D3-5	Adipoq|Cyp21a1|Ezr|Igf2|Stc1|Wt1|Zeb1|Inhbb|Ahsg|Cyp11a1|Fdx1|Got1|Lhcgr|Por|RT1-Bb|Star	16	102	794	15250	15.7	5	0.00964705
benzene-containing compound metabolic process (GO:0042537)	biological_process	D3-5	Cyp19a1|Cyp11a1|Cyp17a1|Star	4	102	34	15250	3.9	0	0.0100891
epithelial cell differentiation (GO:0030855)	biological_process	D3-5	Adipoq|Dab2|Ezr|H19|Lats1|Maf|Podxl|Stc1|Wt1|Zeb1|Cyp11a1|Prlr|Sidt2|Tgfb1i1	14	102	631	15250	13.7	4	0.0102412
glomerular epithelial cell development (GO:0072310)	biological_process	D3-5	Adipoq|Podxl|Wt1	3	102	13	15250	2.9	0	0.0103914
cellular response to epinephrine stimulus (GO:0071872)	biological_process	D3-5	Adipoq|Fdx1|Star	3	102	13	15250	2.9	0	0.0103914
ovulation (GO:0030728)	biological_process	D3-5	Inhba|Inhbb|Afp|Cyp17a1	4	102	35	15250	3.9	0	0.01097
positive regulation of transmembrane receptor protein serine/threonine kinase signaling pathway (GO:0090100)	biological_process	D3-5	Dab2|Ccn1|Inhba|Inhbb|Got1|Tgfb1i1	6	102	109	15250	5.9	1	0.0115815
response to peptide (GO:1901652)	biological_process	D3-5	Adipoq|Cyp21a1|H19|Igf2|Igfbp3|Hp|Inhbb|Ahsg|Cyp11a1|Fads1|Got1|Lhcgr|Por|Star	14	102	646	15250	13.7	4	0.0125132
response to carbohydrate (GO:0009743)	biological_process	D3-5	Adipoq|Cma1|Eln|Cyp19a1|Hp|Cyp11a1|Fads1|Got1|Sidt2|Star	10	102	343	15250	9.8	2	0.0125132
cellular detoxification (GO:1990748)	biological_process	D3-5	Hbb-bs|Hba-a3|Hp|Clic2|Hba-a1|Hbb	6	102	111	15250	5.9	1	0.0125132
lipid transport (GO:0006869)	biological_process	D3-5	Acsl1|Adipoq|Dab2|Fabp4|Igfbp3|Cyp19a1|Inhba|Pla2g2a|Lhcgr|Scarb1|Star	11	102	414	15250	10.8	3	0.0125605
transmembrane receptor protein serine/threonine kinase signaling pathway (GO:0007178)	biological_process	D3-5	Dab2|Lats1|Zeb1|Ccn1|Cidea|Inhba|Inhbb|Afp|Got1|Tgfb1i1	10	102	346	15250	9.8	2	0.013212
sexual reproduction (GO:0019953)	biological_process	D3-5	Fuom|Ptgds|Rspo1|Sycp3|Wt1|Hp|Inhba|Inhbb|Tmem119|Afp|Crem|Cyp11a1|Cyp17a1|Insl3|Lhcgr|Ptx3	16	102	823	15250	15.7	6	0.0133502
chordate embryonic development (GO:0043009)	biological_process	D3-5	Abi1|Aldh1a2|Dab2|Deaf1|H19|Igf2|Krt19|Lats1|Ssbp3|Zeb1|Ccn1|Etnk2|Hba-a1|Hm13|Insl3	15	102	740	15250	14.7	5	0.0140601
response to L-ascorbic acid (GO:0033591)	biological_process	D3-5	Eln|Hp|Cyp11a1	3	102	15	15250	2.9	0	0.0151499
basement membrane disassembly (GO:0034769)	biological_process	D3-5	Cma1|Ctss	2	102	3	15250	2	0	0.0159589
embryo development ending in birth or egg hatching (GO:0009792)	biological_process	D3-5	Abi1|Aldh1a2|Dab2|Deaf1|H19|Igf2|Krt19|Lats1|Ssbp3|Zeb1|Ccn1|Etnk2|Hba-a1|Hm13|Insl3	15	102	752	15250	14.7	5	0.0164213
positive regulation of lipid localization (GO:1905954)	biological_process	D3-5	Acsl1|Adipoq|Dab2|Cidea|Cyp19a1|Scarb1	6	102	118	15250	5.9	1	0.0165139
cellular response to peptide hormone stimulus (GO:0071375)	biological_process	D3-5	Adipoq|Cyp21a1|Igf2|Inhbb|Ahsg|Cyp11a1|Got1|Lhcgr|Por|Star	10	102	359	15250	9.8	2	0.0167983
female sex differentiation (GO:0046660)	biological_process	D3-5	Wt1|Cyp19a1|Inhba|Inhbb|Afp|Lhcgr|Ptx3	7	102	170	15250	6.9	1	0.0167983
ovulation cycle process (GO:0022602)	biological_process	D3-5	Cyp19a1|Inhba|Afp|Lhcgr|Ptx3	5	102	75	15250	4.9	1	0.0167983
gamete generation (GO:0007276)	biological_process	D3-5	Ptgds|Rspo1|Sycp3|Wt1|Hp|Inhba|Inhbb|Tmem119|Afp|Crem|Cyp17a1|Insl3|Lhcgr|Ptx3	14	102	673	15250	13.7	5	0.0174875
response to herbicide (GO:0009635)	biological_process	D3-5	Cyp19a1|Cyp17a1|Star	3	102	16	15250	2.9	0	0.0175101
adrenal gland development (GO:0030325)	biological_process	D3-5	Wt1|Cyp19a1|Cyp17a1|Fdx1	4	102	41	15250	3.9	0	0.0179846
oxoacid metabolic process (GO:0043436)	biological_process	D3-5	Acsl1|Adipoq|Adpgk|Aldh1a2|Fabp4|Hsd17b8|Ptgds|Sult1a1|Cyp19a1|Crem|Cyp11a1|Cyp17a1|Fads1|Got1|Por|Star	16	102	856	15250	15.7	6	0.0192584
cellular response to nitrogen compound (GO:1901699)	biological_process	D3-5	Adipoq|Cyp21a1|Ezr|Igf2|Stc1|Wt1|Zeb1|Inhbb|Ahsg|Cyp11a1|Fdx1|Got1|Lhcgr|Por|RT1-Bb|Star	16	102	858	15250	15.7	6	0.0196427
tissue development (GO:0009888)	biological_process	D3-5	Abi1|Adipoq|Aldh1a2|Dab2|Deaf1|Eln|Ezr|H19|Igf2|Lats1|Maf|Podxl|Ssbp3|Stc1|Wt1|Zeb1|Ccn1|Emd|Inhba|Tmem119|Ahsg|Cyp11a1|Por|Prlr|Sidt2|Tgfb1i1	26	102	1863	15250	25.5	12	0.0196549
cellular response to toxic substance (GO:0097237)	biological_process	D3-5	Hbb-bs|Hba-a3|Hp|Clic2|Hba-a1|Hbb	6	102	124	15250	5.9	1	0.0200586
detoxification (GO:0098754)	biological_process	D3-5	Hbb-bs|Hba-a3|Hp|Clic2|Hba-a1|Hbb	6	102	124	15250	5.9	1	0.0200586
embryo development (GO:0009790)	biological_process	D3-5	Abi1|Adipoq|Aldh1a2|Dab2|Deaf1|H19|Igf2|Krt19|Lats1|Ssbp3|Wt1|Zeb1|Ccn1|Etnk2|Inhba|Hba-a1|Hm13|Insl3|Tgfb1i1	19	102	1148	15250	18.6	8	0.0210729
rhythmic process (GO:0048511)	biological_process	D3-5	Adipoq|Ptgds|Cyp19a1|Inhba|Afp|Alb|Crem|Lhcgr|Ptx3|Star	10	102	373	15250	9.8	2	0.0212808
enzyme linked receptor protein signaling pathway (GO:0007167)	biological_process	D3-5	Adipoq|Dab2|Igf2|Igfbp2|Igfbp3|Lats1|Zeb1|Ccn1|Cidea|Inhba|Inhbb|Afp|Ahsg|Got1|Prlr|Tgfb1i1	16	102	876	15250	15.7	6	0.023729
glucocorticoid biosynthetic process (GO:0006704)	biological_process	D3-5	Cyp21a1|Cyp11a1|Cyp17a1	3	102	18	15250	2.9	0	0.023729
cholesterol metabolic process (GO:0008203)	biological_process	D3-5	Dhcr7|Cyp11a1|Fdx1|Por|Scarb1|Star	6	102	129	15250	5.9	1	0.0240611
organic acid metabolic process (GO:0006082)	biological_process	D3-5	Acsl1|Adipoq|Adpgk|Aldh1a2|Fabp4|Hsd17b8|Ptgds|Sult1a1|Cyp19a1|Crem|Cyp11a1|Cyp17a1|Fads1|Got1|Por|Star	16	102	886	15250	15.7	6	0.0266237
seminiferous tubule development (GO:0072520)	biological_process	D3-5	Wt1|Inhbb|Lhcgr	3	102	19	15250	2.9	0	0.0268129
glomerular visceral epithelial cell differentiation (GO:0072112)	biological_process	D3-5	Adipoq|Podxl|Wt1	3	102	19	15250	2.9	0	0.0268129
renal filtration cell differentiation (GO:0061318)	biological_process	D3-5	Adipoq|Podxl|Wt1	3	102	19	15250	2.9	0	0.0268129
response to epinephrine (GO:0071871)	biological_process	D3-5	Adipoq|Fdx1|Star	3	102	19	15250	2.9	0	0.0268129
positive regulation of ovulation (GO:0060279)	biological_process	D3-5	Inhba|Inhbb	2	102	4	15250	2	0	0.0268129
positive regulation of glycogen (starch) synthase activity (GO:2000467)	biological_process	D3-5	Adipoq|Igf2	2	102	4	15250	2	0	0.0268129
positive regulation of cellular process (GO:0048522)	biological_process	D3-5	Abi1|Acsl1|Adipoq|Akap12|Aldh1a2|Dab2|Deaf1|Ezr|Fabp4|Igf2|Igfbp2|Igfbp3|Kansl3|Lats1|Maf|Myrf|Podxl|Rspo1|Slain2|Ssbp3|Wt1|Zeb1|Zfp39|Ccn1|Cyp19a1|Emd|Hba-a3|Hp|Inhba|Inhbb|Pla2g2a|Spon1|Tmem119|Ahsg|Calb2|Clic2|Crem|Ctss|Cyp17a1|Got1|Hbb|Insl3|Lhcgr|Mrap|Niban1|Por|Prlr|Ptx3|RT1-Bb|Scarb1|Star|Tgfb1i1	52	102	5174	15250	51	35	0.0277727
sterol metabolic process (GO:0016125)	biological_process	D3-5	Dhcr7|Cyp11a1|Fdx1|Por|Scarb1|Star	6	102	135	15250	5.9	1	0.0290587
regulation of lipid localization (GO:1905952)	biological_process	D3-5	Acsl1|Adipoq|Dab2|Igfbp3|Cidea|Cyp19a1|Scarb1	7	102	192	15250	6.9	1	0.0299047
gonadotropin secretion (GO:0032274)	biological_process	D3-5	Cga|Inhba|Inhbb	3	102	20	15250	2.9	0	0.0299047
glomerular epithelial cell differentiation (GO:0072311)	biological_process	D3-5	Adipoq|Podxl|Wt1	3	102	20	15250	2.9	0	0.0299047
response to fungicide (GO:0060992)	biological_process	D3-5	Cyp11a1|Cyp17a1|Star	3	102	20	15250	2.9	0	0.0299047
cell population proliferation (GO:0008283)	biological_process	D3-5	Adipoq|Aldh1a2|Dab2|Deaf1|Fabp4|Igf2|Igfbp2|Igfbp3|Ptgds|Rspo1|Ssbp3|Stc1|Wt1|Zeb1|Ccn1|Dhcr7|Emd|Inhba|Tmem119|Cnn1|Insl3|Por|Prlr|RT1-Bb|Scarb1|Sidt2	26	102	1929	15250	25.5	13	0.0300426
growth (GO:0040007)	biological_process	D3-5	Dab2|Ezr|Igf2|Igfbp2|Igfbp3|Lats1|Stc1|Wt1|Cga|Cyp19a1|Dhcr7|Etnk2|Inhba|Ahsg|Por|Prlr|Ptx3	17	102	1001	15250	16.7	7	0.0315781
regulation of cell population proliferation (GO:0042127)	biological_process	D3-5	Adipoq|Aldh1a2|Dab2|Deaf1|Fabp4|Igf2|Igfbp2|Igfbp3|Ptgds|Rspo1|Ssbp3|Wt1|Zeb1|Ccn1|Dhcr7|Emd|Inhba|Tmem119|Cnn1|Insl3|Por|Prlr|RT1-Bb	23	102	1621	15250	22.5	11	0.0348858
cellular response to organic cyclic compound (GO:0071407)	biological_process	D3-5	Adipoq|Dab2|Eln|Ezr|Igfbp3|Lats1|Stc1|Wt1|Inhba|Inhbb|Cyp11a1|Fdx1|RT1-Bb|Star	14	102	739	15250	13.7	5	0.0375773
secondary alcohol metabolic process (GO:1902652)	biological_process	D3-5	Dhcr7|Cyp11a1|Fdx1|Por|Scarb1|Star	6	102	143	15250	5.9	1	0.0375773
progesterone metabolic process (GO:0042448)	biological_process	D3-5	Cyp21a1|Afp|Cyp17a1	3	102	22	15250	2.9	0	0.0386114
regulation of alcohol biosynthetic process (GO:1902930)	biological_process	D3-5	Dab2|Dhcr7|Lhcgr|Por	4	102	53	15250	3.9	0	0.0401919
hydrogen peroxide metabolic process (GO:0042743)	biological_process	D3-5	Hba-a3|Hp|Hba-a1|Hbb	4	102	53	15250	3.9	0	0.0401919
regulation of metanephros development (GO:0072215)	biological_process	D3-5	Adipoq|Wt1	2	102	5	15250	2	0	0.0404482
regulation of ovulation (GO:0060278)	biological_process	D3-5	Inhba|Inhbb	2	102	5	15250	2	0	0.0404482
dicarboxylic acid metabolic process (GO:0043648)	biological_process	D3-5	Cyp19a1|Cyp11a1|Cyp17a1|Got1|Star	5	102	96	15250	4.9	1	0.0421237
carboxylic acid metabolic process (GO:0019752)	biological_process	D3-5	Acsl1|Adipoq|Adpgk|Aldh1a2|Fabp4|Hsd17b8|Ptgds|Cyp19a1|Crem|Cyp11a1|Cyp17a1|Fads1|Got1|Por|Star	15	102	842	15250	14.7	6	0.0422785
monocarboxylic acid metabolic process (GO:0032787)	biological_process	D3-5	Acsl1|Adipoq|Adpgk|Aldh1a2|Fabp4|Hsd17b8|Ptgds|Cyp19a1|Crem|Fads1|Por|Star	12	102	578	15250	11.8	4	0.0429548
cellular response to lipid (GO:0071396)	biological_process	D3-5	Aldh1a2|Dab2|Eln|Igfbp3|Lats1|Stc1|Inhba|Inhbb|Cyp11a1|Cyp17a1|Fdx1|RT1-Bb|Scarb1|Star	14	102	756	15250	13.7	5	0.0448107
response to metal ion (GO:0010038)	biological_process	D3-5	Eln|Fabp4|Hsd17b1|Igfbp2|Cyp19a1|Hp|Inhbb|Alb|Cyp11a1|Got1|Star	11	102	501	15250	10.8	3	0.0465658
C21-steroid hormone biosynthetic process (GO:0006700)	biological_process	D3-5	Cyp21a1|Dab2|Cyp11a1	3	102	24	15250	2.9	0	0.0472352
glomerular epithelium development (GO:0072010)	biological_process	D3-5	Adipoq|Podxl|Wt1	3	102	24	15250	2.9	0	0.0472352
rno04913 Ovarian steroidogenesis	kegg_pathway	D3-5	Hsd17b1|Cga|Cyp19a1|Hsd3b3|Cyp11a1|Cyp17a1|Lhcgr|Scarb1|Star	9	65	53	7894	13.8	0	1.09e-07
rno04927 Cortisol synthesis and secretion	kegg_pathway	D3-5	Cyp21a1|Hsd3b3|Cyp11a1|Cyp17a1|Mrap|Scarb1|Star	7	65	68	7894	10.8	1	0.000200502
rno00140 Steroid hormone biosynthesis	kegg_pathway	D3-5	Cyp21a1|Hsd17b1|Hsd17b8|Cyp19a1|Hsd3b3|Cyp11a1|Cyp17a1	7	65	79	7894	10.8	1	0.000372279
rno05143 African trypanosomiasis	kegg_pathway	D3-5	Hbb-bs|Hba-a3|Hba-a1|Hbb|Hbb-b1	5	65	38	7894	7.7	0	0.0010971
rno05144 Malaria	kegg_pathway	D3-5	Hbb-bs|Hba-a3|Hba-a1|Hbb|Hbb-b1	5	65	53	7894	7.7	0	0.00456281
rno04934 Cushing syndrome	kegg_pathway	D3-5	Cyp21a1|Hsd3b3|Cyp11a1|Cyp17a1|Mrap|Scarb1|Star	7	65	151	7894	10.8	1	0.0124416
response to organic cyclic compound (GO:0014070)	biological_process	K5-8	Bmp4|Crym|Ednrb|Ifih1|Msn|Serpina1|Stc1|Tgfb3|Zfp703|Crem|Cyp17a1|Fdx1|RT1-Bb|Abcb1a|Adh1|Cyp19a1	16	52	1367	15250	30.8	5	0.0265159
hormone metabolic process (GO:0042445)	biological_process	K5-8	Crym|Cyp17a1|Fdx1|Por|Adh1|Cyp19a1|Lhcgr	7	52	213	15250	13.5	1	0.0265159
response to gonadotropin (GO:0034698)	biological_process	K5-8	Cyp17a1|Fdx1|Por|Cyp19a1|Lhcgr	5	52	67	15250	9.6	0	0.0265159
hormone biosynthetic process (GO:0042446)	biological_process	K5-8	Cyp17a1|Fdx1|Por|Cyp19a1|Lhcgr	5	52	68	15250	9.6	0	0.0265159
cellular response to gonadotropin stimulus (GO:0071371)	biological_process	K5-8	Cyp17a1|Por|Cyp19a1|Lhcgr	4	52	38	15250	7.7	0	0.0265159
response to oxygen-containing compound (GO:1901700)	biological_process	K5-8	Bmp4|Crym|Ednrb|Msn|Serpina1|Stc1|Tgfb3|Zfp703|Cnr2|Dlc1|Hbb|Crem|Cyp17a1|Fdx1|Por|RT1-Bb|Abcb1a|Adh1|Cyp19a1|Lhcgr	20	52	2182	15250	38.5	7	0.0346067
positive regulation of hormone biosynthetic process (GO:0046886)	biological_process	K5-8	Cyp17a1|Por|Lhcgr	3	52	14	15250	5.8	0	0.0346067
response to lipid (GO:0033993)	biological_process	K5-8	Bmp4|Crym|Ednrb|Msn|Serpina1|Stc1|Tgfb3|Zfp703|Cnr2|Cyp17a1|Fdx1|RT1-Bb|Abcb1a|Adh1|Cyp19a1	15	52	1296	15250	28.8	4	0.0357017
response to hormone (GO:0009725)	biological_process	K5-8	Bmp4|Crym|Ednrb|Stc1|Tgfb3|Dlc1|Cyp17a1|Fdx1|Por|RT1-Bb|Abcb1a|Adh1|Cyp19a1|Lhcgr	14	52	1145	15250	26.9	4	0.0357017
response to gonadotropin (GO:0034698)	biological_process	Common_All	Alas1|Cyp17a1|Cyp19a1|Fdx1|Lhcgr|Por	6	30	67	15250	20	0	2.78789e-05
hormone biosynthetic process (GO:0042446)	biological_process	Common_All	Cyp17a1|Cyp19a1|Dhcr7|Fdx1|Lhcgr|Por	6	30	68	15250	20	0	2.78789e-05
response to endogenous stimulus (GO:0009719)	biological_process	Common_All	Adh1|Adipoq|Ahsg|Alas1|Ccn1|Cfb|Cidea|Cyp17a1|Cyp19a1|Fdx1|Lhcgr|Por|Ptgds|RT1-Bb|Stc1|Zfp703	16	30	1883	15250	53.3	4	0.000328229
response to hormone (GO:0009725)	biological_process	Common_All	Adh1|Adipoq|Ahsg|Alas1|Cfb|Cyp17a1|Cyp19a1|Fdx1|Lhcgr|Por|Ptgds|RT1-Bb|Stc1	13	30	1145	15250	43.3	2	0.000328229
hormone metabolic process (GO:0042445)	biological_process	Common_All	Adh1|Cyp17a1|Cyp19a1|Dhcr7|Fdx1|Lhcgr|Por	7	30	213	15250	23.3	0	0.00047417
response to cAMP (GO:0051591)	biological_process	Common_All	Adipoq|Alas1|Crem|Cyp17a1|Fdx1|Stc1	6	30	146	15250	20	0	0.00092607
animal organ development (GO:0048513)	biological_process	Common_All	Adh1|Adipoq|Ahsg|Alas1|Ccn1|Cyp17a1|Cyp19a1|Dhcr7|Drosha|Fdx1|Hbb|Hist1h4b|Insl3|Kcne2|Lhcgr|Por|Ptx3|RT1-Bb|Stc1|Zfp703	20	30	3574	15250	66.7	7	0.00106457
cellular response to hormone stimulus (GO:0032870)	biological_process	Common_All	Adipoq|Ahsg|Alas1|Cyp17a1|Cyp19a1|Fdx1|Lhcgr|Por|RT1-Bb|Stc1	10	30	708	15250	33.3	1	0.00106457
steroid biosynthetic process (GO:0006694)	biological_process	Common_All	Cyp17a1|Cyp19a1|Dhcr7|Fdx1|Lhcgr|Por	6	30	157	15250	20	0	0.00106457
cellular response to gonadotropin stimulus (GO:0071371)	biological_process	Common_All	Cyp17a1|Cyp19a1|Lhcgr|Por	4	30	38	15250	13.3	0	0.00139581
response to organophosphorus (GO:0046683)	biological_process	Common_All	Adipoq|Alas1|Crem|Cyp17a1|Fdx1|Stc1	6	30	187	15250	20	0	0.00215867
cellular response to endogenous stimulus (GO:0071495)	biological_process	Common_All	Adipoq|Ahsg|Alas1|Ccn1|Cidea|Cyp17a1|Cyp19a1|Fdx1|Lhcgr|Por|RT1-Bb|Stc1|Zfp703	13	30	1493	15250	43.3	3	0.00219153
lipid metabolic process (GO:0006629)	biological_process	Common_All	Adh1|Adipoq|Ccn1|Cidea|Crem|Cyp17a1|Cyp19a1|Dhcr7|Fdx1|Lhcgr|Por|Ptgds	12	30	1240	15250	40	2	0.00219153
positive regulation of hormone biosynthetic process (GO:0046886)	biological_process	Common_All	Cyp17a1|Lhcgr|Por	3	30	14	15250	10	0	0.00286607
response to oxygen-containing compound (GO:1901700)	biological_process	Common_All	Adh1|Adipoq|Ahsg|Alas1|Cfb|Crem|Cyp17a1|Cyp19a1|Fdx1|Hbb|Lhcgr|Por|RT1-Bb|Stc1|Zfp703	15	30	2182	15250	50	4	0.00362682
response to purine-containing compound (GO:0014074)	biological_process	Common_All	Adipoq|Alas1|Crem|Cyp17a1|Fdx1|Stc1	6	30	219	15250	20	0	0.00362682
response to herbicide (GO:0009635)	biological_process	Common_All	Alas1|Cyp17a1|Cyp19a1	3	30	16	15250	10	0	0.00362682
regulation of lipid metabolic process (GO:0019216)	biological_process	Common_All	Adipoq|Ccn1|Cidea|Cyp17a1|Dhcr7|Lhcgr|Por	7	30	350	15250	23.3	1	0.00369058
response to organic cyclic compound (GO:0014070)	biological_process	Common_All	Adh1|Adipoq|Alas1|Cidea|Crem|Cyp17a1|Cyp19a1|Fdx1|Ptgds|RT1-Bb|Stc1|Zfp703	12	30	1367	15250	40	3	0.00411379
reproductive structure development (GO:0048608)	biological_process	Common_All	Ahsg|Ccn1|Cyp17a1|Cyp19a1|Insl3|Lhcgr|Ptx3|Stc1	8	30	533	15250	26.7	1	0.00485739
rhythmic process (GO:0048511)	biological_process	Common_All	Adipoq|Alb|Crem|Cyp19a1|Lhcgr|Ptgds|Ptx3	7	30	373	15250	23.3	1	0.00485739
reproductive system development (GO:0061458)	biological_process	Common_All	Ahsg|Ccn1|Cyp17a1|Cyp19a1|Insl3|Lhcgr|Ptx3|Stc1	8	30	538	15250	26.7	1	0.00496596
positive regulation of hormone metabolic process (GO:0032352)	biological_process	Common_All	Cyp17a1|Lhcgr|Por	3	30	20	15250	10	0	0.00519452
regulation of steroid hormone biosynthetic process (GO:0090030)	biological_process	Common_All	Cyp17a1|Lhcgr|Por	3	30	20	15250	10	0	0.00519452
regulation of hormone levels (GO:0010817)	biological_process	Common_All	Adh1|Adipoq|Cyp17a1|Cyp19a1|Dhcr7|Fdx1|Lhcgr|Por	8	30	562	15250	26.7	1	0.00601549
lipid biosynthetic process (GO:0008610)	biological_process	Common_All	Ccn1|Cyp17a1|Cyp19a1|Dhcr7|Fdx1|Lhcgr|Por|Ptgds	8	30	565	15250	26.7	1	0.00601549
response to organic substance (GO:0010033)	biological_process	Common_All	Adh1|Adipoq|Ahsg|Alas1|Alb|Ccn1|Cfb|Cidea|Crem|Cyp17a1|Cyp19a1|Fdx1|Lhcgr|Por|Ptgds|RT1-Bb|Stc1|Zfp703	18	30	3435	15250	60	7	0.00646855
developmental process involved in reproduction (GO:0003006)	biological_process	Common_All	Ahsg|Ccn1|Crem|Cyp17a1|Cyp19a1|Insl3|Lhcgr|Odf2|Ptx3|Stc1	10	30	1035	15250	33.3	2	0.00991113
regulation of steroid biosynthetic process (GO:0050810)	biological_process	Common_All	Cyp17a1|Dhcr7|Lhcgr|Por	4	30	81	15250	13.3	0	0.0102301
gonad development (GO:0008406)	biological_process	Common_All	Ahsg|Cyp17a1|Cyp19a1|Insl3|Lhcgr|Ptx3	6	30	300	15250	20	1	0.0119332
development of primary sexual characteristics (GO:0045137)	biological_process	Common_All	Ahsg|Cyp17a1|Cyp19a1|Insl3|Lhcgr|Ptx3	6	30	304	15250	20	1	0.0124439
steroid metabolic process (GO:0008202)	biological_process	Common_All	Cyp17a1|Cyp19a1|Dhcr7|Fdx1|Lhcgr|Por	6	30	310	15250	20	1	0.0134576
male gonad development (GO:0008584)	biological_process	Common_All	Ahsg|Cyp17a1|Cyp19a1|Insl3|Lhcgr	5	30	185	15250	16.7	0	0.0136261
development of primary male sexual characteristics (GO:0046546)	biological_process	Common_All	Ahsg|Cyp17a1|Cyp19a1|Insl3|Lhcgr	5	30	186	15250	16.7	0	0.0136261
response to organonitrogen compound (GO:0010243)	biological_process	Common_All	Adipoq|Ahsg|Alas1|Crem|Cyp17a1|Cyp19a1|Fdx1|Lhcgr|Por|RT1-Bb|Stc1	11	30	1367	15250	36.7	3	0.0141963
multicellular organismal reproductive process (GO:0048609)	biological_process	Common_All	Crem|Cyp17a1|Cyp19a1|Insl3|Lhcgr|Odf2|Ptgds|Ptx3|Stc1	9	30	877	15250	30	2	0.0141963
regulation of lipid biosynthetic process (GO:0046890)	biological_process	Common_All	Ccn1|Cyp17a1|Dhcr7|Lhcgr|Por	5	30	192	15250	16.7	0	0.0141963
regulation of hormone biosynthetic process (GO:0046885)	biological_process	Common_All	Cyp17a1|Lhcgr|Por	3	30	32	15250	10	0	0.0141963
multicellular organism development (GO:0007275)	biological_process	Common_All	Adh1|Adipoq|Ahsg|Alas1|Ccn1|Cyp17a1|Cyp19a1|Dhcr7|Drosha|Fdx1|Hbb|Hist1h4b|Insl3|Kcne2|Lhcgr|Odf2|Por|Ptx3|RT1-Bb|Stc1|Zfp703	21	30	5034	15250	70	10	0.0148025
multicellular organism reproduction (GO:0032504)	biological_process	Common_All	Crem|Cyp17a1|Cyp19a1|Insl3|Lhcgr|Odf2|Ptgds|Ptx3|Stc1	9	30	893	15250	30	2	0.0148025
response to platinum ion (GO:0070541)	biological_process	Common_All	Alas1|Alb	2	30	5	15250	6.7	0	0.0148025
organic hydroxy compound metabolic process (GO:1901615)	biological_process	Common_All	Adh1|Cyp17a1|Cyp19a1|Dhcr7|Fdx1|Lhcgr|Por	7	30	505	15250	23.3	1	0.0170403
system development (GO:0048731)	biological_process	Common_All	Adh1|Adipoq|Ahsg|Alas1|Ccn1|Cyp17a1|Cyp19a1|Dhcr7|Drosha|Fdx1|Hbb|Hist1h4b|Insl3|Kcne2|Lhcgr|Por|Ptx3|RT1-Bb|Stc1|Zfp703	20	30	4645	15250	66.7	9	0.017494
response to nitrogen compound (GO:1901698)	biological_process	Common_All	Adipoq|Ahsg|Alas1|Crem|Cyp17a1|Cyp19a1|Fdx1|Lhcgr|Por|RT1-Bb|Stc1	11	30	1445	15250	36.7	3	0.0196531
steroid hormone biosynthetic process (GO:0120178)	biological_process	Common_All	Cyp17a1|Cyp19a1|Dhcr7	3	30	38	15250	10	0	0.0200169
sex differentiation (GO:0007548)	biological_process	Common_All	Ahsg|Cyp17a1|Cyp19a1|Insl3|Lhcgr|Ptx3	6	30	358	15250	20	1	0.0205781
male sex differentiation (GO:0046661)	biological_process	Common_All	Ahsg|Cyp17a1|Cyp19a1|Insl3|Lhcgr	5	30	217	15250	16.7	0	0.0205781
regulation of steroid metabolic process (GO:0019218)	biological_process	Common_All	Cyp17a1|Dhcr7|Lhcgr|Por	4	30	110	15250	13.3	0	0.0206147
cellular response to oxygen-containing compound (GO:1901701)	biological_process	Common_All	Adipoq|Ahsg|Alas1|Cyp17a1|Cyp19a1|Fdx1|Lhcgr|Por|RT1-Bb|Stc1|Zfp703	11	30	1478	15250	36.7	3	0.021739
adrenal gland development (GO:0030325)	biological_process	Common_All	Cyp17a1|Cyp19a1|Fdx1	3	30	41	15250	10	0	0.0226741
phthalate metabolic process (GO:0018963)	biological_process	Common_All	Cyp17a1|Cyp19a1	2	30	7	15250	6.7	0	0.024929
reproductive process (GO:0022414)	biological_process	Common_All	Ahsg|Ccn1|Crem|Cyp17a1|Cyp19a1|Insl3|Lhcgr|Odf2|Ptgds|Ptx3|Stc1	11	30	1539	15250	36.7	3	0.0294694
reproduction (GO:0000003)	biological_process	Common_All	Ahsg|Ccn1|Crem|Cyp17a1|Cyp19a1|Insl3|Lhcgr|Odf2|Ptgds|Ptx3|Stc1	11	30	1541	15250	36.7	3	0.0294694
cellular response to organonitrogen compound (GO:0071417)	biological_process	Common_All	Adipoq|Ahsg|Alas1|Fdx1|Lhcgr|Por|RT1-Bb|Stc1	8	30	794	15250	26.7	2	0.0330354
developmental process (GO:0032502)	biological_process	Common_All	Adh1|Adipoq|Ahsg|Alas1|Ccn1|Crem|Cyp17a1|Cyp19a1|Dhcr7|Drosha|Fdx1|Hbb|Hist1h4b|Insl3|Kcne2|Lhcgr|Odf2|Por|Ptx3|RT1-Bb|Stc1|Zfp703	22	30	5882	15250	73.3	12	0.0340127
response to lipid (GO:0033993)	biological_process	Common_All	Adh1|Adipoq|Cfb|Cyp17a1|Cyp19a1|Fdx1|Ptgds|RT1-Bb|Stc1|Zfp703	10	30	1296	15250	33.3	3	0.0340127
regulation of hormone metabolic process (GO:0032350)	biological_process	Common_All	Cyp17a1|Lhcgr|Por	3	30	49	15250	10	0	0.0340127
positive regulation of steroid hormone biosynthetic process (GO:0090031)	biological_process	Common_All	Cyp17a1|Por	2	30	9	15250	6.7	0	0.0374859
anatomical structure development (GO:0048856)	biological_process	Common_All	Adh1|Adipoq|Ahsg|Alas1|Ccn1|Cyp17a1|Cyp19a1|Dhcr7|Drosha|Fdx1|Hbb|Hist1h4b|Insl3|Kcne2|Lhcgr|Odf2|Por|Ptx3|RT1-Bb|Stc1|Zfp703	21	30	5449	15250	70	11	0.0382968
regulation of alcohol biosynthetic process (GO:1902930)	biological_process	Common_All	Dhcr7|Lhcgr|Por	3	30	53	15250	10	0	0.0408672
response to drug (GO:0042493)	biological_process	Common_All	Adipoq|Alas1|Cyp17a1|Cyp19a1|Kcne2|Lhcgr|Por	7	30	618	15250	23.3	1	0.0417331
regulation of multicellular organismal process (GO:0051239)	biological_process	Common_All	Adipoq|Ahsg|Alb|Ccn1|Cidea|Cyp19a1|Drosha|Hist1h4b|Insl3|Kcne2|Por|Ptgds|Stc1|Zfp703	14	30	2607	15250	46.7	5	0.0430857
biphenyl metabolic process (GO:0018879)	biological_process	Common_All	Cyp17a1|Cyp19a1	2	30	10	15250	6.7	0	0.0430857
cellular response to nitrogen compound (GO:1901699)	biological_process	Common_All	Adipoq|Ahsg|Alas1|Fdx1|Lhcgr|Por|RT1-Bb|Stc1	8	30	858	15250	26.7	2	0.0477273
response to gonadotropin (GO:0034698)	biological_process	P1	Cyp17a1|Cyp19a1|Fdx1|Lhcgr|Por	5	13	67	15250	38.5	0	1.54678e-05
hormone biosynthetic process (GO:0042446)	biological_process	P1	Cyp17a1|Cyp19a1|Fdx1|Lhcgr|Por	5	13	68	15250	38.5	0	1.54678e-05
steroid biosynthetic process (GO:0006694)	biological_process	P1	Cyp17a1|Cyp19a1|Fdx1|Lhcgr|Por	5	13	157	15250	38.5	0	0.000531815
hormone metabolic process (GO:0042445)	biological_process	P1	Cyp17a1|Cyp19a1|Fdx1|Lhcgr|Por	5	13	213	15250	38.5	0	0.00121284
steroid metabolic process (GO:0008202)	biological_process	P1	Cyp17a1|Cyp19a1|Fdx1|Lhcgr|Por	5	13	310	15250	38.5	0	0.00616068
cellular response to hormone stimulus (GO:0032870)	biological_process	P1	Cyp17a1|Cyp19a1|Fdx1|Lhcgr|Por|RT1-Bb	6	13	708	15250	46.2	1	0.0143049
organic hydroxy compound metabolic process (GO:1901615)	biological_process	P1	Cyp17a1|Cyp19a1|Fdx1|Lhcgr|Por	5	13	505	15250	38.5	0	0.0298269
regulation of hormone levels (GO:0010817)	biological_process	P1	Cyp17a1|Cyp19a1|Fdx1|Lhcgr|Por	5	13	562	15250	38.5	0	0.0418457
lipid biosynthetic process (GO:0008610)	biological_process	P1	Cyp17a1|Cyp19a1|Fdx1|Lhcgr|Por	5	13	565	15250	38.5	0	0.0418457
positive regulation of hormone biosynthetic process (GO:0046886)	biological_process	P1	Cyp17a1|Lhcgr|Por	3	13	14	15250	23.1	0	0.000570534
positive regulation of hormone metabolic process (GO:0032352)	biological_process	P1	Cyp17a1|Lhcgr|Por	3	13	20	15250	23.1	0	0.00121284
regulation of steroid hormone biosynthetic process (GO:0090030)	biological_process	P1	Cyp17a1|Lhcgr|Por	3	13	20	15250	23.1	0	0.00121284
regulation of hormone biosynthetic process (GO:0046885)	biological_process	P1	Cyp17a1|Lhcgr|Por	3	13	32	15250	23.1	0	0.00428096
regulation of hormone metabolic process (GO:0032350)	biological_process	P1	Cyp17a1|Lhcgr|Por	3	13	49	15250	23.1	0	0.0118269
regulation of steroid biosynthetic process (GO:0050810)	biological_process	P1	Cyp17a1|Lhcgr|Por	3	13	81	15250	23.1	0	0.0298269
cellular response to gonadotropin stimulus (GO:0071371)	biological_process	P1	Cyp17a1|Cyp19a1|Lhcgr|Por	4	13	38	15250	30.8	0	0.00012513
positive regulation of steroid hormone biosynthetic process (GO:0090031)	biological_process	P1	Cyp17a1|Por	2	13	9	15250	15.4	0	0.0230522
adrenal gland development (GO:0030325)	biological_process	P1	Cyp17a1|Cyp19a1|Fdx1	3	13	41	15250	23.1	0	0.0074945
phthalate metabolic process (GO:0018963)	biological_process	P1	Cyp17a1|Cyp19a1	2	13	7	15250	15.4	0	0.0143049
biphenyl metabolic process (GO:0018879)	biological_process	P1	Cyp17a1|Cyp19a1	2	13	10	15250	15.4	0	0.0257697
dibenzo-p-dioxin metabolic process (GO:0018894)	biological_process	P1	Cyp17a1|Cyp19a1	2	13	11	15250	15.4	0	0.0298269
response to herbicide (GO:0009635)	biological_process	P1	Cyp17a1|Cyp19a1	2	13	16	15250	15.4	0	0.0464964
response to organonitrogen compound (GO:0010243)	biological_process	P1	Crem|Cyp17a1|Cyp19a1|Fdx1|Lhcgr|Por|RT1-Bb	7	13	1367	15250	53.8	1	0.0342625
response to nitrogen compound (GO:1901698)	biological_process	P1	Crem|Cyp17a1|Cyp19a1|Fdx1|Lhcgr|Por|RT1-Bb	7	13	1445	15250	53.8	1	0.0418457
male gonad development (GO:0008584)	biological_process	P1	Cyp17a1|Cyp19a1|Insl3|Lhcgr	4	13	185	15250	30.8	0	0.0143049
development of primary male sexual characteristics (GO:0046546)	biological_process	P1	Cyp17a1|Cyp19a1|Insl3|Lhcgr	4	13	186	15250	30.8	0	0.0143049
male sex differentiation (GO:0046661)	biological_process	P1	Cyp17a1|Cyp19a1|Insl3|Lhcgr	4	13	217	15250	30.8	0	0.0233207
oxygen transport (GO:0015671)	biological_process	P1	Hbb|Hbb-b1	2	13	14	15250	15.4	0	0.041176
rno04913 Ovarian steroidogenesis	kegg_pathway	P1	Cyp17a1|Cyp19a1|Lhcgr	3	10	53	7894	30	0	0.0110478
Germ cells	Single-cell cluster cell-type markers	O1	Agr3|Ajuba|Akap12|Asf1b|Atg4b|Banp|Birc5|Bnc1|Brf2|Calm2|Ccdc130|Ccdc152|Ccdc34|Ccno|Cd164l2|Cdca3|Cdca4|Cdo1|Cenpm|Cenpn|Cfap410|Ckb|Clcc1|Clybl|Cnn3|Cops4|Coq8a|Csad|Dbndd1|Dctpp1|Ddx4|Dgat2|Dnajc11|Drosha|Dtnb|Dtwd1|Dtx2|Dym|Eif1b|Eif2b3|Elavl2|Epcam|Esrp1|Exosc8|Fam118b|Fkbp6|Gdpd1|Gins4|Gpat2|Gtsf1|Gyg1|Gzf1|Haus4|Hexim2|Hmces|Hsf2bp|Iah1|Id1|Ift27|Ing1|Kdm1b|Kif20b|Klhl8|Krr1|Ldhc|Lrrc17|Lr…	220	544	3438	14090	40.4	133	1.4977e-16
Coelomic/Surface epithelial cells	Single-cell cluster cell-type markers	O1	Akap12|Aldh1a2|Amhr2|Bmp4|Cdh11|Clmp|Cnn3|Col14a1|Colec12|Cpxm1|Egfl6|Eln|Epcam|Etfbkmt|Fbln1|Fstl1|Gng13|Iah1|Id1|Igf2|Igfbp3|Igfbp4|Kctd10|Lmna|Lsp1|Ltbp4|Mfap2|Mmp2|Pdcd6|Pdgfa|Peg3|Podxl|Ptgds|Rspo1|Sdc1|Serpinb1a|Serpinf1|Smtnl2|Sptssa|Stmn1|Thbd|Thra|Tspan13|Tspan7|Tspan8|Ube2l6|Cfap20|Nsmce1|Slc38a1|C1qtnf12|Cdkn1c|Col1a1|Col3a1|Col5a2|Grb10|Itm2a|Krt19|Mdk|Plpp1|Ptn|Rbp1|Rps4y2|Wt1|B3gnt7…	103	544	1146	14090	18.9	44	6.53448e-16
Interstitial cells	Single-cell cluster cell-type markers	O1	Akap12|Birc5|Boc|Calm2|Ccdc34|Cd24|Cdc42ep4|Cdca3|Cdca4|Cdh11|Cdo1|Cenpm|Clmp|Cnn3|Col14a1|Col16a1|Col26a1|Colec12|Cpxm1|Dpt|Efnb1|Eln|Fbln1|Fstl1|Galnt16|Gins2|Haus4|Hmces|Igf2|Igfbp3|Igfbp4|Islr|Kif20a|Lbhd2|Lmna|Lpar4|Lrrc17|Lsm2|Lsp1|Ltbp4|Mad2l1|Mfap2|Mmp2|Ngfr|Peg3|Postn|Rad51ap1|Serpinf1|Sfrp1|Ska2|Spc25|Sptssa|Stmn1|Tgfb3|Thra|Igf2r|Prrx2|Pxdn|Tubb6|Cdkn1c|Col1a1|Col3a1|Col5a2|Fblim1|Fmo1…	102	544	912	14090	18.8	35	3.40421e-22
Granulosa cells	Single-cell cluster cell-type markers	O1	Aard|Aldh1a2|Amhr2|Bmp4|Calm2|Cln3|Clybl|Cnn3|Colec12|Emb|Epcam|Etfbkmt|Exosc8|Fbxw17|Gng13|Igf2|Lmna|Mdfi|Mfap2|Nedd9|Pdcd6|Pdgfa|Peg3|Rnd2|Rspo1|Sdc1|Serpinb1a|Serpinf1|Smtnl2|Sptssa|Stmn1|Sycp3|Thra|Tspan7|Sat1|Slc38a1|Tns3|Avpi1|C1qtnf12|Cdkn1c|Fbxo21|Gatm|Mex3c|Pcsk6|Rps4y2|Uba7|Wt1|Angptl6|Col18a1|Crip1|Cryl1|Emx2|Enpp2|Ezr|Kitlg|Krt8|Lamtor5|Ndn|Pfdn5|RGD1560394|Rbm3|Rnf34|S100a6|Sfrp2|Sma…	76	544	1250	14090	14	48	0.000117097
Erythrocytes	Single-cell cluster cell-type markers	O1	Asf1b|Atg4b|Birc5|Ccdc34|Cd24|Cdca3|Cdca4|Cenpm|Gins2|Gins4|Kif20a|Lmna|Mad2l1|Mkrn2|Oip5|Rad51ap1|Rfc4|Ska1|Spc25|Stmn1|Svip|Tspan13|Tspan8|Ube2l6|Ypel3|C1qtnf12|Plpp1|Rgs10|Rps4y2|Ccnd3|E2f4|Ezr|Gpx1|Noct|Nuf2|Prxl2a|Rbm3|Siva1|Smim1|Tyms	40	544	709	14090	7.4	27	0.0142341
Theca cells	Single-cell cluster cell-type markers	O1	Birc5|Calm2|Ccdc34|Cdca3|Cenpm|Ckb|Cnn3|Cops4|Dctpp1|Exosc8|Fstl1|Gins4|Hmces|Lmna|Lsm3|Mad2l1|Mmp2|Psat1|Serpinb1a|Serpinf1|Ska1|Spc25|Stmn1|Thbd|Cfap20|Nsmce1|Sat1|Tubb6|Ccdc124|Col1a1|Col3a1|Itm2a|Col6a2|Crip1|Gpc3|Selenom|Sox9|Taf1d|Tyms	39	544	662	14090	7.2	26	0.0089703
Endothelial cells	Single-cell cluster cell-type markers	O1	Arhgap18|Dusp2|Fstl1|Igf2|Igfbp3|Igfbp4|Kctd10|Lpar4|Smagp|Stmn1|Tspan13|Ypel3|Pxdn|Sat1|Grb10|Inka1|Plpp1|Rbp1|Rps4y2|Col18a1|Crip1|Kdr|RGD1310587|Rbm3|S100a16|Selenom|Sema6a|Tead2|Zfp36l1	29	544	392	14090	5.3	15	0.00123412
Perivascular cells	Single-cell cluster cell-type markers	O1	Akap12|Calm2|Cdc42ep2|Fstl1|Galnt16|Ltbp4|Mfap2|Postn|Spry1|Col3a1|Grb10|Mdk|Ptn|Rbp1|Rps4y2|Crip1|Rbm3|Rem1|Selenom|Tead2|Zfp36l1	21	544	249	14090	3.9	10	0.00123412
Steroidogenic granulosa cells	Single-cell cluster cell-type markers	O2	Acaa2|Acsl4|Apoa1|Csrnp3|Cyp19a1|Dhcr7|Fdx1|Got1|Grem2|Gstm7|Hacd3|Inhbb|Me1|Mid1ip1|Mob4|Mrap|Nampt|Nipsnap3b|Nppc|Nrip1|Rmdn2|Scarb1|Sfrp4|Sod2|Star|Tgif1|Tmem86a|Trib2	28	88	1795	14090	31.8	11	1.29389e-05
Granulosa cells	Single-cell cluster cell-type markers	O2	Acaa2|Acsl4|Aldh2|Apoa1|Fdx1|G0s2|Gamt|Got1|Grem2|Gstm7|Hacd3|Inhbb|Isyna1|Lgals3|Me1|Mid1ip1|Mob4|Mrap|Nipsnap3b|Nrip1|Rab5if|Rasd1|Scarb1|Sfrp4|Star|Tgif1|Tmem86a	27	88	1250	14090	30.7	8	5.43963e-08
Coelomic/Surface epithelial cells	Single-cell cluster cell-type markers	O2	Acaa2|Atp5f1d|Dlk1|Fdx1|Got1|Hacd3|Il18|Isyna1|Lgals3|Litaf|Me1|Por|Slc38a4|Star	14	88	1146	14090	15.9	7	0.0308837
Immune cells	Single-cell cluster cell-type markers	O2	Aldh2|G0s2|Gsto1|Hp|Il4r|Lgals3|Litaf|Lta4h|Pi16|Rab5if	10	88	656	14090	11.4	4	0.0280332
Steroidogenic granulosa cells	Single-cell cluster cell-type markers	O3	Acadl|Acsbg1|Adck5|Aga|Aif1l|Akr1c14|Alas1|Aldoa|Atp5mc3|Bex3|Cited2|Crispld2|Csrp2|Cyb5a|Cyp11a1|Cyp17a1|Dbi|Ddit4l2|Decr1|Erp44|Fads1|Fat1|Fdxr|Foxp2|Ghitm|Gja1|Grb14|Gsta4|Gstm1|Hao2|Herpud1|Hmgcs2|Hsd17b1|Hspd1|Ihh|Inha|Inhba|Lhcgr|Man2a1|Map1lc3a|Me3|Mgarp|Myh11|Ndrg2|Pfkp|Pgp|Plod2|Pparg|Prdx2|Prkar2b|Ptges|Sec23b|Sgk1|Slc25a5|Slc3a2|Smoc2|St3gal4|Suclg1|Tceal9|Top1|Tsc22d1|Tspan31|Ubxn4|Vc…	136	353	1795	14090	38.5	45	9.01345e-35
Granulosa cells	Single-cell cluster cell-type markers	O3	Acadl|Acsbg1|Akr1c14|Aldoa|As3mt|Atp5mc3|Bex3|Cited2|Creg1|Crispld2|Cyb5a|Cyp11a1|Dbi|Ddit4l2|Emp3|Fdxr|Ghitm|Gja1|Grb14|Gsta4|Gstm1|Herpud1|Hmgcs2|Hsd17b1|Hsd17b11|Hspd1|Inha|Inhba|Itm2c|Map1lc3a|Mgarp|Ndrg2|Pfkp|Plod2|Prdx2|Prdx3|Prkar2b|Ptges|Selenop|Sgk1|Slc25a5|Slc3a2|Smoc2|St3gal4|Tceal9|Tmem176a|Tmem176b|Top1|Tsc22d1|Ubxn4|Vcan|Xbp1|Arhgap29|Calm1|Ccnd2|Cd47|Cd9|Chchd5|Clptm1|Cpd|Creb3|Dna…	123	353	1250	14090	34.8	31	3.46891e-42
Coelomic/Surface epithelial cells	Single-cell cluster cell-type markers	O3	Acsbg1|Adck5|Aldoa|Atp5mc3|Bex3|Ccn1|Cited2|Csrp2|Cyb5a|Dbi|Emp3|Glmp|Glul|Gsta4|Gstm1|Hmgcs2|Hspd1|Itm2c|Map1lc3a|Ndrg2|Prdx2|Prdx3|Selenop|Slc25a5|Smoc2|Tagln|Tceal9|Tm4sf1|Tmem176a|Tmem176b|Tsc22d1|Arhgap29|Bckdha|Calm1|Ccnd2|Cd9|Chchd5|Cpne8|Creb3|Fabp3|Gm2a|Grn|Hspa5|Igfbp2|Lman1|Lrp10|Mgst1|Npc2|Pdlim3|Pgam1|Serinc3|Suclg2|Tmbim6|Tmem50a|Tmem98|Tnni1|Tspo|Tst|Vamp5|Adamts2|Akr1b1|Aldh1a1|An…	81	353	1146	14090	22.9	29	1.32294e-17
Immune cells	Single-cell cluster cell-type markers	O3	Alas1|Aldoa|Cd74|Cited2|Creg1|Dcxr|Emp3|Glmp|Glul|Pgp|Plbd1|Psmb8|Selenop|Slc25a5|Slc3a2|Tmem176a|Tmem176b|Tmem38b|Calm1|Cd47|Cd9|Cebpa|Ctsa|Cxcl16|Ehd4|Grn|Lipa|Mgst1|Npc2|Pgam1|Ptpre|Serinc3|Slc7a8|Slco2b1|Sri|Tmbim6|Tmem50a|Tmem9b|Tspo|Vamp5|Cd83|Dhrs3|Dhrs7|Ednrb|Elmo1|Mgst2|Pla2g7|Rnase4|Spp1|Tubb2a|Cd14|Fn1|Igf1	53	353	656	14090	15	16	8.04535e-14
Interstitial cells	Single-cell cluster cell-type markers	O3	Angptl4|Bex3|Ccn1|Cnn1|Csrp2|Emp3|Itm2c|Lum|Man2a1|Map1lc3a|Myh11|Ndrg2|Pdlim2|Plod2|Rnd3|Selenop|Smoc2|Sparcl1|Tagln|Tceal9|Tmem176a|Tmem176b|Tsc22d1|Vcan|Ccnd2|Cd47|Cd9|Grn|Hspa5|Htra1|Npc2|Pdlim3|Serinc3|Tmbim6|Tmem50a|Tent5a|Actg2|Adamts2|Hdlbp|Lrp1|Map1b|Mfap5|Plxdc2|Pros1|Rnase4|Serpine2|Txnip|Zbtb20|Fn1|Fndc3a|Igf1	51	353	912	14090	14.4	23	9.1455e-08
Theca cells	Single-cell cluster cell-type markers	O3	Acsbg1|Bex3|Dbi|Ddit4l2|Emp3|Ghitm|Gja1|Gstm1|Herpud1|Hspd1|Inha|Klf9|Lamc3|Lum|Map1lc3a|Mmd2|Ndrg2|Plod2|Rnd3|Selenop|Sgk1|Slc25a5|Slc3a2|Smoc2|Sparcl1|Stc1|Tceal9|Tm4sf1|Top1|Tspan31|Xbp1|Calm1|Gadd45g|Gm2a|Hspa5|Htra1|Npc2|Sri|Tcf7l2|Tmbim6|Tspo|Anxa2|Btbd3|Dap|Fgl2|Hdlbp|Mfap5|Pdlim1|Pros1|Tubb2a	50	353	662	14090	14.2	17	4.8411e-12
Endothelial cells	Single-cell cluster cell-type markers	O3	Cldn5|Csrp2|Glul|Prcp|Selenop|Sgk1|Slc25a5|Slc3a2|Slc7a5|Sparcl1|Tm4sf1|Calm1|Cd9|Ehd4|Lrp10|Tmbim6|Tmem50a|Vamp5|Elmo1|Foxp1|Jup|Tubb2a	22	353	392	14090	6.2	10	0.00058104
Coelomic/Surface epithelial cells	Single-cell cluster cell-type markers	D6	Calml4|Dlk1|Fxyd3|Il18	4	9	1146	14090	44.4	1	0.0432532
Coelomic/Surface epithelial cells	Single-cell cluster cell-type markers	D3-5	Akap12|Aldh1a2|Bcl7c|Cdh11|Dab2|Eln|Ezr|Fmod|Gnb2|Igf2|Igfbp2|Igfbp3|Krt19|Lsp1|Maf|Myrf|Podxl|Ptgds|Rspo1|Tspan13|Wt1|Ccn1|Fdx1|Got1|Por|Slc38a4|Star	27	90	1146	14090	30	7	1.42116e-08
Granulosa cells	Single-cell cluster cell-type markers	D3-5	Aldh1a2|Ezr|Gnb2|Hsd17b1|Igf2|Igfbp2|Rspo1|Sycp3|Wt1|Etnk2|Inhba|Inhbb|Ubxn4|Cyp11a1|Fdx1|Got1|Hm13|Mrap|Scarb1|Star|Tgfb1i1	21	90	1250	14090	23.3	8	0.000164949
Interstitial cells	Single-cell cluster cell-type markers	D3-5	Akap12|Bcl7c|Cdh11|Dab2|Eln|Gnb2|Igf2|Igfbp3|Lsp1|Maf|Wt1|Zeb1|Ccn1|Tmem119|Cnn1|Tgfb1i1	16	90	912	14090	17.8	6	0.000705473
Steroidogenic granulosa cells	Single-cell cluster cell-type markers	D3-5	Baz1b|Dab2|Drosha|Ezr|Hsd17b1|Cyp19a1|Dhcr7|Inhba|Inhbb|Plekhd1|Ubxn4|Cyp11a1|Cyp17a1|Fads1|Fdx1|Got1|Hm13|Lhcgr|Mrap|Scarb1|Sidt2|Star	22	90	1795	14090	24.4	11	0.00471596
Immune cells	Single-cell cluster cell-type markers	D3-5	Acsl1|Adpgk|Cma1|Dab2|Gnb2|Lsp1|Maf|Tspan13|Hp|Ctss	10	90	656	14090	11.1	4	0.0196308
Perivascular cells	Single-cell cluster cell-type markers	D3-5	Akap12|Gnb2|Ccn1|Hm13|Tgfb1i1	5	90	249	14090	5.6	2	0.0395931
