# Supplementary material for: Transcriptional profiling of the developing rat ovary following intrauterine exposure to the endocrine disruptors diethylstilbestrol and ketoconazole
Source: Arch Toxicol. 2023 Jan 18;97(3):849–63. doi: 10.1007/s00204-023-03442-2 (PMC9968686; doi:10.1007/s00204-023-03442-2)
Supplement: Supplementary file 10 — Supplementary file10 (XLSX 2228 KB) [file 204_2023_3442_MOESM10_ESM.xlsx]

## Sheet: SUPPLEMENTARY_TABLE_S3_markers_
Table S3. Cell cluster markers. Output of the Presto R package based on Wilcoxon-rank sum test with association of cell-type and clusters. pct (in): percentage of cells were the gene is detected in the cluster; pct (out): percentage of cells where the gene is detected on average in the other clusters; ∆ pct: variation between pct (in) and pct (out) in percentage; log2FC: log2 fold change value an…
Cell cluster	Mouse gene symbol	Mouse Ensembl ID	Rat gene symbol	Rat Ensembl ID	pct (in)	pct (out)	∆ pct	log2FC	p_val_adj_BH
Coelomic/Surface epithelial cells - c10	Krt19	ENSMUSG00000020911	Krt19	ENSRNOG00000014233	94.485	9.12237	85.3626	2.40336	0
Coelomic/Surface epithelial cells - c10	Krt18	ENSMUSG00000023043	Krt18	ENSRNOG00000047393	95.1338	21.463	73.6708	2.27091	0
Coelomic/Surface epithelial cells - c10	Lgals7	ENSMUSG00000053522	Lgals7	ENSRNOG00000020380	97.1614	48.9041	48.2573	2.20403	0
Coelomic/Surface epithelial cells - c10	Upk3b	ENSMUSG00000042985	Upk3b	ENSRNOG00000023686	94.4039	5.19419	89.2097	2.10333	0
Coelomic/Surface epithelial cells - c10	Krt8	ENSMUSG00000049382	Krt8	ENSRNOG00000009779	95.9448	20.1704	75.7745	1.95418	0
Coelomic/Surface epithelial cells - c10	Igfbp2	ENSMUSG00000039323	Igfbp2	ENSRNOG00000016957	95.6204	23.2703	72.3501	1.92305	0
Coelomic/Surface epithelial cells - c10	Gng13	ENSMUSG00000025739	Gng13	ENSRNOG00000039350	91.4031	25.2906	66.1125	1.78674	0
Coelomic/Surface epithelial cells - c10	Apoe	ENSMUSG00000002985	Apoe	ENSRNOG00000018454	93.2685	37.4212	55.8472	1.49786	0
Coelomic/Surface epithelial cells - c10	Lgals1	ENSMUSG00000068220	Lgals1	ENSRNOG00000009884	98.7835	78.3388	20.4446	1.40142	0
Coelomic/Surface epithelial cells - c10	Hspb1	ENSMUSG00000004951	Hspb1	ENSRNOG00000023546	93.4307	22.0102	71.4204	1.39599	0
Coelomic/Surface epithelial cells - c10	Igfbp5	ENSMUSG00000026185	Igfbp5	ENSRNOG00000017206	95.4582	46.5998	48.8584	1.37294	0
Coelomic/Surface epithelial cells - c10	Cpe	ENSMUSG00000037852	Cpe	ENSRNOG00000043387	96.5126	33.2564	63.2561	1.31982	0
Coelomic/Surface epithelial cells - c10	Anxa2	ENSMUSG00000032231	Anxa2	ENSRNOG00000010362	97.3236	58.2098	39.1138	1.31804	0
Coelomic/Surface epithelial cells - c10	Soat1	ENSMUSG00000026600	Soat1	ENSRNOG00000004111	93.0251	37.8916	55.1336	1.29811	0
Coelomic/Surface epithelial cells - c10	Epcam	ENSMUSG00000045394	Epcam	ENSRNOG00000015667	85.1582	10.5836	74.5745	1.2705	0
Coelomic/Surface epithelial cells - c10	Cald1	ENSMUSG00000029761	Cald1	ENSRNOG00000010233	95.3771	50.247	45.1301	1.23866	0
Coelomic/Surface epithelial cells - c10	Tnni1	ENSMUSG00000026418	Tnni1	ENSRNOG00000009073	86.3747	14.2189	72.1557	1.23796	0
Coelomic/Surface epithelial cells - c10	Wnt6	ENSMUSG00000033227	Wnt6	ENSRNOG00000017409	94.3228	33.0789	61.2438	1.20898	0
Coelomic/Surface epithelial cells - c10	Krt7	ENSMUSG00000023039	Krt7	ENSRNOG00000008057	84.9148	5.38054	79.5343	1.20081	0
Coelomic/Surface epithelial cells - c10	Lsr	ENSMUSG00000001247	Lsr	ENSRNOG00000021053	89.6188	14.1687	75.4502	1.1908	0
Coelomic/Surface epithelial cells - c10	mt-Atp6	ENSMUSG00000064357	Mt-atp6	ENSRNOG00000031979	90.9165	76.4871	14.4293	1.18617	9.38007e-252
Coelomic/Surface epithelial cells - c10	Sdc4	ENSMUSG00000017009	Sdc4	ENSRNOG00000014297	91.4031	33.425	57.9781	1.16213	0
Coelomic/Surface epithelial cells - c10	Wt1	ENSMUSG00000016458	Wt1	ENSRNOG00000013074	97.2425	48.7355	48.507	1.16083	0
Coelomic/Surface epithelial cells - c10	Amhr2	ENSMUSG00000023047	Amhr2	ENSRNOG00000014850	92.2952	35.1347	57.1605	1.15528	0
Coelomic/Surface epithelial cells - c10	mt-Co1	ENSMUSG00000064351	Mt-co1	ENSRNOG00000034234	90.8354	76.3067	14.5287	1.15363	6.82013e-173
Coelomic/Surface epithelial cells - c10	Bcam	ENSMUSG00000002980	Bcam	ENSRNOG00000029399	88.3212	11.9857	76.3355	1.15295	0
Coelomic/Surface epithelial cells - c10	Ndfip1	ENSMUSG00000024425	Ndfip1	ENSRNOG00000013562	91.5653	57.352	34.2133	1.15241	0
Coelomic/Surface epithelial cells - c10	Aldh1a2	ENSMUSG00000013584	Aldh1a2	ENSRNOG00000055049	89.5377	14.423	75.1147	1.15096	0
Coelomic/Surface epithelial cells - c10	Rspo1	ENSMUSG00000028871	Rspo1	ENSRNOG00000009656	89.6188	22.2557	67.3631	1.14741	0
Coelomic/Surface epithelial cells - c10	S100a10	ENSMUSG00000041959	S100a10	ENSRNOG00000023226	94.6472	53.7551	40.8921	1.13009	7.56788e-284
Coelomic/Surface epithelial cells - c10	Jund	ENSMUSG00000071076	Jund	ENSRNOG00000019568	95.3771	71.1657	24.2114	1.12721	1.8621e-255
Coelomic/Surface epithelial cells - c10	Upk1b	ENSMUSG00000049436	Upk1b	ENSRNOG00000027380	78.9132	2.29834	76.6149	1.09115	0
Coelomic/Surface epithelial cells - c10	Cryl1	ENSMUSG00000021947	Cryl1	ENSRNOG00000008989	89.1322	21.8446	67.2876	1.0834	0
Coelomic/Surface epithelial cells - c10	Cd2ap	ENSMUSG00000061665	Cd2ap	ENSRNOG00000011987	88.8889	31.9046	56.9843	1.06724	0
Coelomic/Surface epithelial cells - c10	Gxylt2	ENSMUSG00000030074	Gxylt2	ENSRNOG00000005621	87.0235	16.6681	70.3554	1.05302	0
Coelomic/Surface epithelial cells - c10	mt-Nd1	ENSMUSG00000064341	Mt-nd1	ENSRNOG00000030644	90.8354	75.2122	15.6231	1.04666	6.00314e-144
Coelomic/Surface epithelial cells - c10	mt-Cytb	ENSMUSG00000064370	Mt-cyb	ENSRNOG00000031766	90.8354	75.0584	15.7769	1.04602	1.20297e-172
Coelomic/Surface epithelial cells - c10	Lhx9	ENSMUSG00000019230	Lhx9	ENSRNOG00000010357	85.2393	14.3935	70.8458	1.03923	0
Coelomic/Surface epithelial cells - c10	mt-Co2	ENSMUSG00000064354	Mt-co2	ENSRNOG00000030371	90.7543	74.1503	16.6039	1.03815	8.9476e-213
Coelomic/Surface epithelial cells - c10	Smim1	ENSMUSG00000078350	Smim1	ENSRNOG00000043193	94.0795	48.5107	45.5688	1.03766	0
Coelomic/Surface epithelial cells - c10	Pdcd4	ENSMUSG00000024975	Pdcd4	ENSRNOG00000014779	91.4031	46.5318	44.8713	1.0299	0
Coelomic/Surface epithelial cells - c10	Serinc3	ENSMUSG00000017707	Serinc3	ENSRNOG00000009552	99.0268	60.1591	38.8676	1.02776	0
Coelomic/Surface epithelial cells - c10	Tm4sf5	ENSMUSG00000018919	Tm4sf5	ENSRNOG00000019510	80.292	3.46674	76.8252	1.02413	0
Coelomic/Surface epithelial cells - c10	Ezr	ENSMUSG00000052397	Ezr	ENSRNOG00000018524	84.3471	19.2268	65.1203	1.00705	0
Coelomic/Surface epithelial cells - c10	Eln	ENSMUSG00000029675	Eln	ENSRNOG00000001469	85.807	22.9154	62.8916	0.989813	0
Coelomic/Surface epithelial cells - c10	mt-Co3	ENSMUSG00000064358	Mt-co3	ENSRNOG00000030700	90.9165	76.7947	14.1217	0.986997	5.10111e-123
Coelomic/Surface epithelial cells - c10	Tle5	ENSMUSG00000054452	Tle5	ENSRNOG00000052025	90.1865	51.2083	38.9782	0.981829	4.57059e-247
Coelomic/Surface epithelial cells - c10	Gstm1	ENSMUSG00000058135	Gstm1	ENSRNOG00000029726	97.648	55.737	41.911	0.979207	2.22086e-192
Coelomic/Surface epithelial cells - c10	Cnn3	ENSMUSG00000053931	Cnn3	ENSRNOG00000011559	96.7559	59.5025	37.2534	0.977529	0
Coelomic/Surface epithelial cells - c10	Pebp1	ENSMUSG00000032959	Pebp1	ENSRNOG00000001136	96.7559	76.7445	20.0114	0.970435	0
Coelomic/Surface epithelial cells - c10	mt-Nd4	ENSMUSG00000064363	Mt-nd4	ENSRNOG00000029707	90.7543	73.0588	17.6954	0.955481	3.35781e-170
Coelomic/Surface epithelial cells - c10	Cav1	ENSMUSG00000007655	Cav1	ENSRNOG00000056836	79.6431	10.1991	69.4441	0.939741	0
Coelomic/Surface epithelial cells - c10	Mest	ENSMUSG00000051855	Mest	ENSRNOG00000048088	91.4031	37.7821	53.621	0.935677	0
Coelomic/Surface epithelial cells - c10	Spint2	ENSMUSG00000074227	Spint2	ENSRNOG00000020636	91.5653	40.1869	51.3783	0.93461	0
Coelomic/Surface epithelial cells - c10	F11r	ENSMUSG00000038235	F11r	ENSRNOG00000004414	86.9424	23.3472	63.5952	0.934321	0
Coelomic/Surface epithelial cells - c10	Fabp3	ENSMUSG00000028773	Fabp3	ENSRNOG00000012879	75.9124	12.9648	62.9476	0.933701	0
Coelomic/Surface epithelial cells - c10	Pdpn	ENSMUSG00000028583	Pdpn	ENSRNOG00000014961	84.5093	25.6604	58.849	0.929385	0
Coelomic/Surface epithelial cells - c10	Bsg	ENSMUSG00000023175	Bsg	ENSRNOG00000008414	96.026	79.8237	16.2022	0.92208	0
Coelomic/Surface epithelial cells - c10	Acaa2	ENSMUSG00000036880	Acaa2	ENSRNOG00000013766	92.6196	47.5286	45.091	0.920844	3.59941e-278
Coelomic/Surface epithelial cells - c10	Isyna1	ENSMUSG00000019139	Isyna1	ENSRNOG00000019741	96.5937	54.7638	41.8299	0.917575	3.90382e-235
Coelomic/Surface epithelial cells - c10	Vim	ENSMUSG00000026728	Vim	ENSRNOG00000018087	97.9724	66.9684	31.004	0.915579	1.32385e-186
Coelomic/Surface epithelial cells - c10	Ccnd2	ENSMUSG00000000184	Ccnd2	ENSRNOG00000057710	95.1338	59.5261	35.6077	0.907037	2.83048e-185
Coelomic/Surface epithelial cells - c10	Lgals2	ENSMUSG00000043501	Lgals2	ENSRNOG00000008539	66.18	1.40799	64.7721	0.899525	0
Coelomic/Surface epithelial cells - c10	Podxl	ENSMUSG00000025608	Podxl	ENSRNOG00000012495	80.8597	12.1957	68.664	0.894287	0
Coelomic/Surface epithelial cells - c10	Actg1	ENSMUSG00000062825	LOC100361457	ENSRNOG00000053452	99.9189	90.7652	9.15367	0.885618	1.65219e-154
Coelomic/Surface epithelial cells - c10	Wls	ENSMUSG00000028173	Wls	ENSRNOG00000036816	88.0779	29.133	58.9448	0.883008	0
Coelomic/Surface epithelial cells - c10	Idh1	ENSMUSG00000025950	Idh1	ENSRNOG00000015020	92.133	40.042	52.091	0.882755	0
Coelomic/Surface epithelial cells - c10	Irx3	ENSMUSG00000031734	Irx3	ENSRNOG00000011533	83.2928	23.4567	59.8361	0.876051	0
Coelomic/Surface epithelial cells - c10	Aldoa	ENSMUSG00000030695	Aldoa	ENSRNOG00000052802	93.4307	67.4505	25.9801	0.869105	6.72706e-177
Coelomic/Surface epithelial cells - c10	Cd81	ENSMUSG00000037706	Cd81	ENSRNOG00000020451	98.1346	75.9606	22.174	0.850648	5.92781e-191
Coelomic/Surface epithelial cells - c10	Pld3	ENSMUSG00000003363	Pld3	ENSRNOG00000018390	84.9148	27.3937	57.5211	0.83727	0
Coelomic/Surface epithelial cells - c10	Nfib	ENSMUSG00000008575	Nfib	ENSRNOG00000009795	88.4023	33.2061	55.1961	0.832833	0
Coelomic/Surface epithelial cells - c10	Ildr2	ENSMUSG00000040612	Ildr2	ENSRNOG00000025151	73.236	3.80099	69.435	0.82912	0
Coelomic/Surface epithelial cells - c10	Pam	ENSMUSG00000026335	Pam	ENSRNOG00000033280	81.6707	26.1189	55.5519	0.826634	0
Coelomic/Surface epithelial cells - c10	Peg3	ENSMUSG00000002265	Peg3	ENSRNOG00000014791	91.0787	45.0055	46.0732	0.824295	2.22721e-212
Coelomic/Surface epithelial cells - c10	Sptbn1	ENSMUSG00000020315	Sptbn1	ENSRNOG00000005434	93.5118	49.8891	43.6227	0.821948	1.02214e-263
Coelomic/Surface epithelial cells - c10	Anxa5	ENSMUSG00000027712	Anxa5	ENSRNOG00000014453	89.6999	41.2636	48.4363	0.817382	3.53502e-291
Coelomic/Surface epithelial cells - c10	Sparc	ENSMUSG00000018593	Sparc	ENSRNOG00000012840	99.189	70.722	28.4669	0.813988	1.05231e-95
Coelomic/Surface epithelial cells - c10	Chmp4b	ENSMUSG00000038467	Chmp4bl1	ENSRNOG00000034071	94.0795	52.7406	41.3389	0.809383	2.97072e-273
Coelomic/Surface epithelial cells - c10	Adamts19	ENSMUSG00000053441	Adamts19	ENSRNOG00000019577	81.4274	21.676	59.7514	0.809233	0
Coelomic/Surface epithelial cells - c10	Tmem151a	ENSMUSG00000061451	Tmem151a	ENSRNOG00000049951	73.8848	4.30088	69.5839	0.808903	0
Coelomic/Surface epithelial cells - c10	Lgr5	ENSMUSG00000020140	Lgr5	ENSRNOG00000004221	73.7226	7.08137	66.6413	0.808855	0
Coelomic/Surface epithelial cells - c10	Dctn6	ENSMUSG00000031516	Dctn6	ENSRNOG00000013254	84.6715	30.4316	54.24	0.805524	0
Coelomic/Surface epithelial cells - c10	Prss35	ENSMUSG00000033491	Prss35	ENSRNOG00000025184	71.9384	14.2367	57.7017	0.805361	0
Coelomic/Surface epithelial cells - c10	Clic1	ENSMUSG00000007041	Clic1	ENSRNOG00000029682	94.8094	61.0465	33.7629	0.797617	4.7526e-213
Coelomic/Surface epithelial cells - c10	Gpc3	ENSMUSG00000055653	Gpc3	ENSRNOG00000060179	84.4282	24.9771	59.4511	0.797179	0
Coelomic/Surface epithelial cells - c10	mt-Nd5	ENSMUSG00000064367	Mt-nd5	ENSRNOG00000029971	86.3747	38.2613	48.1134	0.79685	2.26996e-293
Coelomic/Surface epithelial cells - c10	Cst12	ENSMUSG00000027443	Cst12	ENSRNOG00000004946	59.2052	18.0111	41.1941	0.794182	0
Coelomic/Surface epithelial cells - c10	Nenf	ENSMUSG00000037499	Nenf	ENSRNOG00000003833	94.9716	67.4387	27.5329	0.791106	6.61022e-172
Coelomic/Surface epithelial cells - c10	Hnrnpa3	ENSMUSG00000059005	Hnrnpa3	ENSRNOG00000052968	96.4315	68.6603	27.7711	0.78557	2.16339e-186
Coelomic/Surface epithelial cells - c10	Palld	ENSMUSG00000058056	AABR07025295.1	ENSRNOG00000010107	83.8605	29.627	54.2335	0.783772	0
Coelomic/Surface epithelial cells - c10	Nectin2	ENSMUSG00000062300	Nectin2	ENSRNOG00000018730	81.914	24.8558	57.0582	0.783729	0
Coelomic/Surface epithelial cells - c10	Laptm4a	ENSMUSG00000020585	Laptm4a	ENSRNOG00000006865	97.0803	76.1529	20.9274	0.778153	2.31577e-195
Coelomic/Surface epithelial cells - c10	Mgst1	ENSMUSG00000008540	Mgst1	ENSRNOG00000007743	91.0787	44.7274	46.3512	0.77288	9.21018e-213
Coelomic/Surface epithelial cells - c10	Me2	ENSMUSG00000024556	Me2	ENSRNOG00000015582	84.6715	32.8305	51.8411	0.77236	0
Coelomic/Surface epithelial cells - c10	Apoc1	ENSMUSG00000040564	LOC100910181	ENSRNOG00000051439	75.4258	17.872	57.5538	0.770483	0
Coelomic/Surface epithelial cells - c10	mt-Nd2	ENSMUSG00000064345	Mt-nd2	ENSRNOG00000031033	89.9432	65.3356	24.6076	0.766489	1.40976e-124
Coelomic/Surface epithelial cells - c10	Igf2	ENSMUSG00000048583	Igf2	ENSRNOG00000020369	84.5093	32.0377	52.4716	0.757518	1.25546e-286
Coelomic/Surface epithelial cells - c10	Cd63	ENSMUSG00000025351	Cd63	ENSRNOG00000007650	92.8629	63.7915	29.0714	0.757223	9.76463e-143
Coelomic/Surface epithelial cells - c10	Aprt	ENSMUSG00000006589	Aprt	ENSRNOG00000014405	87.1857	44.0441	43.1416	0.755299	6.69045e-258
Coelomic/Surface epithelial cells - c10	P3h4	ENSMUSG00000006931	P3h4	ENSRNOG00000015787	80.9408	23.8205	57.1203	0.747908	0
Coelomic/Surface epithelial cells - c10	Serpinb6a	ENSMUSG00000060147	Serpinb6a	ENSRNOG00000017962	92.7007	54.542	38.1588	0.747022	1.68491e-174
Coelomic/Surface epithelial cells - c10	Crip1	ENSMUSG00000006360	Crip1	ENSRNOG00000027990	62.7737	17.2864	45.4874	0.745	0
Coelomic/Surface epithelial cells - c10	Tst	ENSMUSG00000044986	Tst	ENSRNOG00000000186	84.1038	33.3008	50.803	0.744535	1.48993e-305
Coelomic/Surface epithelial cells - c10	Egfl6	ENSMUSG00000000402	Egfl6	ENSRNOG00000004275	70.884	7.0725	63.8115	0.744135	0
Coelomic/Surface epithelial cells - c10	Bex2	ENSMUSG00000042750	Bex2	ENSRNOG00000032729	71.5328	26.5063	45.0265	0.742583	2.46377e-304
Coelomic/Surface epithelial cells - c10	Tkt	ENSMUSG00000021957	Tkt	ENSRNOG00000016064	92.8629	58.2424	34.6206	0.742181	1.79754e-180
Coelomic/Surface epithelial cells - c10	Psap	ENSMUSG00000004207	Psap	ENSRNOG00000000571	96.9992	59.9462	37.053	0.741943	1.54011e-174
Coelomic/Surface epithelial cells - c10	Atpif1	ENSMUSG00000054428	Atp5if1	ENSRNOG00000013300	96.026	86.2425	9.78346	0.741269	7.56947e-172
Coelomic/Surface epithelial cells - c10	Cst3	ENSMUSG00000027447	Cst3	ENSRNOG00000005195	94.8094	70.9498	23.8596	0.739969	2.10531e-196
Coelomic/Surface epithelial cells - c10	Arpc1b	ENSMUSG00000029622	Arpc1b	ENSRNOG00000000991	90.8354	50.102	40.7333	0.738205	1.97571e-212
Coelomic/Surface epithelial cells - c10	Nedd4	ENSMUSG00000032216	Nedd4	ENSRNOG00000058898	96.4315	65.3297	31.1018	0.735465	2.94319e-153
Coelomic/Surface epithelial cells - c10	Tmem176b	ENSMUSG00000029810	Tmem176b	ENSRNOG00000008465	93.0251	50.5428	42.4824	0.734769	1.96366e-186
Coelomic/Surface epithelial cells - c10	Bri3	ENSMUSG00000047843	Bri3	ENSRNOG00000001009	94.6472	60.591	34.0562	0.733208	4.50477e-180
Coelomic/Surface epithelial cells - c10	Myl12a	ENSMUSG00000024048	Myl12a	ENSRNOG00000015278	96.9992	72.5057	24.4935	0.733138	2.52061e-191
Coelomic/Surface epithelial cells - c10	Espn	ENSMUSG00000028943	Espn	ENSRNOG00000010270	75.8313	15.9671	59.8642	0.725221	0
Coelomic/Surface epithelial cells - c10	Fkbp9	ENSMUSG00000029781	Fkbp9	ENSRNOG00000005478	88.4023	37.3473	51.055	0.71187	1.81826e-297
Coelomic/Surface epithelial cells - c10	Tspo	ENSMUSG00000041736	Tspo	ENSRNOG00000010549	84.9148	34.481	50.4338	0.702483	6.08123e-299
Coelomic/Surface epithelial cells - c10	Ctnna1	ENSMUSG00000037815	Ctnna1	ENSRNOG00000005796	85.077	35.0785	49.9985	0.697824	0
Coelomic/Surface epithelial cells - c10	Rbm3	ENSMUSG00000031167	Rbm3	ENSRNOG00000005387	94.6472	67.2435	27.4037	0.692324	3.70353e-130
Coelomic/Surface epithelial cells - c10	Tnfrsf19	ENSMUSG00000060548	Tnfrsf19	ENSRNOG00000014265	77.0479	18.8186	58.2293	0.679512	0
Coelomic/Surface epithelial cells - c10	Me1	ENSMUSG00000032418	Me1	ENSRNOG00000009715	78.5077	24.5925	53.9152	0.678718	0
Coelomic/Surface epithelial cells - c10	Gsn	ENSMUSG00000026879	Gsn	ENSRNOG00000018991	81.6707	30.0529	51.6178	0.669353	5.4238e-305
Coelomic/Surface epithelial cells - c10	Prdx3	ENSMUSG00000024997	Prdx3	ENSRNOG00000010958	87.0235	41.8168	45.2067	0.666443	7.97222e-213
Coelomic/Surface epithelial cells - c10	Dnajc15	ENSMUSG00000022013	Dnajc15	ENSRNOG00000009063	88.5645	52.7968	35.7677	0.666213	9.67513e-172
Coelomic/Surface epithelial cells - c10	Ddit4	ENSMUSG00000020108	Ddit4	ENSRNOG00000057078	73.5604	20.1497	53.4107	0.660796	0
Coelomic/Surface epithelial cells - c10	Qsox1	ENSMUSG00000033684	Qsox1	ENSRNOG00000003649	78.1022	24.634	53.4682	0.660163	0
Coelomic/Surface epithelial cells - c10	Papola	ENSMUSG00000021111	Papola	ENSRNOG00000004827	90.7543	54.6632	36.091	0.659395	2.15943e-192
Coelomic/Surface epithelial cells - c10	Hmgn2	ENSMUSG00000003038	Hmgn2	ENSRNOG00000051615	90.9165	71.642	19.2745	0.65919	1.34244e-124
Coelomic/Surface epithelial cells - c10	Vamp8	ENSMUSG00000050732	Vamp8	ENSRNOG00000012748	89.5377	51.868	37.6698	0.656121	2.97889e-181
Coelomic/Surface epithelial cells - c10	Txn1	ENSMUSG00000028367	Txn1	ENSRNOG00000012081	93.2685	63.4514	29.8171	0.649509	2.93009e-152
Coelomic/Surface epithelial cells - c10	Pcolce	ENSMUSG00000029718	Pcolce	ENSRNOG00000025001	80.5353	34.0965	46.4388	0.649472	2.35993e-241
Coelomic/Surface epithelial cells - c10	Alad	ENSMUSG00000028393	Alad	ENSRNOG00000015206	87.9968	44.8221	43.1747	0.642469	9.65e-199
Coelomic/Surface epithelial cells - c10	Anxa1	ENSMUSG00000024659	Anxa1	ENSRNOG00000017469	66.8289	11.045	55.7838	0.637255	0
Coelomic/Surface epithelial cells - c10	Slc9a3r1	ENSMUSG00000020733	Slc9a3r1	ENSRNOG00000003232	65.6123	10.5156	55.0968	0.637155	0
Coelomic/Surface epithelial cells - c10	Hmgcs2	ENSMUSG00000027875	Hmgcs2	ENSRNOG00000019120	65.9367	29.3667	36.57	0.634749	1.65845e-170
Coelomic/Surface epithelial cells - c10	Atp1b1	ENSMUSG00000026576	Atp1b1	ENSRNOG00000002934	85.4015	38.6547	46.7467	0.63464	2.93338e-205
Coelomic/Surface epithelial cells - c10	Aldh1a1	ENSMUSG00000053279	Aldh1a1	ENSRNOG00000017619	75.9935	31.455	44.5385	0.630675	9.40054e-204
Coelomic/Surface epithelial cells - c10	Ahnak	ENSMUSG00000069833	Ahnak	ENSRNOG00000057569	78.5888	28.3669	50.2219	0.62955	0
Coelomic/Surface epithelial cells - c10	Rarres2	ENSMUSG00000009281	Rarres2	ENSRNOG00000024705	70.9651	17.4461	53.519	0.629475	0
Coelomic/Surface epithelial cells - c10	Cdkn1c	ENSMUSG00000037664	Cdkn1c	ENSRNOG00000059500	78.3455	50.7587	27.5868	0.628233	1.08701e-87
Coelomic/Surface epithelial cells - c10	Set	ENSMUSG00000054766	Set	ENSRNOG00000034241	95.7826	70.1452	25.6374	0.621069	2.65883e-133
Coelomic/Surface epithelial cells - c10	Myl6	ENSMUSG00000090841	Myl6	ENSRNOG00000054140	97.1614	82.551	14.6104	0.618402	2.1142e-125
Coelomic/Surface epithelial cells - c10	Stk24	ENSMUSG00000063410	Stk24	ENSRNOG00000011511	78.6699	31.9668	46.7032	0.617162	6.51179e-282
Coelomic/Surface epithelial cells - c10	Ndufa4	ENSMUSG00000029632	Ndufa4	ENSRNOG00000005512	95.9448	82.3054	13.6394	0.616829	6.28273e-145
Coelomic/Surface epithelial cells - c10	Naaa	ENSMUSG00000029413	Naaa	ENSRNOG00000002273	68.8564	11.7343	57.1222	0.616291	0
Coelomic/Surface epithelial cells - c10	Loxl2	ENSMUSG00000034205	Loxl2	ENSRNOG00000016758	67.8021	10.3085	57.4936	0.615619	0
Coelomic/Surface epithelial cells - c10	Cyb5a	ENSMUSG00000024646	Cyb5a	ENSRNOG00000015205	91.8086	55.9914	35.8172	0.614518	2.42688e-131
Coelomic/Surface epithelial cells - c10	Nrn1	ENSMUSG00000039114	Nrn1	ENSRNOG00000050767	70.884	19.9988	50.8852	0.613583	0
Coelomic/Surface epithelial cells - c10	Col6a1	ENSMUSG00000001119	Col6a1	ENSRNOG00000001249	81.2652	34.6792	46.586	0.611682	5.77126e-202
Coelomic/Surface epithelial cells - c10	Rras2	ENSMUSG00000055723	Rras2	ENSRNOG00000012258	72.1817	20.7916	51.3901	0.610851	0
Coelomic/Surface epithelial cells - c10	Itm2b	ENSMUSG00000022108	Itm2b	ENSRNOG00000016271	97.8913	77.2651	20.6263	0.610673	1.41067e-99
Coelomic/Surface epithelial cells - c10	Gnas	ENSMUSG00000027523	Gnas	ENSRNOG00000047374	99.6756	87.3517	12.3239	0.608006	4.19934e-110
Coelomic/Surface epithelial cells - c10	Rnh1	ENSMUSG00000038650	Rnh1	ENSRNOG00000016416	84.6715	37.0604	47.6112	0.607199	2.02139e-241
Coelomic/Surface epithelial cells - c10	Gpx4	ENSMUSG00000075706	Gpx4	ENSRNOG00000013604	95.7826	78.7943	16.9883	0.606467	3.61762e-110
Coelomic/Surface epithelial cells - c10	Gpm6a	ENSMUSG00000031517	Gpm6a	ENSRNOG00000010731	56.7721	2.75978	54.0123	0.604888	0
Coelomic/Surface epithelial cells - c10	Hnrnpa1	ENSMUSG00000046434	AABR07060628.1	ENSRNOG00000051748	96.3504	76.7356	19.6148	0.593968	2.45174e-101
Coelomic/Surface epithelial cells - c10	Rhoc	ENSMUSG00000002233	Rhoc	ENSRNOG00000012630	83.7794	39.1487	44.6307	0.593968	1.02403e-195
Coelomic/Surface epithelial cells - c10	Maged2	ENSMUSG00000025268	Maged2	ENSRNOG00000002449	94.1606	66.5454	27.6152	0.593414	6.12931e-75
Coelomic/Surface epithelial cells - c10	Tmbim6	ENSMUSG00000023010	Tmbim6	ENSRNOG00000055579	93.4307	57.6182	35.8124	0.592497	7.42757e-143
Coelomic/Surface epithelial cells - c10	Laptm4b	ENSMUSG00000022257	Laptm4b	ENSRNOG00000006766	86.2125	41.169	45.0435	0.590668	9.07478e-189
Coelomic/Surface epithelial cells - c10	Bace2	ENSMUSG00000040605	Bace2	ENSRNOG00000001953	61.8005	9.56311	52.2374	0.587841	0
Coelomic/Surface epithelial cells - c10	Nfe2l2	ENSMUSG00000015839	Nfe2l2	ENSRNOG00000001548	80.9408	31.5852	49.3556	0.587439	1.27591e-267
Coelomic/Surface epithelial cells - c10	Frmd4b	ENSMUSG00000030064	Frmd4b	ENSRNOG00000007764	69.5053	12.7725	56.7328	0.585585	0
Coelomic/Surface epithelial cells - c10	Grhpr	ENSMUSG00000035637	Grhpr	ENSRNOG00000012794	81.6707	35.3773	46.2934	0.584951	1.61448e-243
Coelomic/Surface epithelial cells - c10	Arhgap29	ENSMUSG00000039831	Arhgap29	ENSRNOG00000012563	78.9943	34.7472	44.2471	0.583763	3.49422e-218
Coelomic/Surface epithelial cells - c10	Ybx1	ENSMUSG00000028639	Ybx1	ENSRNOG00000023786	98.459	83.7903	14.6687	0.58318	3.12796e-102
Coelomic/Surface epithelial cells - c10	H3f3a	ENSMUSG00000060743	H3f3b	ENSRNOG00000003220	99.7567	92.8683	6.88835	0.582978	1.95743e-123
Coelomic/Surface epithelial cells - c10	Fis1	ENSMUSG00000019054	Fis1	ENSRNOG00000001420	90.1054	61.1915	28.914	0.581793	2.34237e-151
Coelomic/Surface epithelial cells - c10	Col6a2	ENSMUSG00000020241	Col6a2	ENSRNOG00000001254	79.8865	32.3631	47.5233	0.580576	6.70092e-203
Coelomic/Surface epithelial cells - c10	Klf2	ENSMUSG00000055148	Klf2	ENSRNOG00000014205	62.7737	19.5196	43.2541	0.57933	3.5061e-299
Coelomic/Surface epithelial cells - c10	Tspan8	ENSMUSG00000034127	Tspan8	ENSRNOG00000004411	59.6107	6.56965	53.0411	0.576786	0
Coelomic/Surface epithelial cells - c10	Cavin3	ENSMUSG00000037060	Cavin3	ENSRNOG00000017914	75.0203	25.332	49.6882	0.574548	1.99901e-303
Coelomic/Surface epithelial cells - c10	Pkm	ENSMUSG00000032294	AABR07044711.1	ENSRNOG00000047276	94.6472	67.7079	26.9393	0.572955	8.22563e-99
Coelomic/Surface epithelial cells - c10	Mif4gd	ENSMUSG00000020743	Mif4gd	ENSRNOG00000003837	70.3163	14.9939	55.3224	0.571466	0
Coelomic/Surface epithelial cells - c10	Aplp2	ENSMUSG00000031996	Aplp2	ENSRNOG00000047179	89.9432	54.0154	35.9278	0.57014	1.48364e-142
Coelomic/Surface epithelial cells - c10	Gm2a	ENSMUSG00000000594	Gm2a	ENSRNOG00000052219	78.6699	31.1977	47.4722	0.566959	5.75432e-248
Coelomic/Surface epithelial cells - c10	Oat	ENSMUSG00000030934	Oat	ENSRNOG00000016807	81.8329	38.6902	43.1427	0.564986	5.00402e-206
Coelomic/Surface epithelial cells - c10	B4galt4	ENSMUSG00000022793	B4galt4	ENSRNOG00000003114	71.2084	14.4319	56.7765	0.564479	0
Coelomic/Surface epithelial cells - c10	Atp5g3	ENSMUSG00000018770	Atp5mc3	ENSRNOG00000001596	95.0527	66.01	29.0427	0.562946	7.24518e-108
Coelomic/Surface epithelial cells - c10	Tmem98	ENSMUSG00000035413	Tmem98	ENSRNOG00000021316	69.8297	17.1858	52.6439	0.562776	0
Coelomic/Surface epithelial cells - c10	Nt5c3	ENSMUSG00000029780	Nt5c3a	ENSRNOG00000005981	80.2109	35.5341	44.6768	0.562319	1.43382e-217
Coelomic/Surface epithelial cells - c10	Rpp25	ENSMUSG00000062309	Rpp25	ENSRNOG00000018812	76.3179	25.3498	50.9681	0.562232	2.43622e-294
Coelomic/Surface epithelial cells - c10	Gata6	ENSMUSG00000005836	Gata6	ENSRNOG00000023433	82.8873	36.9716	45.9156	0.560366	4.39154e-181
Coelomic/Surface epithelial cells - c10	Akr1a1	ENSMUSG00000028692	Akr1a1	ENSRNOG00000016727	97.0803	74.1089	22.9714	0.55891	4.14949e-98
Coelomic/Surface epithelial cells - c10	Cdk4	ENSMUSG00000006728	Cdk4	ENSRNOG00000025602	92.6196	66.7761	25.8435	0.556081	6.87509e-102
Coelomic/Surface epithelial cells - c10	Mfge8	ENSMUSG00000030605	Mfge8	ENSRNOG00000017510	83.7794	41.5003	42.2791	0.5557	3.24324e-169
Coelomic/Surface epithelial cells - c10	Atp6v0e	ENSMUSG00000015575	Atp6v0e1	ENSRNOG00000003269	87.9968	56.1333	31.8634	0.555201	7.76425e-145
Coelomic/Surface epithelial cells - c10	Ano1	ENSMUSG00000031075	Ano1	ENSRNOG00000020865	68.0454	13.861	54.1844	0.555152	0
Coelomic/Surface epithelial cells - c10	Ly6e	ENSMUSG00000022587	Ly6e	ENSRNOG00000007091	73.9659	31.878	42.0879	0.554643	6.33013e-199
Coelomic/Surface epithelial cells - c10	Rnf128	ENSMUSG00000031438	Rnf128	ENSRNOG00000055721	64.1525	8.15807	55.9944	0.55341	0
Coelomic/Surface epithelial cells - c10	Thra	ENSMUSG00000058756	Thra	ENSRNOG00000009066	82.3195	38.1193	44.2002	0.5494	7.12369e-193
Coelomic/Surface epithelial cells - c10	Cmtm7	ENSMUSG00000032436	Cmtm7	ENSRNOG00000010986	72.1817	19.845	52.3367	0.549154	0
Coelomic/Surface epithelial cells - c10	Fus	ENSMUSG00000030795	Fus	ENSRNOG00000023360	92.5385	65.0132	27.5254	0.548949	4.15117e-114
Coelomic/Surface epithelial cells - c10	Nrgn	ENSMUSG00000053310	Nrgn	ENSRNOG00000010688	49.7161	5.20306	44.5131	0.548616	0
Coelomic/Surface epithelial cells - c10	Pdgfa	ENSMUSG00000025856	Pdgfa	ENSRNOG00000001312	68.9376	16.7924	52.1452	0.547713	0
Coelomic/Surface epithelial cells - c10	Cstb	ENSMUSG00000005054	Cstb	ENSRNOG00000001201	85.4826	46.1532	39.3294	0.546888	9.63379e-164
Coelomic/Surface epithelial cells - c10	Vdac1	ENSMUSG00000020402	Vdac1	ENSRNOG00000006375	88.3212	50.3328	37.9884	0.544783	2.30609e-142
Coelomic/Surface epithelial cells - c10	Ldhb	ENSMUSG00000030246	Ldhb	ENSRNOG00000013000	93.8362	64.0075	29.8287	0.544411	5.96425e-79
Coelomic/Surface epithelial cells - c10	Jun	ENSMUSG00000052684	Jun	ENSRNOG00000026293	82.4006	54.542	27.8587	0.544205	1.82745e-66
Coelomic/Surface epithelial cells - c10	Creb3	ENSMUSG00000028466	Creb3	ENSRNOG00000016452	66.3423	19.8598	46.4825	0.54198	0
Coelomic/Surface epithelial cells - c10	Btg2	ENSMUSG00000020423	Btg2	ENSRNOG00000003300	79.9676	43.8312	36.1364	0.541702	7.34623e-121
Coelomic/Surface epithelial cells - c10	Timp2	ENSMUSG00000017466	Timp2	ENSRNOG00000003148	79.8054	31.7183	48.0871	0.541455	3.47681e-227
Coelomic/Surface epithelial cells - c10	Gadd45b	ENSMUSG00000015312	Gadd45b	ENSRNOG00000019822	63.2603	12.5654	50.6949	0.537912	0
Coelomic/Surface epithelial cells - c10	Lmna	ENSMUSG00000028063	Lmna	ENSRNOG00000019638	76.0746	33.4487	42.6259	0.537591	7.7771e-205
Coelomic/Surface epithelial cells - c10	Rasl11a	ENSMUSG00000029641	Rasl11a	ENSRNOG00000000956	59.4485	8.97743	50.4711	0.537015	0
Coelomic/Surface epithelial cells - c10	Bmyc	ENSMUSG00000049086	Bmyc	ENSRNOG00000042556	89.4566	50.6463	38.8103	0.536137	3.98304e-84
Coelomic/Surface epithelial cells - c10	Lmo7	ENSMUSG00000033060	Lmo7	ENSRNOG00000060775	60.7461	10.5659	50.1803	0.531226	0
Coelomic/Surface epithelial cells - c10	Gnb2	ENSMUSG00000029713	Gnb2	ENSRNOG00000001409	93.9173	65.3326	28.5847	0.529586	3.00544e-91
Coelomic/Surface epithelial cells - c10	Kif5b	ENSMUSG00000006740	Kif5b	ENSRNOG00000017466	86.1314	50.105	36.0264	0.529195	4.95433e-132
Coelomic/Surface epithelial cells - c10	Tapbp	ENSMUSG00000024308	Tapbp	ENSRNOG00000029500	71.0462	21.4867	49.5596	0.528817	0
Coelomic/Surface epithelial cells - c10	Axl	ENSMUSG00000002602	Axl	ENSRNOG00000020716	81.103	34.0699	47.0331	0.528777	5.25859e-206
Coelomic/Surface epithelial cells - c10	Mapk13	ENSMUSG00000004864	Mapk13	ENSRNOG00000000515	63.1792	11.7047	51.4746	0.528132	0
Coelomic/Surface epithelial cells - c10	Ptov1	ENSMUSG00000038502	Ptov1	ENSRNOG00000020358	93.674	63.9779	29.6961	0.527764	2.90671e-75
Coelomic/Surface epithelial cells - c10	Snx6	ENSMUSG00000005656	Snx6	ENSRNOG00000005249	83.2117	41.5358	41.6759	0.527033	2.37873e-174
Coelomic/Surface epithelial cells - c10	Psip1	ENSMUSG00000028484	Psip1	ENSRNOG00000011498	86.9424	52.6163	34.3261	0.52669	1.51736e-119
Coelomic/Surface epithelial cells - c10	C1qtnf12	ENSMUSG00000023571	C1qtnf12	ENSRNOG00000019864	71.8573	25.054	46.8033	0.52523	3.11276e-274
Coelomic/Surface epithelial cells - c10	Rtn4	ENSMUSG00000020458	Rtn4	ENSRNOG00000004621	88.5645	51.2557	37.3088	0.521554	2.09194e-133
Coelomic/Surface epithelial cells - c10	Atp2b1	ENSMUSG00000019943	Atp2b1	ENSRNOG00000004026	78.5077	39.1073	39.4004	0.521069	9.10363e-171
Coelomic/Surface epithelial cells - c10	Cfap54	ENSMUSG00000020014	AABR07056633.1	ENSRNOG00000024494	59.2052	3.17981	56.0254	0.518354	0
Coelomic/Surface epithelial cells - c10	Wwtr1	ENSMUSG00000027803	Wwtr1	ENSRNOG00000016617	73.8037	24.7049	49.0988	0.51734	0
Coelomic/Surface epithelial cells - c10	Stk26	ENSMUSG00000031112	Stk26	ENSRNOG00000007879	59.043	2.69767	56.3453	0.515512	0
Coelomic/Surface epithelial cells - c10	Enpp2	ENSMUSG00000022425	Enpp2	ENSRNOG00000004089	60.7461	12.4974	48.2487	0.515086	0
Coelomic/Surface epithelial cells - c10	Ifi27	ENSMUSG00000064215	Ifi27	ENSRNOG00000009263	80.1298	38.4536	41.6762	0.512002	5.94915e-155
Coelomic/Surface epithelial cells - c10	Unc45b	ENSMUSG00000018845	Unc45b	ENSRNOG00000009466	52.717	1.09149	51.6255	0.510129	0
Coelomic/Surface epithelial cells - c10	Add3	ENSMUSG00000025026	Add3	ENSRNOG00000012820	72.5061	23.7229	48.7832	0.508447	0
Coelomic/Surface epithelial cells - c10	Adk	ENSMUSG00000039197	Adk	ENSRNOG00000012325	79.1565	36.0251	43.1314	0.506939	4.53033e-205
Coelomic/Surface epithelial cells - c10	Selenop	ENSMUSG00000064373	Selenop	ENSRNOG00000053086	71.3706	28.6006	42.7701	0.504589	5.34451e-211
Coelomic/Surface epithelial cells - c10	Ppib	ENSMUSG00000032383	Ppib	ENSRNOG00000016781	93.5118	62.8864	30.6254	0.504394	9.64473e-79
Coelomic/Surface epithelial cells - c10	Stub1	ENSMUSG00000039615	Stub1	ENSRNOG00000019798	85.4826	45.9786	39.5039	0.502309	1.13684e-127
Coelomic/Surface epithelial cells - c10	Dcaf12l1	ENSMUSG00000045284	Dcaf12l1	ENSRNOG00000023458	69.8297	20.6022	49.2274	0.501243	5.98655e-305
Coelomic/Surface epithelial cells - c10	Arpc2	ENSMUSG00000006304	Arpc2	ENSRNOG00000014289	92.944	67.7582	25.1859	0.501103	1.80578e-92
Coelomic/Surface epithelial cells - c10	Eif4a1	ENSMUSG00000059796	Eif4a1	ENSRNOG00000030628	96.026	83.0301	12.9958	0.498652	3.09355e-86
Coelomic/Surface epithelial cells - c10	Gas6	ENSMUSG00000031451	Gas6	ENSRNOG00000018233	92.0519	53.4948	38.5571	0.498626	7.46686e-80
Coelomic/Surface epithelial cells - c10	G3bp2	ENSMUSG00000029405	G3bp2	ENSRNOG00000002433	86.4558	46.3336	40.1222	0.498414	7.3115e-131
Coelomic/Surface epithelial cells - c10	Slc25a5	ENSMUSG00000016319	Slc25a5	ENSRNOG00000039980	90.6732	59.254	31.4192	0.498109	4.68152e-90
Coelomic/Surface epithelial cells - c10	Morf4l2	ENSMUSG00000031422	Morf4l2	ENSRNOG00000002389	93.0251	64.9037	28.1214	0.496746	9.80352e-97
Coelomic/Surface epithelial cells - c10	Emp3	ENSMUSG00000040212	Emp3	ENSRNOG00000021104	86.2125	51.8561	34.3564	0.496147	5.16858e-96
Coelomic/Surface epithelial cells - c10	Igfbp6	ENSMUSG00000023046	Igfbp6	ENSRNOG00000010977	61.1517	16.8811	44.2705	0.495138	0
Coelomic/Surface epithelial cells - c10	Gbp2	ENSMUSG00000028270	Gbp2	ENSRNOG00000031743	48.5807	2.89585	45.6848	0.493683	0
Coelomic/Surface epithelial cells - c10	Phgdh	ENSMUSG00000053398	Phgdh	ENSRNOG00000019328	73.8037	27.4943	46.3094	0.491655	2.30245e-236
Coelomic/Surface epithelial cells - c10	Nudt17	ENSMUSG00000028100	Nudt17	ENSRNOG00000037217	52.1492	1.96705	50.1822	0.487817	0
Coelomic/Surface epithelial cells - c10	Limch1	ENSMUSG00000037736	Limch1	ENSRNOG00000002318	54.4201	5.84494	48.5752	0.487354	0
Coelomic/Surface epithelial cells - c10	Pdia3	ENSMUSG00000027248	Pdia3	ENSRNOG00000015018	84.3471	45.2421	39.105	0.484389	7.78609e-124
Coelomic/Surface epithelial cells - c10	Serpinb6b	ENSMUSG00000042842	Serpinb6b	ENSRNOG00000016420	60.0162	15.9789	44.0373	0.481425	0
Coelomic/Surface epithelial cells - c10	Tmem176a	ENSMUSG00000023367	Tmem176a	ENSRNOG00000023708	78.5888	35.2205	43.3683	0.48071	1.7013e-167
Coelomic/Surface epithelial cells - c10	Ywhaq	ENSMUSG00000076432	Ywhaq	ENSRNOG00000051650	93.9984	71.2515	22.7469	0.480527	1.92465e-86
Coelomic/Surface epithelial cells - c10	Rhoa	ENSMUSG00000007815	Rhoa	ENSRNOG00000050519	90.5921	63.1319	27.4602	0.480145	2.63532e-98
Coelomic/Surface epithelial cells - c10	Cfap161	ENSMUSG00000011154	Cfap161	ENSRNOG00000012301	55.6367	3.53773	52.0989	0.479666	0
Coelomic/Surface epithelial cells - c10	Ermp1	ENSMUSG00000046324	Ermp1	ENSRNOG00000010915	59.854	11.6307	48.2233	0.478172	0
Coelomic/Surface epithelial cells - c10	Nbl1	ENSMUSG00000041120	Nbl1	ENSRNOG00000049402	67.8021	19.9959	47.8062	0.47734	4.51476e-304
Coelomic/Surface epithelial cells - c10	Tomm20	ENSMUSG00000093904	Tomm20	ENSRNOG00000019980	93.1062	67.9297	25.1765	0.477155	1.23135e-74
Coelomic/Surface epithelial cells - c10	Celf2	ENSMUSG00000002107	Celf2	ENSRNOG00000023661	72.9116	29.6714	43.2402	0.47561	8.52907e-207
Coelomic/Surface epithelial cells - c10	Cox6a1	ENSMUSG00000041697	Cox6a1	ENSRNOG00000001170	96.6748	82.0244	14.6503	0.473808	5.8753e-85
Coelomic/Surface epithelial cells - c10	Sp5	ENSMUSG00000075304	Sp5	ENSRNOG00000054086	59.2863	9.15195	50.1343	0.471891	0
Coelomic/Surface epithelial cells - c10	Sorbs2	ENSMUSG00000031626	Sorbs2	ENSRNOG00000013391	71.6139	27.1275	44.4864	0.471459	4.77356e-208
Coelomic/Surface epithelial cells - c10	Ugp2	ENSMUSG00000001891	Ugp2	ENSRNOG00000008079	77.129	34.8981	42.2309	0.471146	3.194e-180
Coelomic/Surface epithelial cells - c10	Vmp1	ENSMUSG00000018171	Vmp1	ENSRNOG00000003967	73.8848	31.5586	42.3263	0.469126	1.01525e-209
Coelomic/Surface epithelial cells - c10	Cox8a	ENSMUSG00000035885	Cox8a	ENSRNOG00000021177	96.026	83.7046	12.3214	0.468108	3.72443e-68
Coelomic/Surface epithelial cells - c10	Cited2	ENSMUSG00000039910	Cited2	ENSRNOG00000056940	75.2636	38.8204	36.4432	0.467721	2.93527e-128
Coelomic/Surface epithelial cells - c10	Gabarapl1	ENSMUSG00000030161	Gabarapl1	ENSRNOG00000053362	65.9367	21.5636	44.3732	0.46626	5.25418e-277
Coelomic/Surface epithelial cells - c10	Plin3	ENSMUSG00000024197	Plin3	ENSRNOG00000048834	76.4801	31.9786	44.5015	0.465587	1.1518e-190
Coelomic/Surface epithelial cells - c10	Rbbp7	ENSMUSG00000031353	Rbbp7	ENSRNOG00000005157	91.8086	60.5437	31.2649	0.465272	1.43024e-85
Coelomic/Surface epithelial cells - c10	Car9	ENSMUSG00000028463	Ca9	ENSRNOG00000017073	47.1208	2.12678	44.9941	0.464704	0
Coelomic/Surface epithelial cells - c10	Ddx5	ENSMUSG00000020719	Ddx5	ENSRNOG00000030680	96.9992	78.2471	18.7521	0.462987	2.97602e-69
Coelomic/Surface epithelial cells - c10	Cib2	ENSMUSG00000037493	Cib2	ENSRNOG00000059834	69.9108	24.279	45.6318	0.462407	1.58921e-226
Coelomic/Surface epithelial cells - c10	Ppic	ENSMUSG00000024538	Ppic	ENSRNOG00000017416	85.4015	45.8515	39.55	0.462083	9.35264e-109
Coelomic/Surface epithelial cells - c10	Dclk1	ENSMUSG00000027797	Dclk1	ENSRNOG00000032922	62.2871	15.1832	47.1039	0.460738	0
Coelomic/Surface epithelial cells - c10	Wfdc1	ENSMUSG00000023336	Wfdc1	ENSRNOG00000015904	54.9878	14.3491	40.6387	0.460545	0
Coelomic/Surface epithelial cells - c10	Ano6	ENSMUSG00000064210	Ano6	ENSRNOG00000006995	62.9359	17.6413	45.2946	0.460241	0
Coelomic/Surface epithelial cells - c10	Cystm1	ENSMUSG00000046727	Cystm1	ENSRNOG00000018775	50.5272	6.90981	43.6174	0.459981	0
Coelomic/Surface epithelial cells - c10	Timp3	ENSMUSG00000020044	Timp3	ENSRNOG00000004303	69.3431	29.278	40.0651	0.459725	2.52789e-171
Coelomic/Surface epithelial cells - c10	Sfxn3	ENSMUSG00000025212	Sfxn3	ENSRNOG00000015442	69.262	20.481	48.781	0.458119	0
Coelomic/Surface epithelial cells - c10	Reep1	ENSMUSG00000052852	Reep1	ENSRNOG00000008481	65.6123	17.0142	48.5981	0.457053	0
Coelomic/Surface epithelial cells - c10	Kitl	ENSMUSG00000019966	Kitlg	ENSRNOG00000005386	77.4534	35.679	41.7744	0.456885	2.05604e-136
Coelomic/Surface epithelial cells - c10	Itgb1	ENSMUSG00000025809	Itgb1	ENSRNOG00000010966	83.6983	45.7686	37.9297	0.456884	1.50583e-125
Coelomic/Surface epithelial cells - c10	Ssr3	ENSMUSG00000027828	Ssr3	ENSRNOG00000011148	84.7526	48.3332	36.4195	0.455305	9.37446e-117
Coelomic/Surface epithelial cells - c10	Vcl	ENSMUSG00000021823	Vcl	ENSRNOG00000010765	63.9092	19.5965	44.3126	0.454633	0
Coelomic/Surface epithelial cells - c10	Syngr2	ENSMUSG00000048277	Syngr2	ENSRNOG00000050547	64.558	17.6088	46.9492	0.451873	0
Coelomic/Surface epithelial cells - c10	Ppp1ca	ENSMUSG00000040385	Ppp1ca	ENSRNOG00000018708	91.7275	65.2143	26.5132	0.451261	1.27698e-67
Coelomic/Surface epithelial cells - c10	Atp5b	ENSMUSG00000025393	Atp5f1b	ENSRNOG00000002840	94.8094	81.3441	13.4653	0.450999	6.44064e-73
Coelomic/Surface epithelial cells - c10	Msi2	ENSMUSG00000069769	Msi2	ENSRNOG00000025338	66.7478	23.5839	43.1639	0.449084	1.2936e-244
Coelomic/Surface epithelial cells - c10	Cited4	ENSMUSG00000070803	Cited4	ENSRNOG00000046607	64.9635	23.0012	41.9624	0.449058	1.04717e-223
Coelomic/Surface epithelial cells - c10	Vdac3	ENSMUSG00000008892	Vdac3	ENSRNOG00000019277	90.6732	69.391	21.2822	0.448858	2.34087e-64
Coelomic/Surface epithelial cells - c10	Itga6	ENSMUSG00000027111	Itga6	ENSRNOG00000001518	81.4274	35.9097	45.5177	0.447882	6.27914e-153
Coelomic/Surface epithelial cells - c10	Cd200	ENSMUSG00000022661	Cd200	ENSRNOG00000002141	67.2344	23.1668	44.0676	0.447673	1.38479e-246
Coelomic/Surface epithelial cells - c10	Baiap2l1	ENSMUSG00000038859	Baiap2l1	ENSRNOG00000001007	58.0697	9.11054	48.9592	0.447103	0
Coelomic/Surface epithelial cells - c10	Polr2g	ENSMUSG00000071662	Polr2g	ENSRNOG00000019439	86.2125	51.2202	34.9923	0.446551	2.79611e-96
Coelomic/Surface epithelial cells - c10	Cnpy2	ENSMUSG00000025381	Cnpy2	ENSRNOG00000003549	87.8345	54.2225	33.6121	0.446227	9.87979e-91
Coelomic/Surface epithelial cells - c10	Hsp90ab1	ENSMUSG00000023944	Hsp90ab1	ENSRNOG00000019834	99.2701	94.2793	4.99078	0.445875	5.71278e-79
Coelomic/Surface epithelial cells - c10	Pigyl	ENSMUSG00000010607	Pigy	ENSRNOG00000052134	78.5888	41.66	36.9288	0.444313	2.33576e-133
Coelomic/Surface epithelial cells - c10	Gsta4	ENSMUSG00000032348	Gsta4	ENSRNOG00000030449	64.558	21.395	43.163	0.44289	1.12999e-245
Coelomic/Surface epithelial cells - c10	Pkig	ENSMUSG00000035268	Pkig	ENSRNOG00000010235	88.7267	58.2453	30.4813	0.440958	8.46423e-79
Coelomic/Surface epithelial cells - c10	Hadhb	ENSMUSG00000059447	Hadhb	ENSRNOG00000010800	75.588	38.9476	36.6404	0.440298	1.18066e-134
Coelomic/Surface epithelial cells - c10	Tax1bp1	ENSMUSG00000004535	Tax1bp1	ENSRNOG00000008393	83.7794	45.7479	38.0315	0.439415	6.51345e-113
Coelomic/Surface epithelial cells - c10	Rbpms	ENSMUSG00000031586	Rbpms	ENSRNOG00000013328	73.8037	30.5114	43.2923	0.437659	6.33261e-193
Coelomic/Surface epithelial cells - c10	Ywhah	ENSMUSG00000018965	Ywhah	ENSRNOG00000055471	85.807	57.8312	27.9758	0.437549	5.42916e-79
Coelomic/Surface epithelial cells - c10	Kifc3	ENSMUSG00000031788	Kifc3	ENSRNOG00000014087	53.2847	5.13503	48.1496	0.437286	0
Coelomic/Surface epithelial cells - c10	Ptms	ENSMUSG00000030122	Ptms	ENSRNOG00000060098	90.2676	57.6833	32.5843	0.437222	2.15199e-64
Coelomic/Surface epithelial cells - c10	Eif4g2	ENSMUSG00000005610	Eif4g2	ENSRNOG00000017158	95.296	74.7745	20.5216	0.436866	2.94416e-74
Coelomic/Surface epithelial cells - c10	Mettl26	ENSMUSG00000025731	Mettl26	ENSRNOG00000021615	71.8573	27.7635	44.0938	0.435123	1.14399e-221
Coelomic/Surface epithelial cells - c10	Cnbp	ENSMUSG00000030057	Cnbp	ENSRNOG00000010239	94.0795	72.4081	21.6714	0.432605	7.24721e-69
Coelomic/Surface epithelial cells - c10	Ncor1	ENSMUSG00000018501	Ncor1	ENSRNOG00000055246	81.8329	46.162	35.6709	0.432388	7.06132e-112
Coelomic/Surface epithelial cells - c10	Dcn	ENSMUSG00000019929	Dcn	ENSRNOG00000004554	72.5061	33.3363	39.1698	0.432082	4.58742e-118
Coelomic/Surface epithelial cells - c10	Sptssa	ENSMUSG00000044408	Sptssa	ENSRNOG00000004292	85.077	45.4876	39.5894	0.430314	2.5145e-111
Coelomic/Surface epithelial cells - c10	mt-Nd3	ENSMUSG00000064360	Mt-nd3	ENSRNOG00000033615	77.6156	38.6902	38.9254	0.430007	4.09051e-119
Coelomic/Surface epithelial cells - c10	Tshz2	ENSMUSG00000047907	Tshz2	ENSRNOG00000048433	82.4006	41.8937	40.507	0.42921	4.99706e-103
Coelomic/Surface epithelial cells - c10	Plxna4	ENSMUSG00000029765	Plxna4	ENSRNOG00000013072	54.339	7.17603	47.163	0.428696	0
Coelomic/Surface epithelial cells - c10	Myrf	ENSMUSG00000036098	Myrf	ENSRNOG00000028274	54.4201	4.9546	49.4655	0.428634	0
Coelomic/Surface epithelial cells - c10	Ptprd	ENSMUSG00000028399	Ptprd	ENSRNOG00000005711	67.1533	23.4922	43.6611	0.428552	6.70774e-237
Coelomic/Surface epithelial cells - c10	Mgst3	ENSMUSG00000026688	Mgst3	ENSRNOG00000004245	83.2117	46.7803	36.4314	0.427548	4.09652e-103
Coelomic/Surface epithelial cells - c10	Ech1	ENSMUSG00000053898	Ech1	ENSRNOG00000020308	81.9951	47.7564	34.2388	0.424978	2.60983e-98
Coelomic/Surface epithelial cells - c10	Tspan7	ENSMUSG00000058254	Tspan7	ENSRNOG00000003229	60.3406	14.781	45.5597	0.42388	0
Coelomic/Surface epithelial cells - c10	Vat1	ENSMUSG00000034993	Vat1	ENSRNOG00000020684	65.4501	20.4366	45.0135	0.422492	7.04592e-289
Coelomic/Surface epithelial cells - c10	Hacd4	ENSMUSG00000028497	Hacd4	ENSRNOG00000005772	53.2036	7.37421	45.8294	0.422232	0
Coelomic/Surface epithelial cells - c10	Xrn2	ENSMUSG00000027433	Xrn2	ENSRNOG00000011785	75.1825	36.2351	38.9474	0.418893	1.17061e-150
Coelomic/Surface epithelial cells - c10	Mrpl23	ENSMUSG00000037772	Mrpl23	ENSRNOG00000020354	84.5904	52.8944	31.6961	0.418614	5.17592e-88
Coelomic/Surface epithelial cells - c10	Ssbp4	ENSMUSG00000070003	Ssbp4	ENSRNOG00000019698	76.2368	35.7145	40.5223	0.418614	7.52228e-139
Coelomic/Surface epithelial cells - c10	Prr13	ENSMUSG00000023048	Prr13	ENSRNOG00000042094	71.7762	29.8725	41.9036	0.418072	8.78922e-184
Coelomic/Surface epithelial cells - c10	Ltbp4	ENSMUSG00000040488	Ltbp4	ENSRNOG00000020871	66.3423	20.3508	45.9914	0.417585	1.81335e-261
Coelomic/Surface epithelial cells - c10	Ptp4a2	ENSMUSG00000028788	Ptp4a2	ENSRNOG00000050044	79.3187	46.6294	32.6893	0.417391	1.41992e-103
Coelomic/Surface epithelial cells - c10	Slc38a1	ENSMUSG00000023169	Slc38a1	ENSRNOG00000005291	56.6099	15.2602	41.3497	0.416934	0
Coelomic/Surface epithelial cells - c10	Carhsp1	ENSMUSG00000008393	Carhsp1	ENSRNOG00000002610	78.751	37.0249	41.7261	0.416304	1.76513e-143
Coelomic/Surface epithelial cells - c10	Ppfibp2	ENSMUSG00000036528	Ppfibp2	ENSRNOG00000019667	58.6375	14.71	43.9275	0.415403	0
Coelomic/Surface epithelial cells - c10	Cirbp	ENSMUSG00000045193	Cirbp	ENSRNOG00000015999	87.429	60.6472	26.7818	0.415276	6.63454e-61
Coelomic/Surface epithelial cells - c10	Stard5	ENSMUSG00000046027	Stard5	ENSRNOG00000025052	53.1225	8.08708	45.0354	0.413373	0
Coelomic/Surface epithelial cells - c10	Socs2	ENSMUSG00000020027	Socs2	ENSRNOG00000008965	73.5604	31.1504	42.4101	0.412503	4.97669e-154
Coelomic/Surface epithelial cells - c10	Runx1	ENSMUSG00000022952	Runx1	ENSRNOG00000001704	62.7737	18.5612	44.2125	0.412078	7.40636e-288
Coelomic/Surface epithelial cells - c10	Psma7	ENSMUSG00000027566	Psma7	ENSRNOG00000056853	92.2952	70.2724	22.0228	0.411269	2.67248e-55
Coelomic/Surface epithelial cells - c10	Ldha	ENSMUSG00000063229	Ldha	ENSRNOG00000013009	90.9165	58.5056	32.4108	0.411118	5.2094e-60
Coelomic/Surface epithelial cells - c10	Maged1	ENSMUSG00000025151	Maged1	ENSRNOG00000006756	91.9708	61.644	30.3268	0.4082	3.5057e-53
Coelomic/Surface epithelial cells - c10	Clip1	ENSMUSG00000049550	Clip1	ENSRNOG00000001247	59.7729	16.3221	43.4508	0.406368	0
Coelomic/Surface epithelial cells - c10	Dynll2	ENSMUSG00000020483	Dynll2	ENSRNOG00000008921	83.3739	49.0697	34.3042	0.406247	5.63715e-86
Coelomic/Surface epithelial cells - c10	Ppp1cb	ENSMUSG00000014956	Ppp1cb	ENSRNOG00000004612	84.9148	52.4714	32.4435	0.405517	1.0883e-89
Coelomic/Surface epithelial cells - c10	Emx2	ENSMUSG00000043969	Emx2	ENSRNOG00000009482	70.3974	29.7246	40.6728	0.405112	3.4155e-165
Coelomic/Surface epithelial cells - c10	Tdrp	ENSMUSG00000050052	Tdrp	ENSRNOG00000027245	57.5831	16.3812	41.2019	0.40306	4.96038e-305
Coelomic/Surface epithelial cells - c10	Mdh1	ENSMUSG00000020321	Mdh1	ENSRNOG00000008103	83.7794	50.6641	33.1153	0.402972	6.12551e-85
Coelomic/Surface epithelial cells - c10	Dnajc10	ENSMUSG00000027006	Dnajc10	ENSRNOG00000006803	64.8824	24.2405	40.6419	0.40194	9.01608e-222
Coelomic/Surface epithelial cells - c10	Acsbg1	ENSMUSG00000032281	Acsbg1	ENSRNOG00000011381	59.5296	16.1623	43.3673	0.401644	5.27134e-302
Coelomic/Surface epithelial cells - c10	Glul	ENSMUSG00000026473	Glul	ENSRNOG00000049560	64.558	24.1341	40.4239	0.401165	2.05796e-216
Coelomic/Surface epithelial cells - c10	Ppp2r1a	ENSMUSG00000007564	Ppp2r1a	ENSRNOG00000011282	74.2903	34.2947	39.9957	0.400887	3.33496e-158
Coelomic/Surface epithelial cells - c10	Hnrnpf	ENSMUSG00000042079	Hnrnpf	ENSRNOG00000014562	92.133	68.3202	23.8128	0.400757	1.66582e-58
Coelomic/Surface epithelial cells - c10	Ube2l6	ENSMUSG00000027078	Ube2l6	ENSRNOG00000030467	69.8297	24.5748	45.2549	0.399124	2.57263e-205
Coelomic/Surface epithelial cells - c10	Col12a1	ENSMUSG00000032332	Col12a1	ENSRNOG00000058470	50.9327	8.3178	42.6149	0.39782	0
Coelomic/Surface epithelial cells - c10	Dag1	ENSMUSG00000039952	Dag1	ENSRNOG00000019400	77.3723	36.4185	40.9538	0.397609	3.69057e-139
Coelomic/Surface epithelial cells - c10	Rac1	ENSMUSG00000001847	Rac1	ENSRNOG00000001068	85.4826	53.3824	32.1001	0.395612	6.69257e-84
Coelomic/Surface epithelial cells - c10	Prkar1a	ENSMUSG00000020612	Prkar1a	ENSRNOG00000049876	86.9424	54.5035	32.4389	0.395329	2.34063e-77
Coelomic/Surface epithelial cells - c10	Klf6	ENSMUSG00000000078	Klf6	ENSRNOG00000016885	58.7186	24.1696	34.549	0.394237	3.94192e-149
Coelomic/Surface epithelial cells - c10	Tmem147	ENSMUSG00000006315	Tmem147	ENSRNOG00000021006	86.2125	52.2525	33.96	0.3931	7.47604e-74
Coelomic/Surface epithelial cells - c10	Rabac1	ENSMUSG00000003380	Rabac1	ENSRNOG00000020233	84.6715	53.1399	31.5317	0.39291	7.67478e-77
Coelomic/Surface epithelial cells - c10	Galk1	ENSMUSG00000020766	Galk1	ENSRNOG00000006359	71.2895	30.3251	40.9645	0.392679	6.91708e-170
Coelomic/Surface epithelial cells - c10	Zfp36l1	ENSMUSG00000021127	Zfp36l1	ENSRNOG00000058646	87.2668	56.1895	31.0773	0.39218	6.42377e-54
Coelomic/Surface epithelial cells - c10	Txnip	ENSMUSG00000038393	Txnip	ENSRNOG00000021201	77.7778	43.7395	34.0383	0.391777	1.36708e-93
Coelomic/Surface epithelial cells - c10	Pgam1	ENSMUSG00000011752	Pgam1	ENSRNOG00000050585	81.1841	44.473	36.7111	0.391481	1.04932e-90
Coelomic/Surface epithelial cells - c10	Phf14	ENSMUSG00000029629	Phf14	ENSRNOG00000005775	76.1557	40.607	35.5487	0.39055	1.45749e-108
Coelomic/Surface epithelial cells - c10	Vapa	ENSMUSG00000024091	Vapa	ENSRNOG00000014765	90.5109	61.2743	29.2367	0.39054	1.51622e-60
Coelomic/Surface epithelial cells - c10	Atp5a1	ENSMUSG00000025428	Atp5f1a	ENSRNOG00000017032	95.296	75.2034	20.0927	0.389477	8.54369e-50
Coelomic/Surface epithelial cells - c10	Npc2	ENSMUSG00000021242	Npc2	ENSRNOG00000012062	89.2133	62.9781	26.2352	0.389129	1.41308e-56
Coelomic/Surface epithelial cells - c10	Cd320	ENSMUSG00000002308	Cd320	ENSRNOG00000006901	68.6942	31.2805	37.4137	0.388791	6.26739e-157
Coelomic/Surface epithelial cells - c10	Irf5	ENSMUSG00000029771	Irf5	ENSRNOG00000007437	47.9319	2.07058	45.8613	0.388513	0
Coelomic/Surface epithelial cells - c10	Scpep1	ENSMUSG00000000278	Scpep1	ENSRNOG00000002358	63.6659	22.1226	41.5432	0.388333	2.9812e-236
Coelomic/Surface epithelial cells - c10	Eif1a	ENSMUSG00000057561	Eif1a	ENSRNOG00000031421	68.8564	28.6242	40.2322	0.388049	1.18929e-183
Coelomic/Surface epithelial cells - c10	Adora1	ENSMUSG00000042429	Adora1	ENSRNOG00000003442	50.0406	5.34505	44.6955	0.387886	0
Coelomic/Surface epithelial cells - c10	Camk2d	ENSMUSG00000053819	Camk2d	ENSRNOG00000011589	63.4225	20.2118	43.2108	0.387138	2.89593e-255
Coelomic/Surface epithelial cells - c10	Ilvbl	ENSMUSG00000032763	Ilvbl	ENSRNOG00000028512	57.9886	14.4733	43.5153	0.387024	0
Coelomic/Surface epithelial cells - c10	Smarca1	ENSMUSG00000031099	Smarca1	ENSRNOG00000003762	65.1257	22.4243	42.7014	0.386855	4.65584e-222
Coelomic/Surface epithelial cells - c10	Psmd8	ENSMUSG00000030591	Psmd8	ENSRNOG00000037580	79.8054	46.4756	33.3298	0.386095	6.55014e-97
Coelomic/Surface epithelial cells - c10	Caprin1	ENSMUSG00000027184	Caprin1	ENSRNOG00000009152	78.1833	43.5827	34.6006	0.384517	1.17776e-103
Coelomic/Surface epithelial cells - c10	Tomm6	ENSMUSG00000033475	Tomm6	ENSRNOG00000046316	90.0243	70.0447	19.9797	0.384144	7.18419e-59
Coelomic/Surface epithelial cells - c10	Tmem108	ENSMUSG00000042757	Tmem108	ENSRNOG00000010911	44.85	6.21469	38.6353	0.383938	0
Coelomic/Surface epithelial cells - c10	Gpcpd1	ENSMUSG00000027346	Gpcpd1	ENSRNOG00000053201	61.6383	24.1696	37.4687	0.383197	2.36526e-185
Coelomic/Surface epithelial cells - c10	Tmem59	ENSMUSG00000028618	Tmem59	ENSRNOG00000009778	90.0243	61.153	28.8713	0.382424	3.1889e-57
Coelomic/Surface epithelial cells - c10	Sf3b1	ENSMUSG00000025982	Sf3b1	ENSRNOG00000013516	85.1582	54.1959	30.9623	0.381654	1.31301e-74
Coelomic/Surface epithelial cells - c10	Ece1	ENSMUSG00000057530	Ece1	ENSRNOG00000014241	63.4225	22.5841	40.8385	0.381501	2.11993e-229
Coelomic/Surface epithelial cells - c10	Tpt1	ENSMUSG00000060126	Tpt1	ENSRNOG00000001049	99.8378	98.1897	1.64807	0.381099	2.08717e-53
Coelomic/Surface epithelial cells - c10	Haghl	ENSMUSG00000061046	Haghl	ENSRNOG00000019612	61.2328	16.115	45.1178	0.380383	0
Coelomic/Surface epithelial cells - c10	Pglyrp1	ENSMUSG00000030413	Pglyrp1	ENSRNOG00000013395	37.6318	5.61718	32.0146	0.38038	0
Coelomic/Surface epithelial cells - c10	Atp5g1	ENSMUSG00000006057	Atp5mc1	ENSRNOG00000007235	92.6196	77.0787	15.5409	0.379998	1.79251e-45
Coelomic/Surface epithelial cells - c10	Tsc22d1	ENSMUSG00000022010	Tsc22d1	ENSRNOG00000001030	99.3512	84.2577	15.0935	0.379901	1.72609e-18
Coelomic/Surface epithelial cells - c10	Tln1	ENSMUSG00000028465	Tln1	ENSRNOG00000016630	73.0738	34.6348	38.439	0.379848	2.99265e-136
Coelomic/Surface epithelial cells - c10	Rad23b	ENSMUSG00000028426	Rad23b	ENSRNOG00000016137	73.3982	34.9425	38.4557	0.379669	6.57761e-142
Coelomic/Surface epithelial cells - c10	Cst8	ENSMUSG00000027442	Cst8	ENSRNOG00000004989	53.9335	19.9899	33.9436	0.379305	3.354e-160
Coelomic/Surface epithelial cells - c10	Ncl	ENSMUSG00000026234	Ncl	ENSRNOG00000018273	94.9716	76.6971	18.2745	0.377452	2.18377e-40
Coelomic/Surface epithelial cells - c10	Nav2	ENSMUSG00000052512	Nav2	ENSRNOG00000014530	64.2336	23.93	40.3036	0.37717	2.72728e-197
Coelomic/Surface epithelial cells - c10	Suclg2	ENSMUSG00000061838	Suclg2	ENSRNOG00000005686	65.2068	26.7548	38.452	0.376753	2.83962e-185
Coelomic/Surface epithelial cells - c10	Adgrl3	ENSMUSG00000037605	Adgrl3	ENSRNOG00000030149	56.691	12.8494	43.8416	0.376524	0
Coelomic/Surface epithelial cells - c10	Tecr	ENSMUSG00000031708	Tecr	ENSRNOG00000021808	89.1322	61.4488	27.6834	0.375055	1.37301e-53
Coelomic/Surface epithelial cells - c10	Gm17660	ENSMUSG00000091034	LOC100359907	ENSRNOG00000050047	49.4728	5.72367	43.7492	0.374712	0
Coelomic/Surface epithelial cells - c10	Tmed10	ENSMUSG00000021248	Tmed10	ENSRNOG00000007901	90.4298	64.6316	25.7983	0.373843	1.87813e-56
Coelomic/Surface epithelial cells - c10	Ppp1cc	ENSMUSG00000004455	Ppp1cc	ENSRNOG00000001269	86.2125	52.4566	33.7559	0.373836	8.1448e-61
Coelomic/Surface epithelial cells - c10	Cebpb	ENSMUSG00000056501	Cebpb	ENSRNOG00000057347	50.9327	13.1896	37.7431	0.372847	0
Coelomic/Surface epithelial cells - c10	Hnrnpk	ENSMUSG00000021546	Hnrnpk	ENSRNOG00000019113	97.4858	85.1835	12.3023	0.371994	7.89317e-50
Coelomic/Surface epithelial cells - c10	Hp1bp3	ENSMUSG00000028759	Hp1bp3	ENSRNOG00000014445	78.4266	42.4794	35.9472	0.371831	2.57028e-98
Coelomic/Surface epithelial cells - c10	Lrch2	ENSMUSG00000031290	Lrch2	ENSRNOG00000029582	47.4453	5.21194	42.2333	0.371263	0
Coelomic/Surface epithelial cells - c10	Prdx5	ENSMUSG00000024953	Prdx5	ENSRNOG00000021125	83.3739	52.8766	30.4973	0.371059	1.35348e-72
Coelomic/Surface epithelial cells - c10	Macf1	ENSMUSG00000028649	Macf1	ENSRNOG00000016047	63.747	28.852	34.8949	0.369662	1.07854e-145
Coelomic/Surface epithelial cells - c10	Ddx39b	ENSMUSG00000019432	Ddx39b	ENSRNOG00000000841	84.1038	55.2637	28.8401	0.369273	1.00737e-67
Coelomic/Surface epithelial cells - c10	Ndufb9	ENSMUSG00000022354	Ndufb9	ENSRNOG00000009364	92.2952	72.3785	19.9167	0.368913	1.32558e-41
Coelomic/Surface epithelial cells - c10	Prelid1	ENSMUSG00000021486	Prelid1	ENSRNOG00000016410	84.1849	51.7348	32.4501	0.368732	2.28881e-68
Coelomic/Surface epithelial cells - c10	Cd82	ENSMUSG00000027215	Cd82	ENSRNOG00000000047	60.0162	16.7273	43.2889	0.368399	1.26403e-291
Coelomic/Surface epithelial cells - c10	Gpx8	ENSMUSG00000021760	Gpx8	ENSRNOG00000010461	71.8573	31.9017	39.9556	0.367189	1.37321e-137
Coelomic/Surface epithelial cells - c10	Prdx2	ENSMUSG00000005161	Prdx2	ENSRNOG00000003520	94.0795	78.2175	15.862	0.366728	3.83246e-39
Coelomic/Surface epithelial cells - c10	Rbm28	ENSMUSG00000029701	Rbm28	ENSRNOG00000005468	60.0162	24.2642	35.752	0.366593	2.2542e-174
Coelomic/Surface epithelial cells - c10	Gas1	ENSMUSG00000052957	Gas1	ENSRNOG00000050485	74.9392	34.7206	40.2186	0.366571	7.95254e-106
Coelomic/Surface epithelial cells - c10	Pdia6	ENSMUSG00000020571	Pdia6	ENSRNOG00000050197	88.4023	56.8255	31.5768	0.366141	5.16853e-53
Coelomic/Surface epithelial cells - c10	Rnf213	ENSMUSG00000070327	Rnf213	ENSRNOG00000029658	54.2579	11.4414	42.8165	0.365789	0
Coelomic/Surface epithelial cells - c10	Adam10	ENSMUSG00000054693	Adam10	ENSRNOG00000054257	72.0195	33.6262	38.3933	0.36549	2.59089e-140
Coelomic/Surface epithelial cells - c10	Capzb	ENSMUSG00000028745	Capzb	ENSRNOG00000007330	88.0779	58.4346	29.6432	0.364657	3.79811e-59
Coelomic/Surface epithelial cells - c10	Sqstm1	ENSMUSG00000015837	Sqstm1	ENSRNOG00000003147	78.3455	40.536	37.8095	0.364614	2.0645e-99
Coelomic/Surface epithelial cells - c10	Timm8a1	ENSMUSG00000048007	Timm8a1	ENSRNOG00000011226	61.9627	22.0457	39.917	0.364516	1.41953e-204
Coelomic/Surface epithelial cells - c10	Tpm4	ENSMUSG00000031799	Tpm4	ENSRNOG00000015496	83.5361	48.7946	34.7415	0.364507	2.81217e-67
Coelomic/Surface epithelial cells - c10	Pcmtd1	ENSMUSG00000051285	Pcmtd1	ENSRNOG00000005730	62.6926	22.448	40.2446	0.363773	5.07209e-205
Coelomic/Surface epithelial cells - c10	Pnrc1	ENSMUSG00000040128	Pnrc1	ENSRNOG00000007793	83.3739	51.4331	31.9407	0.363699	4.28349e-68
Coelomic/Surface epithelial cells - c10	Ei24	ENSMUSG00000062762	Ei24	ENSRNOG00000030391	69.262	29.5974	39.6645	0.362798	3.20883e-161
Coelomic/Surface epithelial cells - c10	Cbx5	ENSMUSG00000009575	Cbx5	ENSRNOG00000036841	73.3982	37.9359	35.4623	0.362657	7.71839e-109
Coelomic/Surface epithelial cells - c10	Atrx	ENSMUSG00000031229	Atrx	ENSRNOG00000056703	79.8054	43.4614	36.3439	0.362318	4.0591e-88
Coelomic/Surface epithelial cells - c10	Cfl2	ENSMUSG00000062929	Cfl2	ENSRNOG00000045892	81.3463	47.5197	33.8266	0.36178	2.54336e-83
Coelomic/Surface epithelial cells - c10	Tbl1x	ENSMUSG00000025246	Tbl1x	ENSRNOG00000003686	69.4242	27.1956	42.2286	0.361741	4.80209e-171
Coelomic/Surface epithelial cells - c10	Nipsnap1	ENSMUSG00000034285	Nipsnap1	ENSRNOG00000008374	58.6375	17.2775	41.36	0.360664	1.26863e-274
Coelomic/Surface epithelial cells - c10	Frrs1	ENSMUSG00000033386	Frrs1	ENSRNOG00000016351	48.824	5.56689	43.2571	0.359984	0
Coelomic/Surface epithelial cells - c10	Ifitm2	ENSMUSG00000060591	Ifitm2	ENSRNOG00000014936	92.2952	73.8397	18.4555	0.358055	3.73013e-11
Coelomic/Surface epithelial cells - c10	Reep5	ENSMUSG00000005873	Reep5	ENSRNOG00000020167	83.7794	52.143	31.6364	0.357511	8.18616e-69
Coelomic/Surface epithelial cells - c10	Sema6d	ENSMUSG00000027200	Sema6d	ENSRNOG00000004812	50.9327	9.45958	41.4731	0.357434	0
Coelomic/Surface epithelial cells - c10	Polr2m	ENSMUSG00000032199	AABR07043557.1	ENSRNOG00000033226	83.9416	53.6368	30.3048	0.35653	1.68215e-70
Coelomic/Surface epithelial cells - c10	Alcam	ENSMUSG00000022636	Alcam	ENSRNOG00000001989	57.7453	17.9134	39.8319	0.356175	1.31271e-223
Coelomic/Surface epithelial cells - c10	Pacsin2	ENSMUSG00000016664	Pacsin2	ENSRNOG00000009756	63.2603	25.3912	37.8691	0.35543	3.22866e-175
Coelomic/Surface epithelial cells - c10	Capza2	ENSMUSG00000015733	Capza2	ENSRNOG00000056207	81.5085	47.4547	34.0538	0.355309	4.551e-83
Coelomic/Surface epithelial cells - c10	Ccdc80	ENSMUSG00000022665	Ccdc80	ENSRNOG00000002052	58.232	19.3067	38.9253	0.354784	1.03283e-210
Coelomic/Surface epithelial cells - c10	Ttc3	ENSMUSG00000040785	Ttc3	ENSRNOG00000001682	85.2393	54.752	30.4873	0.3546	3.68521e-56
Coelomic/Surface epithelial cells - c10	Lamp1	ENSMUSG00000031447	Lamp1	ENSRNOG00000019629	88.8078	59.9876	28.8202	0.353009	4.1944e-49
Coelomic/Surface epithelial cells - c10	Casp12	ENSMUSG00000025887	Casp12	ENSRNOG00000033434	46.1476	3.5821	42.5655	0.352567	0
Coelomic/Surface epithelial cells - c10	Zyx	ENSMUSG00000029860	Zyx	ENSRNOG00000017354	64.8824	29.6152	35.2672	0.351202	1.29148e-129
Coelomic/Surface epithelial cells - c10	Prkcd	ENSMUSG00000021948	Prkcd	ENSRNOG00000016346	59.1241	19.7918	39.3323	0.350178	2.3401e-227
Coelomic/Surface epithelial cells - c10	App	ENSMUSG00000022892	App	ENSRNOG00000006997	74.9392	36.0399	38.8993	0.350035	2.89779e-108
Coelomic/Surface epithelial cells - c10	2310009B15Rik	ENSMUSG00000079283	RGD1566099	ENSRNOG00000043374	64.7202	27.0565	37.6637	0.350031	6.91541e-159
Coelomic/Surface epithelial cells - c10	Smpx	ENSMUSG00000041476	Smpx	ENSRNOG00000007495	58.8808	17.1385	41.7423	0.349979	8.13754e-239
Coelomic/Surface epithelial cells - c10	Atf3	ENSMUSG00000026628	Atf3	ENSRNOG00000003745	34.4688	7.40675	27.062	0.349483	1.38157e-269
Coelomic/Surface epithelial cells - c10	Ndufs2	ENSMUSG00000013593	Ndufs2	ENSRNOG00000038372	85.6448	56.0978	29.5469	0.34948	3.51466e-60
Coelomic/Surface epithelial cells - c10	Trim35	ENSMUSG00000022043	Trim35	ENSRNOG00000009449	79.9676	44.8546	35.1129	0.348816	9.7525e-79
Coelomic/Surface epithelial cells - c10	Selenof	ENSMUSG00000037072	Selenof	ENSRNOG00000055257	85.5637	56.9172	28.6465	0.348714	1.29855e-55
Coelomic/Surface epithelial cells - c10	Mpc1	ENSMUSG00000023861	Mpc1	ENSRNOG00000012415	73.236	40.4058	32.8302	0.347235	4.05497e-101
Coelomic/Surface epithelial cells - c10	Hcfc1r1	ENSMUSG00000023904	Hcfc1r1	ENSRNOG00000003542	77.129	45.1622	31.9667	0.347053	1.04557e-80
Coelomic/Surface epithelial cells - c10	Arhgdia	ENSMUSG00000025132	Arhgdia	ENSRNOG00000036688	81.0219	47.9339	33.088	0.346976	2.48846e-77
Coelomic/Surface epithelial cells - c10	Etf1	ENSMUSG00000024360	Etf1	ENSRNOG00000019450	65.8556	28.08	37.7757	0.346958	2.38094e-164
Coelomic/Surface epithelial cells - c10	Atp5g2	ENSMUSG00000062683	Atp5mc2	ENSRNOG00000015320	92.3763	70.9261	21.4502	0.346517	8.16792e-20
Coelomic/Surface epithelial cells - c10	Rbms1	ENSMUSG00000026970	Rbms1	ENSRNOG00000008482	72.8305	36.5191	36.3114	0.345814	9.8879e-106
Coelomic/Surface epithelial cells - c10	Hnrnpd	ENSMUSG00000000568	Hnrnpd	ENSRNOG00000002292	73.8848	43.1272	30.7577	0.345773	4.10027e-85
Coelomic/Surface epithelial cells - c10	Muc16	ENSMUSG00000109564	AABR07069371.1	ENSRNOG00000039931	42.8224	0.529476	42.2929	0.345759	0
Coelomic/Surface epithelial cells - c10	Ubc	ENSMUSG00000008348	Ubc	ENSRNOG00000057823	96.9992	85.0445	11.9547	0.345544	5.18682e-31
Coelomic/Surface epithelial cells - c10	Sdha	ENSMUSG00000021577	Sdha	ENSRNOG00000013331	78.6699	44.3725	34.2974	0.345525	2.51087e-86
Coelomic/Surface epithelial cells - c10	Rasl10a	ENSMUSG00000034209	Rasl10a	ENSRNOG00000008951	36.4964	2.51723	33.9791	0.344539	0
Coelomic/Surface epithelial cells - c10	Hadh	ENSMUSG00000027984	Hadh	ENSRNOG00000010697	75.1825	37.6549	37.5276	0.344181	5.95288e-102
Coelomic/Surface epithelial cells - c10	Esam	ENSMUSG00000001946	Esam	ENSRNOG00000033217	41.3625	4.32159	37.0409	0.343499	0
Coelomic/Surface epithelial cells - c10	Tmed9	ENSMUSG00000058569	Tmed9	ENSRNOG00000021882	86.2125	56.2753	29.9372	0.34206	9.38059e-56
Coelomic/Surface epithelial cells - c10	Star	ENSMUSG00000031574	Star	ENSRNOG00000015052	45.5799	6.51936	39.0605	0.342022	0
Coelomic/Surface epithelial cells - c10	Commd6	ENSMUSG00000075486	Commd6	ENSRNOG00000038012	67.4777	30.9374	36.5403	0.341673	1.79906e-136
Coelomic/Surface epithelial cells - c10	Fnbp1l	ENSMUSG00000039735	Fnbp1l	ENSRNOG00000013798	61.9627	22.2824	39.6803	0.340932	1.45343e-202
Coelomic/Surface epithelial cells - c10	Psma4	ENSMUSG00000032301	Psma4	ENSRNOG00000013493	84.9148	54.5035	30.4113	0.339517	1.86429e-55
Coelomic/Surface epithelial cells - c10	Oaz1	ENSMUSG00000035242	Oaz1	ENSRNOG00000019459	98.5401	89.9577	8.58244	0.338257	4.69996e-10
Coelomic/Surface epithelial cells - c10	Pdcd6	ENSMUSG00000021576	Pdcd6	ENSRNOG00000014485	75.8313	41.0625	34.7688	0.338102	9.19827e-95
Coelomic/Surface epithelial cells - c10	Pgrmc1	ENSMUSG00000006373	Pgrmc1	ENSRNOG00000012786	78.5077	45.2806	33.2271	0.338075	2.75276e-78
Coelomic/Surface epithelial cells - c10	Ywhaz	ENSMUSG00000022285	Ywhaz	ENSRNOG00000008195	83.6172	53.6427	29.9745	0.337903	2.08754e-60
Coelomic/Surface epithelial cells - c10	Pbx1	ENSMUSG00000052534	Pbx1	ENSRNOG00000004693	78.5077	41.728	36.7797	0.3374	1.9482e-80
Coelomic/Surface epithelial cells - c10	Khdrbs1	ENSMUSG00000028790	Khdrbs1	ENSRNOG00000046794	73.3982	39.3262	34.072	0.336895	4.59823e-100
Coelomic/Surface epithelial cells - c10	Sdc1	ENSMUSG00000020592	Sdc1	ENSRNOG00000059947	60.5028	24.1548	36.3481	0.336752	3.15196e-168
Coelomic/Surface epithelial cells - c10	Rnf34	ENSMUSG00000029474	Rnf34	ENSRNOG00000001331	65.6934	27.231	38.4624	0.335897	6.30853e-156
Coelomic/Surface epithelial cells - c10	Kdr	ENSMUSG00000062960	Kdr	ENSRNOG00000046829	41.1192	5.88931	35.2299	0.334905	0
Coelomic/Surface epithelial cells - c10	Cyhr1	ENSMUSG00000053929	Cyhr1	ENSRNOG00000014811	60.0973	24.0187	36.0786	0.334858	5.76521e-165
Coelomic/Surface epithelial cells - c10	Serpinh1	ENSMUSG00000070436	Serpinh1	ENSRNOG00000016831	94.5661	64.1761	30.39	0.334718	4.74706e-25
Coelomic/Surface epithelial cells - c10	Trp53	ENSMUSG00000059552	Tp53	ENSRNOG00000010756	69.5053	33.496	36.0093	0.334454	1.30485e-119
Coelomic/Surface epithelial cells - c10	Guk1	ENSMUSG00000020444	Guk1	ENSRNOG00000002928	71.1273	36.4629	34.6645	0.334323	1.04104e-103
Coelomic/Surface epithelial cells - c10	Ppp1r14b	ENSMUSG00000056612	Ppp1r14b	ENSRNOG00000021151	63.747	25.4681	38.2789	0.334126	1.1234e-159
Coelomic/Surface epithelial cells - c10	Slc25a4	ENSMUSG00000031633	Slc25a4	ENSRNOG00000010830	93.5929	74.3337	19.2591	0.333989	2.21075e-22
Coelomic/Surface epithelial cells - c10	Rhbdl1	ENSMUSG00000025735	Rhbdl1	ENSRNOG00000019921	44.85	3.29813	41.5518	0.333583	0
Coelomic/Surface epithelial cells - c10	Apex1	ENSMUSG00000035960	Apex1	ENSRNOG00000009663	73.5604	37.578	35.9824	0.333123	2.69435e-102
Coelomic/Surface epithelial cells - c10	Tiparp	ENSMUSG00000034640	Tiparp	ENSRNOG00000011238	62.206	25.3794	36.8266	0.333013	2.69037e-161
Coelomic/Surface epithelial cells - c10	Plcd1	ENSMUSG00000010660	Plcd1	ENSRNOG00000032238	47.9319	7.76762	40.1643	0.331613	0
Coelomic/Surface epithelial cells - c10	Clta	ENSMUSG00000028478	Clta	ENSRNOG00000014635	90.7543	67.4121	23.3422	0.331388	3.17781e-37
Coelomic/Surface epithelial cells - c10	Arf5	ENSMUSG00000020440	Arf5	ENSRNOG00000007806	94.2417	76.2298	18.0119	0.331388	2.26736e-27
Coelomic/Surface epithelial cells - c10	Hadha	ENSMUSG00000025745	Hadha	ENSRNOG00000024629	72.1817	39.2404	32.9413	0.331305	1.37674e-94
Coelomic/Surface epithelial cells - c10	Tceal8	ENSMUSG00000051579	Tceal8	ENSRNOG00000028585	84.9148	52.3087	32.6061	0.331085	1.45545e-54
Coelomic/Surface epithelial cells - c10	Thoc2	ENSMUSG00000037475	Thoc2	ENSRNOG00000007315	72.3439	38.7642	33.5797	0.330667	8.40155e-95
Coelomic/Surface epithelial cells - c10	Parvb	ENSMUSG00000022438	Parvb	ENSRNOG00000055305	51.2571	10.7433	40.5138	0.328895	0
Coelomic/Surface epithelial cells - c10	Krtcap2	ENSMUSG00000042747	Krtcap2	ENSRNOG00000020542	85.7259	60.2242	25.5017	0.328695	2.06173e-47
Coelomic/Surface epithelial cells - c10	Efna1	ENSMUSG00000027954	Efna1	ENSRNOG00000020573	51.6626	14.287	37.3756	0.328502	2.76223e-265
Coelomic/Surface epithelial cells - c10	Dpm3	ENSMUSG00000042737	Dpm3	ENSRNOG00000029077	73.8848	40.7756	33.1093	0.328454	2.44486e-88
Coelomic/Surface epithelial cells - c10	Rala	ENSMUSG00000008859	Rala	ENSRNOG00000013454	71.2895	35.9571	35.3325	0.327101	3.55052e-104
Coelomic/Surface epithelial cells - c10	Axin2	ENSMUSG00000000142	Axin2	ENSRNOG00000055010	52.8792	15.0028	37.8763	0.32592	4.20807e-249
Coelomic/Surface epithelial cells - c10	1810058I24Rik	ENSMUSG00000073155	LOC689574	ENSRNOG00000046109	86.1314	62.9455	23.1858	0.325715	4.18151e-44
Coelomic/Surface epithelial cells - c10	Hoxc8	ENSMUSG00000001657	Hoxc8	ENSRNOG00000028619	50.0406	12.876	37.1645	0.325514	6.36319e-269
Coelomic/Surface epithelial cells - c10	Fkbp8	ENSMUSG00000019428	Fkbp8	ENSRNOG00000058359	81.2652	49.546	31.7193	0.325451	1.68382e-64
Coelomic/Surface epithelial cells - c10	Idh2	ENSMUSG00000030541	Idh2	ENSRNOG00000013949	81.103	49.6998	31.4032	0.324998	6.10952e-56
Coelomic/Surface epithelial cells - c10	Hnrnpa2b1	ENSMUSG00000004980	Hnrnpa2b1	ENSRNOG00000011175	94.2417	76.7001	17.5416	0.323795	1.97072e-29
Coelomic/Surface epithelial cells - c10	Tspan5	ENSMUSG00000028152	Tspan5	ENSRNOG00000015913	56.5288	18.0111	38.5177	0.322979	1.27215e-222
Coelomic/Surface epithelial cells - c10	Yy1	ENSMUSG00000021264	Yy1	ENSRNOG00000004339	66.0178	29.9258	36.0921	0.322674	6.6741e-128
Coelomic/Surface epithelial cells - c10	Rab2a	ENSMUSG00000047187	Rab2a	ENSRNOG00000005963	85.4826	55.7843	29.6983	0.322479	8.36561e-50
Coelomic/Surface epithelial cells - c10	Sbsn	ENSMUSG00000046056	Sbsn	ENSRNOG00000021015	48.013	11.6455	36.3675	0.32229	1.69865e-306
Coelomic/Surface epithelial cells - c10	Ctsc	ENSMUSG00000030560	Ctsc	ENSRNOG00000016496	45.8232	9.3738	36.4494	0.322188	0
Coelomic/Surface epithelial cells - c10	Oasl2	ENSMUSG00000029561	Oasl2	ENSRNOG00000028814	39.6594	4.72092	34.9385	0.322054	0
Coelomic/Surface epithelial cells - c10	Gata4	ENSMUSG00000021944	Gata4	ENSRNOG00000010708	68.6131	31.0912	37.5219	0.321675	1.40848e-117
Coelomic/Surface epithelial cells - c10	B4galt1	ENSMUSG00000028413	B4galt1	ENSRNOG00000059461	55.9611	21.3831	34.5779	0.321531	9.18254e-165
Coelomic/Surface epithelial cells - c10	Wwc2	ENSMUSG00000031563	Wwc2	ENSRNOG00000013248	59.4485	23.1786	36.2699	0.321453	4.55864e-164
Coelomic/Surface epithelial cells - c10	Bzw1	ENSMUSG00000051223	Bzw1	ENSRNOG00000013977	82.7251	51.5219	31.2032	0.320769	8.81051e-60
Coelomic/Surface epithelial cells - c10	Ilk	ENSMUSG00000030890	Ilk	ENSRNOG00000018993	74.047	39.5362	34.5108	0.320759	6.08687e-92
Coelomic/Surface epithelial cells - c10	Aplp1	ENSMUSG00000006651	Aplp1	ENSRNOG00000020851	40.957	3.91043	37.0466	0.320613	0
Coelomic/Surface epithelial cells - c10	Arpc5	ENSMUSG00000008475	Arpc5	ENSRNOG00000028062	78.9943	46.5584	32.4359	0.319419	4.55444e-71
Coelomic/Surface epithelial cells - c10	Leprot	ENSMUSG00000035212	Leprot	ENSRNOG00000050849	67.2344	31.9342	35.3002	0.319354	1.03098e-116
Coelomic/Surface epithelial cells - c10	Got1	ENSMUSG00000025190	Got1	ENSRNOG00000016356	51.7437	15.5441	36.1996	0.319056	1.6109e-244
Coelomic/Surface epithelial cells - c10	Mapk3	ENSMUSG00000063065	Mapk3	ENSRNOG00000053583	70.2352	35.0697	35.1655	0.318614	1.1905e-105
Coelomic/Surface epithelial cells - c10	Aff4	ENSMUSG00000049470	Aff4	ENSRNOG00000006965	59.7729	24.4535	35.3194	0.318346	8.92088e-156
Coelomic/Surface epithelial cells - c10	Tax1bp3	ENSMUSG00000040158	Tax1bp3	ENSRNOG00000019357	69.0998	30.4582	38.6416	0.318228	1.5642e-113
Coelomic/Surface epithelial cells - c10	Hnrnpr	ENSMUSG00000066037	Hnrnpr	ENSRNOG00000011910	82.644	54.1278	28.5161	0.317681	1.90335e-52
Coelomic/Surface epithelial cells - c10	Odc1	ENSMUSG00000011179	Odc1	ENSRNOG00000005424	73.3171	40.0124	33.3047	0.317644	1.33335e-79
Coelomic/Surface epithelial cells - c10	Sulf1	ENSMUSG00000016918	Sulf1	ENSRNOG00000009037	52.5547	14.3876	38.1672	0.3176	1.70562e-240
Coelomic/Surface epithelial cells - c10	Bnip3l	ENSMUSG00000022051	Bnip3l	ENSRNOG00000009820	90.6732	67.2671	23.406	0.3172	9.16023e-39
Coelomic/Surface epithelial cells - c10	Cdc42ep1	ENSMUSG00000049521	Cdc42ep1	ENSRNOG00000008517	46.8775	4.8067	42.0708	0.317032	0
Coelomic/Surface epithelial cells - c10	Mtch1	ENSMUSG00000024012	Mtch1	ENSRNOG00000000527	79.562	46.2153	33.3468	0.31691	8.91994e-65
Coelomic/Surface epithelial cells - c10	Pfkl	ENSMUSG00000020277	Pfkl	ENSRNOG00000001214	61.7194	24.4535	37.2659	0.316528	6.28119e-156
Coelomic/Surface epithelial cells - c10	Tspan3	ENSMUSG00000032324	Tspan3	ENSRNOG00000016474	86.7802	54.9087	31.8715	0.316275	5.94974e-47
Coelomic/Surface epithelial cells - c10	Uri1	ENSMUSG00000030421	Uri1	ENSRNOG00000014463	62.4493	26.4206	36.0287	0.316091	1.51286e-146
Coelomic/Surface epithelial cells - c10	Spcs1	ENSMUSG00000021917	Spcs1	ENSRNOG00000018075	89.0511	64.1583	24.8928	0.31586	1.18882e-35
Coelomic/Surface epithelial cells - c10	Itm2c	ENSMUSG00000026223	Itm2c	ENSRNOG00000017359	87.429	51.0072	36.4218	0.315685	1.69069e-49
Coelomic/Surface epithelial cells - c10	Ddah2	ENSMUSG00000007039	Ddah2	ENSRNOG00000000842	71.9384	36.0517	35.8867	0.315182	1.57928e-84
Coelomic/Surface epithelial cells - c10	Ube2d2a	ENSMUSG00000091896	Ube2d2	ENSRNOG00000042523	86.2936	61.4104	24.8832	0.314971	6.22783e-45
Coelomic/Surface epithelial cells - c10	Tmem165	ENSMUSG00000029234	Tmem165	ENSRNOG00000002199	68.532	31.3456	37.1865	0.314826	3.8552e-121
Coelomic/Surface epithelial cells - c10	Tm9sf3	ENSMUSG00000025016	Tm9sf3	ENSRNOG00000013443	76.4801	40.8495	35.6306	0.314409	6.80849e-93
Coelomic/Surface epithelial cells - c10	Nsmce1	ENSMUSG00000030750	Nsmce1	ENSRNOG00000015218	70.073	36.9805	33.0925	0.314209	9.0053e-94
Coelomic/Surface epithelial cells - c10	Aldh9a1	ENSMUSG00000026687	Aldh9a1	ENSRNOG00000004027	59.4485	22.1197	37.3288	0.314065	9.90804e-184
Coelomic/Surface epithelial cells - c10	Plscr3	ENSMUSG00000019461	Plscr3	ENSRNOG00000027914	63.9903	22.8473	41.1429	0.313915	2.6144e-169
Coelomic/Surface epithelial cells - c10	Kif1b	ENSMUSG00000063077	Kif1b	ENSRNOG00000057626	55.7989	20.1378	35.661	0.313505	4.41477e-189
Coelomic/Surface epithelial cells - c10	Atp1a1	ENSMUSG00000033161	Atp1a1	ENSRNOG00000030019	66.7478	33.7652	32.9826	0.31327	6.33823e-104
Coelomic/Surface epithelial cells - c10	Orai1	ENSMUSG00000049686	Orai1	ENSRNOG00000001336	44.7689	8.48049	36.2884	0.313021	0
Coelomic/Surface epithelial cells - c10	Gnb1	ENSMUSG00000029064	Gnb1	ENSRNOG00000016638	85.6448	63.0402	22.6046	0.312626	4.67096e-38
Coelomic/Surface epithelial cells - c10	Rnf130	ENSMUSG00000020376	AABR07029581.1	ENSRNOG00000046330	63.5036	27.3878	36.1158	0.312534	9.21021e-140
Coelomic/Surface epithelial cells - c10	Drap1	ENSMUSG00000024914	Drap1	ENSRNOG00000020527	78.1022	45.1889	32.9133	0.311966	2.26409e-66
Coelomic/Surface epithelial cells - c10	Tgm2	ENSMUSG00000037820	Tgm2	ENSRNOG00000012956	47.8508	11.8644	35.9864	0.311345	9.85355e-275
Coelomic/Surface epithelial cells - c10	Scand1	ENSMUSG00000046229	Scand1	ENSRNOG00000019987	80.292	49.0549	31.237	0.310816	1.00142e-59
Coelomic/Surface epithelial cells - c10	Mat2b	ENSMUSG00000042032	Mat2b	ENSRNOG00000003177	74.3715	38.3471	36.0244	0.310461	4.72169e-95
Coelomic/Surface epithelial cells - c10	Tprgl	ENSMUSG00000029030	Tprg1l	ENSRNOG00000046227	74.1281	40.5656	33.5626	0.310153	3.0669e-81
Coelomic/Surface epithelial cells - c10	Cpne3	ENSMUSG00000028228	Cpne3	ENSRNOG00000006298	60.2595	25.2167	35.0429	0.310081	7.23003e-144
Coelomic/Surface epithelial cells - c10	Actb	ENSMUSG00000029580	Actb	ENSRNOG00000034254	98.5401	94.9034	3.63672	0.309855	2.26557e-17
Coelomic/Surface epithelial cells - c10	Resf1	ENSMUSG00000032712	Resf1	ENSRNOG00000036913	60.9895	24.3441	36.6454	0.309758	5.85858e-138
Coelomic/Surface epithelial cells - c10	Mdh2	ENSMUSG00000019179	Mdh2	ENSRNOG00000001440	86.2936	57.6922	28.6014	0.309701	4.00091e-43
Coelomic/Surface epithelial cells - c10	Cdc42	ENSMUSG00000006699	Cdc42	ENSRNOG00000013536	94.3228	75.5435	18.7793	0.309374	1.69045e-31
Coelomic/Surface epithelial cells - c10	Tfdp2	ENSMUSG00000032411	Tfdp2	ENSRNOG00000011241	70.2352	35.7796	34.4556	0.308997	5.16995e-98
Coelomic/Surface epithelial cells - c10	Prpf40a	ENSMUSG00000061136	Prpf40a	ENSRNOG00000004864	74.2903	41.1572	33.1332	0.30859	1.06191e-80
Coelomic/Surface epithelial cells - c10	Mif	ENSMUSG00000033307	AABR07030647.1	ENSRNOG00000033613	92.3763	78.0933	14.283	0.308262	5.34216e-15
Coelomic/Surface epithelial cells - c10	Nono	ENSMUSG00000031311	Nono	ENSRNOG00000003689	86.3747	60.9696	25.4051	0.307971	3.35247e-43
Coelomic/Surface epithelial cells - c10	Rab11b	ENSMUSG00000077450	Rab11b	ENSRNOG00000007648	85.1582	56.1541	29.0041	0.307541	1.86422e-48
Coelomic/Surface epithelial cells - c10	Megf6	ENSMUSG00000057751	LOC100911486	ENSRNOG00000000156	42.0114	4.64992	37.3614	0.307344	0
Coelomic/Surface epithelial cells - c10	Lypd6	ENSMUSG00000050447	Lypd6	ENSRNOG00000038980	42.9035	6.6081	36.2954	0.30733	0
Coelomic/Surface epithelial cells - c10	Pdzd2	ENSMUSG00000022197	Pdzd2	ENSRNOG00000013140	50.7705	12.5507	38.2198	0.307271	1.38209e-300
Coelomic/Surface epithelial cells - c10	Hspd1	ENSMUSG00000025980	Hspd1	ENSRNOG00000014525	84.5093	54.4029	30.1064	0.306989	1.84936e-45
Coelomic/Surface epithelial cells - c10	Slc31a2	ENSMUSG00000066152	Slc31a2	ENSRNOG00000013631	47.3642	10.9829	36.3812	0.306035	0
Coelomic/Surface epithelial cells - c10	Auts2	ENSMUSG00000029673		ENSRNOG00000000885	76.9667	48.7059	28.2609	0.304854	1.16193e-49
Coelomic/Surface epithelial cells - c10	Pfn1	ENSMUSG00000018293	Pfn1	ENSRNOG00000003975	94.0795	85.5444	8.53507	0.304718	3.55403e-25
Coelomic/Surface epithelial cells - c10	Cox6b1	ENSMUSG00000036751	Cox6b1	ENSRNOG00000034161	92.7818	82.0688	10.713	0.304544	3.2999e-33
Coelomic/Surface epithelial cells - c10	Fubp1	ENSMUSG00000028034	Fubp1	ENSRNOG00000043370	82.3195	53.7315	28.5881	0.304454	1.74393e-48
Coelomic/Surface epithelial cells - c10	Map1lc3a	ENSMUSG00000027602	Map1lc3a	ENSRNOG00000025443	81.103	54.2787	26.8243	0.304021	3.09649e-44
Coelomic/Surface epithelial cells - c10	Cdv3	ENSMUSG00000032803	Cdv3	ENSRNOG00000010186	76.2368	47.7682	28.4686	0.303768	9.56819e-56
Coelomic/Surface epithelial cells - c10	Sdsl	ENSMUSG00000029596	Sdsl	ENSRNOG00000001391	47.2019	10.486	36.716	0.303072	0
Coelomic/Surface epithelial cells - c10	Oaz2	ENSMUSG00000040652	Oaz2	ENSRNOG00000015953	82.9684	55.1158	27.8526	0.302908	5.5366e-45
Coelomic/Surface epithelial cells - c10	Lzts2	ENSMUSG00000035342	Lzts2	ENSRNOG00000014969	63.6659	24.2879	39.378	0.302897	1.10417e-154
Coelomic/Surface epithelial cells - c10	Neo1	ENSMUSG00000032340	Neo1	ENSRNOG00000006490	56.2855	22.0043	34.2812	0.302687	7.12939e-160
Coelomic/Surface epithelial cells - c10	Phb	ENSMUSG00000038845	Phb	ENSRNOG00000046799	75.3447	42.225	33.1197	0.302635	7.3191e-78
Coelomic/Surface epithelial cells - c10	Uba1	ENSMUSG00000001924	Uba1	ENSRNOG00000019164	74.9392	40.9471	33.992	0.302369	2.33722e-81
Coelomic/Surface epithelial cells - c10	Raly	ENSMUSG00000027593	Raly	ENSRNOG00000017405	84.9148	57.3047	27.6101	0.302346	2.96615e-36
Coelomic/Surface epithelial cells - c10	Bspry	ENSMUSG00000028392	Bspry	ENSRNOG00000015105	42.0114	3.88677	38.1246	0.302242	0
Coelomic/Surface epithelial cells - c10	Gpi1	ENSMUSG00000036427	Gpi	ENSRNOG00000023150	76.0746	45.2628	30.8118	0.301753	9.88983e-66
Coelomic/Surface epithelial cells - c10	Rin2	ENSMUSG00000001768	Rin2	ENSRNOG00000010131	48.9051	12.6335	36.2716	0.301729	5.10884e-261
Coelomic/Surface epithelial cells - c10	Aamp	ENSMUSG00000006299	Aamp	ENSRNOG00000014399	80.1298	49.3744	30.7554	0.301588	3.69144e-61
Coelomic/Surface epithelial cells - c10	Oplah	ENSMUSG00000022562	Oplah	ENSRNOG00000011781	43.8767	4.8836	38.9931	0.301562	0
Coelomic/Surface epithelial cells - c10	Mycn	ENSMUSG00000037169	Mycn	ENSRNOG00000051372	41.2003	9.42704	31.7733	0.301075	3.23453e-275
Coelomic/Surface epithelial cells - c10	Sec31a	ENSMUSG00000035325	Sec31a	ENSRNOG00000002251	63.3414	30.0589	33.2826	0.300542	3.55794e-116
Coelomic/Surface epithelial cells - c10	Rab34	ENSMUSG00000002059	Rab34	ENSRNOG00000023375	67.2344	30.6298	36.6046	0.300219	2.35508e-110
Coelomic/Surface epithelial cells - c10	Nsmce4a	ENSMUSG00000040331	Nsmce4a	ENSRNOG00000020452	67.9643	35.3388	32.6255	0.29976	5.13484e-91
Coelomic/Surface epithelial cells - c10	Hspa9	ENSMUSG00000024359	Hspa9	ENSRNOG00000019525	76.8856	45.0765	31.8092	0.299444	8.94963e-66
Coelomic/Surface epithelial cells - c10	Ywhae	ENSMUSG00000020849	Ywhae	ENSRNOG00000005290	96.1071	80.7969	15.3102	0.299141	3.56186e-24
Coelomic/Surface epithelial cells - c10	Ogt	ENSMUSG00000034160	Ogt	ENSRNOG00000003359	81.7518	52.8855	28.8663	0.298958	6.6018e-43
Coelomic/Surface epithelial cells - c10	Ppp4r2	ENSMUSG00000052144	Ppp4r2	ENSRNOG00000024647	66.5045	31.7715	34.7329	0.298958	2.41558e-105
Coelomic/Surface epithelial cells - c10	Folr1	ENSMUSG00000001827	Folr1	ENSRNOG00000019902	51.5004	16.6977	34.8027	0.298907	6.67303e-189
Coelomic/Surface epithelial cells - c10	Rpl34	ENSMUSG00000062006	Rpl34	ENSRNOG00000016387	97.3236	83.2549	14.0687	0.29887	2.52401e-07
Coelomic/Surface epithelial cells - c10	Spats2l	ENSMUSG00000038305	Spats2l	ENSRNOG00000016012	53.9335	17.5053	36.4282	0.298426	1.76758e-188
Coelomic/Surface epithelial cells - c10	Bri3bp	ENSMUSG00000037905	Bri3bp	ENSRNOG00000000979	56.1233	18.5731	37.5502	0.29783	1.36193e-203
Coelomic/Surface epithelial cells - c10	Rab5a	ENSMUSG00000017831	Rab5a	ENSRNOG00000057056	66.6667	30.7333	35.9334	0.297771	2.65594e-108
Coelomic/Surface epithelial cells - c10	Uqcrc1	ENSMUSG00000025651	Uqcrc1	ENSRNOG00000032134	84.9959	57.6833	27.3126	0.29776	5.12073e-38
Coelomic/Surface epithelial cells - c10	Mtdh	ENSMUSG00000022255	Mtdh	ENSRNOG00000006870	82.4006	53.1961	29.2046	0.297712	8.3299e-49
Coelomic/Surface epithelial cells - c10	Wsb2	ENSMUSG00000029364	Wsb2	ENSRNOG00000001135	52.2303	17.526	34.7044	0.2974	3.26936e-198
Coelomic/Surface epithelial cells - c10	Epn3	ENSMUSG00000010080	Epn3	ENSRNOG00000003284	45.5799	6.0875	39.4924	0.297286	0
Coelomic/Surface epithelial cells - c10	Ndufa7	ENSMUSG00000041881	Ndufa7	ENSRNOG00000006939	92.4574	78.3654	14.092	0.2966	1.95003e-23
Coelomic/Surface epithelial cells - c10	Litaf	ENSMUSG00000022500	Litaf	ENSRNOG00000002520	63.9092	27.5416	36.3675	0.296338	9.79318e-137
Coelomic/Surface epithelial cells - c10	Ptprf	ENSMUSG00000033295	Ptprf	ENSRNOG00000019977	59.043	25.4267	33.6163	0.295152	6.10456e-131
Coelomic/Surface epithelial cells - c10	Ccnd3	ENSMUSG00000034165	Ccnd3	ENSRNOG00000050258	80.8597	48.2563	32.6034	0.295146	1.99484e-45
Coelomic/Surface epithelial cells - c10	Tpm1	ENSMUSG00000032366	Tpm1	ENSRNOG00000018184	86.1314	59.0292	27.1022	0.294855	8.7967e-40
Coelomic/Surface epithelial cells - c10	Gpd2	ENSMUSG00000026827	Gpd2	ENSRNOG00000033824	43.0657	8.26456	34.8011	0.294735	0
Coelomic/Surface epithelial cells - c10	Aebp1	ENSMUSG00000020473	Aebp1	ENSRNOG00000013720	54.9067	19.4575	35.4492	0.294392	1.90615e-168
Coelomic/Surface epithelial cells - c10	Erg28	ENSMUSG00000021252	Erg28	ENSRNOG00000008781	63.0981	29.7601	33.338	0.294231	8.63837e-114
Coelomic/Surface epithelial cells - c10	Ccdc107	ENSMUSG00000028461	Ccdc107	ENSRNOG00000017253	60.0162	27.1393	32.8769	0.293991	4.58231e-128
Coelomic/Surface epithelial cells - c10	Golim4	ENSMUSG00000034109	Golim4	ENSRNOG00000024213	57.8264	22.1463	35.6801	0.293916	4.35576e-154
Coelomic/Surface epithelial cells - c10	Wdtc1	ENSMUSG00000037622	Wdtc1	ENSRNOG00000008377	47.9319	11.4296	36.5023	0.29379	2.4921e-306
Coelomic/Surface epithelial cells - c10	Degs1	ENSMUSG00000038633	Degs1	ENSRNOG00000003223	66.5045	31.1237	35.3807	0.29341	7.31323e-114
Coelomic/Surface epithelial cells - c10	Arl1	ENSMUSG00000060904	Arl1	ENSRNOG00000005763	72.8305	36.7261	36.1044	0.293154	6.12372e-84
Coelomic/Surface epithelial cells - c10	Ssr4	ENSMUSG00000002014	Ssr4	ENSRNOG00000053172	84.4282	59.0233	25.4049	0.293121	7.19463e-36
Coelomic/Surface epithelial cells - c10	Spop	ENSMUSG00000057522	Spop	ENSRNOG00000004686	68.532	35.0933	33.4387	0.292778	8.73509e-100
Coelomic/Surface epithelial cells - c10	Npc1	ENSMUSG00000024413	Npc1	ENSRNOG00000012016	47.6075	13.3463	34.2611	0.292631	1.31358e-241
Coelomic/Surface epithelial cells - c10	Klf3	ENSMUSG00000029178	Klf3	ENSRNOG00000002163	55.9611	18.8452	37.1159	0.292572	4.53618e-186
Coelomic/Surface epithelial cells - c10	Smco4	ENSMUSG00000058173	Smco4	ENSRNOG00000011162	64.3958	29.0857	35.3101	0.2925	1.43215e-113
Coelomic/Surface epithelial cells - c10	Myh10	ENSMUSG00000020900	Myh10	ENSRNOG00000002886	62.4493	27.6954	34.7539	0.291574	2.58913e-120
Coelomic/Surface epithelial cells - c10	Srsf2	ENSMUSG00000034120	Srsf2	ENSRNOG00000000248	89.6999	70.1807	19.5192	0.291317	2.76147e-27
Coelomic/Surface epithelial cells - c10	Rraga	ENSMUSG00000070934	Rraga	ENSRNOG00000007051	67.9643	33.3984	34.5659	0.290698	1.61144e-98
Coelomic/Surface epithelial cells - c10	Hspa5	ENSMUSG00000026864	Hspa5	ENSRNOG00000018294	86.7802	55.9707	30.8096	0.290367	1.40256e-36
Coelomic/Surface epithelial cells - c10	1110004F10Rik	ENSMUSG00000030663	RGD1311703	ENSRNOG00000053659	82.2384	55.5477	26.6908	0.290109	7.08797e-45
Coelomic/Surface epithelial cells - c10	Chmp2b	ENSMUSG00000004843	Chmp2b	ENSRNOG00000040257	63.017	29.5442	33.4729	0.290059	6.54979e-116
Coelomic/Surface epithelial cells - c10	Ccnd1	ENSMUSG00000070348	Ccnd1	ENSRNOG00000020918	35.3609	5.09362	30.2673	0.289873	0
Coelomic/Surface epithelial cells - c10	Tcf25	ENSMUSG00000001472	Tcf25	ENSRNOG00000017023	79.562	49.5696	29.9924	0.289739	1.31076e-53
Coelomic/Surface epithelial cells - c10	Slc38a2	ENSMUSG00000022462	Slc38a2	ENSRNOG00000006305	71.0462	39.6042	31.442	0.28957	2.5213e-70
Coelomic/Surface epithelial cells - c10	Crtc3	ENSMUSG00000030527	Crtc3	ENSRNOG00000011975	54.5012	19.4989	35.0023	0.289551	9.03181e-171
Coelomic/Surface epithelial cells - c10	Scaf11	ENSMUSG00000033228	Scaf11	ENSRNOG00000005263	69.3431	38.3708	30.9723	0.288961	4.58313e-78
Coelomic/Surface epithelial cells - c10	Bckdk	ENSMUSG00000030802	Bckdk	ENSRNOG00000019485	64.2336	30.6445	33.589	0.288945	1.76504e-106
Coelomic/Surface epithelial cells - c10	Maf1	ENSMUSG00000022553	Maf1	ENSRNOG00000013514	69.3431	36.8563	32.4868	0.288735	2.09963e-84
Coelomic/Surface epithelial cells - c10	Hsd17b10	ENSMUSG00000025260	Hsd17b10	ENSRNOG00000003049	85.5637	55.4264	30.1373	0.288512	3.68956e-39
Coelomic/Surface epithelial cells - c10	Camk1	ENSMUSG00000030272	Camk1	ENSRNOG00000021781	57.8264	21.3802	36.4463	0.288394	1.77927e-157
Coelomic/Surface epithelial cells - c10	Plbd2	ENSMUSG00000029598	Plbd2	ENSRNOG00000001385	52.5547	19.3954	33.1594	0.288192	1.71714e-167
Coelomic/Surface epithelial cells - c10	Gdi2	ENSMUSG00000021218	Gdi2	ENSRNOG00000018091	88.2401	60.452	27.7881	0.288031	1.07207e-34
Coelomic/Surface epithelial cells - c10	Dbn1	ENSMUSG00000034675	Dbn1	ENSRNOG00000014170	55.9611	20.1881	35.7729	0.287445	3.27718e-167
Coelomic/Surface epithelial cells - c10	Phb2	ENSMUSG00000004264	Phb2	ENSRNOG00000012999	86.0503	60.8838	25.1664	0.287274	4.54739e-34
Coelomic/Surface epithelial cells - c10	Ralb	ENSMUSG00000004451	Ralb	ENSRNOG00000002440	55.4745	19.2445	36.2299	0.28695	4.19709e-180
Coelomic/Surface epithelial cells - c10	Iqgap1	ENSMUSG00000030536	Iqgap1	ENSRNOG00000012002	55.9611	22.4924	33.4687	0.286892	1.26698e-147
Coelomic/Surface epithelial cells - c10	Emp2	ENSMUSG00000022505	Emp2	ENSRNOG00000002664	50.4461	14.6212	35.8248	0.286875	1.46437e-222
Coelomic/Surface epithelial cells - c10	Sdhd	ENSMUSG00000000171	Sdhd	ENSRNOG00000022980	72.1817	39.2759	32.9058	0.286813	5.21399e-77
Coelomic/Surface epithelial cells - c10	Homer3	ENSMUSG00000003573	Homer3	ENSRNOG00000020229	46.9586	10.4357	36.5229	0.285801	0
Coelomic/Surface epithelial cells - c10	Arl6ip1	ENSMUSG00000030654	Arl6ip1	ENSRNOG00000017751	85.6448	60.4431	25.2017	0.285339	1.37978e-28
Coelomic/Surface epithelial cells - c10	Pkn2	ENSMUSG00000004591	Pkn2	ENSRNOG00000011317	68.7753	38.2909	30.4845	0.285054	8.54033e-76
Coelomic/Surface epithelial cells - c10	Rest	ENSMUSG00000029249	Rest	ENSRNOG00000002074	66.0989	33.076	33.023	0.28477	1.57959e-91
Coelomic/Surface epithelial cells - c10	Rrbp1	ENSMUSG00000027422	Rrbp1	ENSRNOG00000005958	81.2652	52.9624	28.3028	0.28431	1.68202e-42
Coelomic/Surface epithelial cells - c10	Spg21	ENSMUSG00000032388	Spg21	ENSRNOG00000015019	66.8289	31.6473	35.1816	0.284111	4.97273e-108
Coelomic/Surface epithelial cells - c10	Gata3	ENSMUSG00000015619	Gata3	ENSRNOG00000019336	35.442	2.54385	32.8982	0.283959	0
Coelomic/Surface epithelial cells - c10	Bcl7c	ENSMUSG00000030814	Bcl7c	ENSRNOG00000018916	65.9367	32.2389	33.6979	0.283569	1.73802e-99
Coelomic/Surface epithelial cells - c10	Rhou	ENSMUSG00000039960	Rhou	ENSRNOG00000053560	43.7145	10.3144	33.4001	0.283345	1.09273e-272
Coelomic/Surface epithelial cells - c10	Rer1	ENSMUSG00000029048	Rer1	ENSRNOG00000014270	74.3715	41.944	32.4275	0.283295	9.40582e-71
Coelomic/Surface epithelial cells - c10	Sypl	ENSMUSG00000020570	Sypl1	ENSRNOG00000009856	70.073	37.2941	32.7789	0.283241	3.38663e-79
Coelomic/Surface epithelial cells - c10	Rab6b	ENSMUSG00000032549	Rab6b	ENSRNOG00000009198	41.768	5.38942	36.3786	0.283205	0
Coelomic/Surface epithelial cells - c10	Adh5	ENSMUSG00000028138	Adh5	ENSRNOG00000046357	72.2628	39.0333	33.2294	0.282956	1.21191e-77
Coelomic/Surface epithelial cells - c10	Gsk3b	ENSMUSG00000022812	Gsk3b	ENSRNOG00000002833	75.7502	48.1113	27.6389	0.282916	3.62685e-52
Coelomic/Surface epithelial cells - c10	Spcs2	ENSMUSG00000035227	Spcs2	ENSRNOG00000018164	89.0511	60.1177	28.9334	0.282894	2.35777e-34
Coelomic/Surface epithelial cells - c10	Bcap31	ENSMUSG00000002015	Bcap31	ENSRNOG00000055756	75.9124	44.4109	31.5015	0.282793	1.27175e-62
Coelomic/Surface epithelial cells - c10	Mbnl2	ENSMUSG00000022139	Mbnl2	ENSRNOG00000010737	60.9895	26.181	34.8085	0.282447	5.94708e-123
Coelomic/Surface epithelial cells - c10	Rexo2	ENSMUSG00000032026	Rexo2	ENSRNOG00000018939	66.9911	35.0312	31.9599	0.282366	1.31173e-84
Coelomic/Surface epithelial cells - c10	Akr1b3	ENSMUSG00000001642	Akr1b1	ENSRNOG00000009513	72.0195	34.907	37.1125	0.282165	1.19241e-79
Coelomic/Surface epithelial cells - c10	Reep3	ENSMUSG00000019873	Reep3	ENSRNOG00000000645	57.2587	21.2767	35.9821	0.281586	3.16544e-160
Coelomic/Surface epithelial cells - c10	Cdc26	ENSMUSG00000066149	Cdc26	ENSRNOG00000029785	73.7226	41.3465	32.3762	0.280994	2.02531e-68
Coelomic/Surface epithelial cells - c10	Filip1l	ENSMUSG00000043336	Filip1l	ENSRNOG00000001645	41.768	8.06046	33.7076	0.280957	0
Coelomic/Surface epithelial cells - c10	C1d	ENSMUSG00000000581	C1d	ENSRNOG00000005982	82.8873	54.1249	28.7624	0.280775	1.43178e-43
Coelomic/Surface epithelial cells - c10	Vcp	ENSMUSG00000028452	Vcp	ENSRNOG00000034242	90.6732	66.9299	23.7432	0.280354	8.39201e-25
Coelomic/Surface epithelial cells - c10	Flna	ENSMUSG00000031328	Flna	ENSRNOG00000054890	66.6667	32.2833	34.3834	0.280202	8.58195e-96
Coelomic/Surface epithelial cells - c10	Sdf4	ENSMUSG00000029076	Sdf4	ENSRNOG00000019981	71.8573	40.3703	31.4869	0.279886	1.41706e-72
Coelomic/Surface epithelial cells - c10	Ddb1	ENSMUSG00000024740	Ddb1	ENSRNOG00000020715	70.5596	39.4977	31.0619	0.279646	1.16322e-77
Coelomic/Surface epithelial cells - c10	B2m	ENSMUSG00000060802	B2m	ENSRNOG00000017123	74.4526	43.5945	30.858	0.279618	3.2827e-59
Coelomic/Surface epithelial cells - c10	Plec	ENSMUSG00000022565	Plec	ENSRNOG00000023781	49.0673	14.3402	34.7271	0.279415	4.85256e-222
Coelomic/Surface epithelial cells - c10	Pigt	ENSMUSG00000017721	Pigt	ENSRNOG00000014690	59.6107	21.7174	37.8933	0.279166	1.55981e-168
Coelomic/Surface epithelial cells - c10	Etfbkmt	ENSMUSG00000039958	Etfbkmt	ENSRNOG00000036918	46.472	12.2992	34.1728	0.279086	5.29869e-244
Coelomic/Surface epithelial cells - c10	Dap	ENSMUSG00000039168	Dap	ENSRNOG00000010747	66.3423	35.7589	30.5834	0.27875	7.27793e-73
Coelomic/Surface epithelial cells - c10	Pbrm1	ENSMUSG00000042323	Pbrm1	ENSRNOG00000028227	69.0998	38.918	30.1818	0.278633	5.9085e-70
Coelomic/Surface epithelial cells - c10	Pgls	ENSMUSG00000031807	Pgls	ENSRNOG00000018326	83.0495	58.4908	24.5586	0.278318	1.31574e-33
Coelomic/Surface epithelial cells - c10	S100a1	ENSMUSG00000044080	S100a1	ENSRNOG00000012410	62.8548	28.781	34.0738	0.278259	6.46745e-106
Coelomic/Surface epithelial cells - c10	Palm	ENSMUSG00000035863	Palm	ENSRNOG00000009760	50.2028	13.4617	36.741	0.278133	3.34179e-247
Coelomic/Surface epithelial cells - c10	Zfp207	ENSMUSG00000017421	Zfp207	ENSRNOG00000000236	75.5069	46.2626	29.2443	0.277916	1.4007e-59
Coelomic/Surface epithelial cells - c10	Tpr	ENSMUSG00000006005	Tpr	ENSRNOG00000002394	80.6164	51.3474	29.269	0.277664	1.78699e-42
Coelomic/Surface epithelial cells - c10	mt-Atp8	ENSMUSG00000064356	Mt-atp8	ENSRNOG00000033299	48.7429	12.9322	35.8107	0.277552	6.49338e-248
Coelomic/Surface epithelial cells - c10	Srsf5	ENSMUSG00000021134	Srsf5	ENSRNOG00000005513	87.1857	66.3413	20.8444	0.277212	3.8772e-29
Coelomic/Surface epithelial cells - c10	Dgkz	ENSMUSG00000040479	Dgkz	ENSRNOG00000017737	46.7153	11.894	34.8213	0.276509	1.6109e-268
Coelomic/Surface epithelial cells - c10	Sfpq	ENSMUSG00000028820	Sfpq	ENSRNOG00000058461	78.3455	51.5426	26.8029	0.276159	3.6191e-45
Coelomic/Surface epithelial cells - c10	Eif3a	ENSMUSG00000024991	Eif3a	ENSRNOG00000010117	83.1306	55.0152	28.1153	0.276148	3.40175e-39
Coelomic/Surface epithelial cells - c10	Nme2	ENSMUSG00000020857	Nme2	ENSRNOG00000002671	94.0795	78.0519	16.0276	0.276036	1.61005e-08
Coelomic/Surface epithelial cells - c10	Cryab	ENSMUSG00000032060	Cryab	ENSRNOG00000010524	45.2555	10.9859	34.2696	0.274939	6.12849e-265
Coelomic/Surface epithelial cells - c10	Tuba1b	ENSMUSG00000023004	Tuba1b	ENSRNOG00000053468	95.1338	79.3179	15.8159	0.274686	1.25336e-13
Coelomic/Surface epithelial cells - c10	Tmx3	ENSMUSG00000024614	Tmx3	ENSRNOG00000045740	51.8248	18.86	32.9648	0.274653	6.44188e-167
Coelomic/Surface epithelial cells - c10	Cry1	ENSMUSG00000020038	Cry1	ENSRNOG00000006622	50.9327	18.5435	32.3892	0.274473	2.20857e-164
Coelomic/Surface epithelial cells - c10	Mical2	ENSMUSG00000038244	Mical2	ENSRNOG00000016244	41.6058	6.79445	34.8114	0.274408	0
Coelomic/Surface epithelial cells - c10	Smarcc1	ENSMUSG00000032481	Smarcc1	ENSRNOG00000020804	73.3982	39.8113	33.5869	0.27399	4.80934e-68
Coelomic/Surface epithelial cells - c10	Anxa6	ENSMUSG00000018340	Anxa6	ENSRNOG00000010668	69.3431	34.5254	34.8177	0.273858	9.52619e-87
Coelomic/Surface epithelial cells - c10	Calm1	ENSMUSG00000001175	Calm1	ENSRNOG00000004060	94.485	77.9543	16.5307	0.27373	2.99175e-29
Coelomic/Surface epithelial cells - c10	Rab9	ENSMUSG00000079316	Rab9a	ENSRNOG00000030443	59.6918	26.6276	33.0642	0.273725	3.04833e-121
Coelomic/Surface epithelial cells - c10	Polr2e	ENSMUSG00000004667	Polr2e	ENSRNOG00000013545	77.7778	46.1975	31.5802	0.272577	2.08276e-55
Coelomic/Surface epithelial cells - c10	Zfp579	ENSMUSG00000051550	Zfp579	ENSRNOG00000016608	45.3366	10.9474	34.3891	0.272453	9.10678e-272
Coelomic/Surface epithelial cells - c10	Fah	ENSMUSG00000030630	Fah	ENSRNOG00000013223	39.0916	3.8069	35.2847	0.272221	0
Coelomic/Surface epithelial cells - c10	Abhd17a	ENSMUSG00000003346	Abhd17a	ENSRNOG00000018212	64.7202	31.2628	33.4574	0.272112	1.08205e-96
Coelomic/Surface epithelial cells - c10	Prpf19	ENSMUSG00000024735	Prpf19	ENSRNOG00000020897	67.2344	34.0373	33.1971	0.271963	1.89089e-89
Coelomic/Surface epithelial cells - c10	Hs3st3a1	ENSMUSG00000047759	Hs3st3a1	ENSRNOG00000024591	40.6326	5.88044	34.7522	0.27169	0
Coelomic/Surface epithelial cells - c10	Phyhd1	ENSMUSG00000079484	Phyhd1	ENSRNOG00000016794	42.4169	6.02242	36.3944	0.271663	0
Coelomic/Surface epithelial cells - c10	Ctnnb1	ENSMUSG00000006932	Ctnnb1	ENSRNOG00000054172	81.2652	51.0782	30.187	0.271377	1.20906e-42
Coelomic/Surface epithelial cells - c10	Tmem50a	ENSMUSG00000028822	Tmem50a	ENSRNOG00000017279	78.6699	46.5762	32.0938	0.271098	5.02092e-54
Coelomic/Surface epithelial cells - c10	Nop10	ENSMUSG00000027133	Nop10	ENSRNOG00000005184	88.5645	71.3048	17.2597	0.270816	1.11193e-22
Coelomic/Surface epithelial cells - c10	Crim1	ENSMUSG00000024074	Crim1	ENSRNOG00000004208	42.0114	10.0098	32.0016	0.270811	3.06812e-276
Coelomic/Surface epithelial cells - c10	Bad	ENSMUSG00000024959	Bad	ENSRNOG00000021147	66.18	31.7922	34.3878	0.270687	2.33471e-95
Coelomic/Surface epithelial cells - c10	Phpt1	ENSMUSG00000036504	Phpt1	ENSRNOG00000016723	66.0178	33.3008	32.717	0.270687	5.75462e-92
Coelomic/Surface epithelial cells - c10	Trip6	ENSMUSG00000023348	Trip6	ENSRNOG00000048580	59.6918	24.1459	35.5459	0.270592	1.18033e-135
Coelomic/Surface epithelial cells - c10	Parp1	ENSMUSG00000026496	Parp1	ENSRNOG00000003084	66.2612	33.3097	32.9515	0.269486	5.80653e-87
Coelomic/Surface epithelial cells - c10	Cggbp1	ENSMUSG00000054604	Cggbp1	ENSRNOG00000000718	71.2895	41.3968	29.8928	0.269216	1.83757e-62
Coelomic/Surface epithelial cells - c10	Atp5d	ENSMUSG00000003072	Atp5f1d	ENSRNOG00000014625	92.6196	76.9811	15.6385	0.268557	1.43221e-18
Coelomic/Surface epithelial cells - c10	Sin3b	ENSMUSG00000031622	Sin3b	ENSRNOG00000048622	82.4818	52.2052	30.2766	0.268546	1.31404e-41
Coelomic/Surface epithelial cells - c10	Ctbp1	ENSMUSG00000037373	Ctbp1	ENSRNOG00000005428	77.8589	48.8242	29.0347	0.268486	2.51253e-47
Coelomic/Surface epithelial cells - c10	Usp1	ENSMUSG00000028560	Usp1	ENSRNOG00000007890	58.9619	28.1776	30.7843	0.268056	2.50465e-100
Coelomic/Surface epithelial cells - c10	Ctxn1	ENSMUSG00000048644	Ctxn1	ENSRNOG00000001057	61.2328	26.3762	34.8566	0.267874	1.68975e-111
Coelomic/Surface epithelial cells - c10	Snx15	ENSMUSG00000024787	Snx15	ENSRNOG00000021007	49.0673	15.2069	33.8604	0.267764	5.88579e-204
Coelomic/Surface epithelial cells - c10	Gas2l1	ENSMUSG00000034201	Gas2l1	ENSRNOG00000009040	43.0657	11.5154	31.5503	0.267676	1.4255e-234
Coelomic/Surface epithelial cells - c10	Rtraf	ENSMUSG00000021807	Rtraf	ENSRNOG00000000340	87.8345	60.0734	27.7612	0.267648	6.65192e-20
Coelomic/Surface epithelial cells - c10	Hacd3	ENSMUSG00000033629	Hacd3	ENSRNOG00000030232	57.0965	25.2936	31.8029	0.267468	1.34213e-118
Coelomic/Surface epithelial cells - c10	Fkbp3	ENSMUSG00000020949	Fkbp3	ENSRNOG00000004629	82.3195	54.7816	27.538	0.267433	2.62201e-36
Coelomic/Surface epithelial cells - c10	Hsbp1	ENSMUSG00000031839	Hsbp1	ENSRNOG00000014415	90.1054	68.3705	21.735	0.267209	1.85154e-24
Coelomic/Surface epithelial cells - c10	Zcchc3	ENSMUSG00000074682	Zcchc3	ENSRNOG00000007520	54.1768	21.1258	33.051	0.267152	3.18425e-143
Coelomic/Surface epithelial cells - c10	Klhl24	ENSMUSG00000062901	Klhl24	ENSRNOG00000033372	56.8532	24.9179	31.9353	0.266781	7.84148e-116
Coelomic/Surface epithelial cells - c10	Mri1	ENSMUSG00000004996	Mri1	ENSRNOG00000026211	51.7437	17.1355	34.6082	0.266306	3.07522e-188
Coelomic/Surface epithelial cells - c10	Thrap3	ENSMUSG00000043962	Thrap3	ENSRNOG00000009977	73.236	44.2039	29.0321	0.26616	7.94895e-57
Coelomic/Surface epithelial cells - c10	Gnai2	ENSMUSG00000032562	Gnai2	ENSRNOG00000016592	82.5629	54.116	28.4468	0.266121	1.70187e-35
Coelomic/Surface epithelial cells - c10	Mrpl17	ENSMUSG00000030879	Mrpl17	ENSRNOG00000019497	78.9132	47.5345	31.3787	0.2655	6.27214e-49
Coelomic/Surface epithelial cells - c10	Ctsz	ENSMUSG00000016256	Ctsz	ENSRNOG00000050697	65.1257	31.5053	33.6204	0.265272	7.60487e-95
Coelomic/Surface epithelial cells - c10	Iah1	ENSMUSG00000062054	Iah1	ENSRNOG00000060853	60.3406	26.7578	33.5829	0.265137	7.0023e-113
Coelomic/Surface epithelial cells - c10	Bnc2	ENSMUSG00000028487	Bnc2	ENSRNOG00000006553	45.0122	12.4116	32.6005	0.264884	4.13839e-233
Coelomic/Surface epithelial cells - c10	Psma3	ENSMUSG00000060073	Psma3l	ENSRNOG00000007851	88.3212	64.2116	24.1096	0.264817	2.954e-25
Coelomic/Surface epithelial cells - c10	Snrpb	ENSMUSG00000027404	Snrpb	ENSRNOG00000006961	88.3212	69.6424	18.6788	0.264729	1.52663e-20
Coelomic/Surface epithelial cells - c10	Hdgf	ENSMUSG00000004897	Hdgf	ENSRNOG00000042261	78.2644	49.6643	28.6001	0.264465	4.80007e-44
Coelomic/Surface epithelial cells - c10	Msln	ENSMUSG00000063011	Msln	ENSRNOG00000019445	29.0349	0.893306	28.1416	0.264426	0
Coelomic/Surface epithelial cells - c10	Elovl1	ENSMUSG00000006390	Elovl1	ENSRNOG00000028448	49.4728	17.0349	32.4379	0.263618	1.40058e-173
Coelomic/Surface epithelial cells - c10	Uqcrfs1	ENSMUSG00000038462	Uqcrfs1	ENSRNOG00000018281	80.7786	54.7934	25.9852	0.263525	3.06633e-37
Coelomic/Surface epithelial cells - c10	Ncoa4	ENSMUSG00000056234	Ncoa4	ENSRNOG00000019768	55.4745	24.1725	31.3019	0.263249	3.08552e-119
Coelomic/Surface epithelial cells - c10	Tnfrsf1a	ENSMUSG00000030341	Tnfrsf1a	ENSRNOG00000031312	56.1233	23.3117	32.8115	0.262943	1.07839e-120
Coelomic/Surface epithelial cells - c10	Vps4b	ENSMUSG00000009907	Vps4b	ENSRNOG00000002705	59.7729	27.5328	32.2402	0.262931	2.35445e-111
Coelomic/Surface epithelial cells - c10	Galnt1	ENSMUSG00000000420	Galnt1	ENSRNOG00000016207	61.6383	29.5412	32.0971	0.262745	3.27624e-98
Coelomic/Surface epithelial cells - c10	Kdm3a	ENSMUSG00000053470	Kdm3a	ENSRNOG00000007814	48.2563	15.6388	32.6175	0.2621	1.0236e-186
Coelomic/Surface epithelial cells - c10	Fnta	ENSMUSG00000015994	Fnta	ENSRNOG00000014462	64.558	31.4077	33.1503	0.261804	4.22042e-96
Coelomic/Surface epithelial cells - c10	Ptpra	ENSMUSG00000027303	Ptpra	ENSRNOG00000021223	60.9895	28.3994	32.59	0.26167	7.10831e-104
Coelomic/Surface epithelial cells - c10	Daam1	ENSMUSG00000034574	Daam1	ENSRNOG00000004345	44.4444	12.9736	31.4708	0.261274	1.64567e-212
Coelomic/Surface epithelial cells - c10	Hibadh	ENSMUSG00000029776	Hibadh	ENSRNOG00000008063	65.2879	33.6291	31.6588	0.26084	5.744e-87
Coelomic/Surface epithelial cells - c10	Zfand5	ENSMUSG00000024750	Zfand5	ENSRNOG00000018107	76.9667	47.641	29.3257	0.260375	5.7403e-49
Coelomic/Surface epithelial cells - c10	Cfap20	ENSMUSG00000031796	Cfap20	ENSRNOG00000042179	66.0989	37.717	28.3819	0.260257	2.29174e-70
Coelomic/Surface epithelial cells - c10	Mef2a	ENSMUSG00000030557	Mef2a	ENSRNOG00000047756	59.5296	27.4884	32.0412	0.259513	4.23333e-107
Coelomic/Surface epithelial cells - c10	Cul1	ENSMUSG00000029686	Cul1	ENSRNOG00000005310	71.2084	39.1783	32.0302	0.259498	9.49969e-72
Coelomic/Surface epithelial cells - c10	Brk1	ENSMUSG00000033940	Brk1	ENSRNOG00000010184	84.9959	61.9753	23.0206	0.259437	5.71705e-30
Coelomic/Surface epithelial cells - c10	Gabarap	ENSMUSG00000018567	Gabarap	ENSRNOG00000017417	91.9708	75.511	16.4598	0.259196	2.80213e-15
Coelomic/Surface epithelial cells - c10	Ifngr2	ENSMUSG00000022965	Ifngr2	ENSRNOG00000002032	62.4493	27.5209	34.9284	0.258922	7.09009e-107
Coelomic/Surface epithelial cells - c10	Stard10	ENSMUSG00000030688	Stard10	ENSRNOG00000019491	49.1484	16.3428	32.8056	0.258729	6.87401e-173
Coelomic/Surface epithelial cells - c10	Adck5	ENSMUSG00000022550	Adck5	ENSRNOG00000030334	49.0673	15.1123	33.9551	0.258703	5.78777e-201
Coelomic/Surface epithelial cells - c10	Trio	ENSMUSG00000022263	Trio	ENSRNOG00000012148	43.309	12.8819	30.4271	0.258328	1.71579e-202
Coelomic/Surface epithelial cells - c10	Gnpda1	ENSMUSG00000052102	Gnpda1	ENSRNOG00000047213	45.9854	13.5268	32.4586	0.258314	3.70204e-203
Coelomic/Surface epithelial cells - c10	Rarres1	ENSMUSG00000049404	Rarres1	ENSRNOG00000037853	26.764	0.340166	26.4238	0.257909	0
Coelomic/Surface epithelial cells - c10	Hsp90b1	ENSMUSG00000020048	Hsp90b1	ENSRNOG00000026963	82.7251	53.5362	29.1888	0.257732	2.12001e-33
Coelomic/Surface epithelial cells - c10	Vps28	ENSMUSG00000115987	Vps28	ENSRNOG00000014633	68.4509	36.3327	32.1182	0.257725	3.24706e-79
Coelomic/Surface epithelial cells - c10	Cct6a	ENSMUSG00000029447	Cct6a	ENSRNOG00000000923	75.7502	46.1058	29.6444	0.257487	1.23938e-46
Coelomic/Surface epithelial cells - c10	Pja2	ENSMUSG00000024083	Pja2	ENSRNOG00000015528	59.5296	28.1451	31.3845	0.257328	8.3664e-101
Coelomic/Surface epithelial cells - c10	Rnf187	ENSMUSG00000020496	Rnf187	ENSRNOG00000049219	79.9676	51.9863	27.9813	0.256683	2.15477e-39
Coelomic/Surface epithelial cells - c10	Cpq	ENSMUSG00000039007	Cpq	ENSRNOG00000005931	54.0957	20.5105	33.5852	0.256498	2.98042e-143
Coelomic/Surface epithelial cells - c10	Magi1	ENSMUSG00000045095	Magi1	ENSRNOG00000022060	46.2287	15.3193	30.9094	0.256354	2.20271e-175
Coelomic/Surface epithelial cells - c10	Ube2r2	ENSMUSG00000036241	Ube2r2	ENSRNOG00000010727	75.9124	46.094	29.8184	0.255874	1.54491e-48
Coelomic/Surface epithelial cells - c10	Slc48a1	ENSMUSG00000081534	Slc48a1	ENSRNOG00000053196	52.1492	17.5585	34.5907	0.25561	1.50832e-173
Coelomic/Surface epithelial cells - c10	Eif4a2	ENSMUSG00000022884	Eif4a2	ENSRNOG00000001815	89.2944	67.9475	21.3469	0.25539	7.52182e-20
Coelomic/Surface epithelial cells - c10	Ywhab	ENSMUSG00000018326	Ywhab	ENSRNOG00000010945	82.8062	55.3584	27.4478	0.255326	1.34873e-35
Coelomic/Surface epithelial cells - c10	Smim14	ENSMUSG00000037822	Smim14	ENSRNOG00000002553	77.129	46.6087	30.5203	0.255138	4.90282e-46
Coelomic/Surface epithelial cells - c10	Arl6ip5	ENSMUSG00000035199	Arl6ip5	ENSRNOG00000006818	51.4193	17.5348	33.8845	0.255134	2.77105e-173
Coelomic/Surface epithelial cells - c10	Ssrp1	ENSMUSG00000027067	Ssrp1	ENSRNOG00000008825	71.6139	43.1597	28.4542	0.25501	6.4686e-54
Coelomic/Surface epithelial cells - c10	Rpl3	ENSMUSG00000060036	Rpl3	ENSRNOG00000016896	98.7835	96.3321	2.45133	0.254831	6.92339e-11
Coelomic/Surface epithelial cells - c10	Tmem132a	ENSMUSG00000024736	Tmem132a	ENSRNOG00000021338	40.146	8.63135	31.5146	0.254454	1.20488e-284
Coelomic/Surface epithelial cells - c10	Col4a5	ENSMUSG00000031274	Col4a5	ENSRNOG00000018951	42.0114	9.68143	32.3299	0.254329	4.16592e-268
Coelomic/Surface epithelial cells - c10	Sdhc	ENSMUSG00000058076	Sdhc	ENSRNOG00000003163	75.6691	44.3606	31.3085	0.254271	1.25219e-54
Coelomic/Surface epithelial cells - c10	Med25	ENSMUSG00000002968	Med25	ENSRNOG00000020363	57.7453	26.4087	31.3366	0.253997	7.28597e-110
Coelomic/Surface epithelial cells - c10	Hspa2	ENSMUSG00000059970	Hspa2	ENSRNOG00000006472	38.4428	8.53374	29.9091	0.253769	1.88078e-275
Coelomic/Surface epithelial cells - c10	Syap1	ENSMUSG00000031357	Syap1	ENSRNOG00000004304	57.5831	25.6899	31.8932	0.253646	4.01774e-114
Coelomic/Surface epithelial cells - c10	Ilf2	ENSMUSG00000001016	Ilf2	ENSRNOG00000014154	68.3698	38.5127	29.8571	0.253631	2.36757e-65
Coelomic/Surface epithelial cells - c10	Sf3b6	ENSMUSG00000037361	Sf3b6	ENSRNOG00000046172	79.7242	50.7469	28.9774	0.253538	2.65346e-42
Coelomic/Surface epithelial cells - c10	Hdac3	ENSMUSG00000024454	Hdac3	ENSRNOG00000019618	59.854	27.0891	32.765	0.253206	3.96728e-112
Coelomic/Surface epithelial cells - c10	Apobec3	ENSMUSG00000009585	Apobec3	ENSRNOG00000016852	46.2287	14.0237	32.205	0.252893	1.20757e-185
Coelomic/Surface epithelial cells - c10	Itpr1	ENSMUSG00000030102	Itpr1	ENSRNOG00000007104	52.1492	22.661	29.4882	0.252641	1.17698e-117
Coelomic/Surface epithelial cells - c10	Npm1	ENSMUSG00000057113	Npm1	ENSRNOG00000004616	98.2157	91.7206	6.49508	0.252572	9.82845e-12
Coelomic/Surface epithelial cells - c10	Ormdl3	ENSMUSG00000038150	Ormdl3	ENSRNOG00000030445	59.7729	27.6215	32.1514	0.25241	4.26057e-102
Coelomic/Surface epithelial cells - c10	Pnpla8	ENSMUSG00000036257	Pnpla8	ENSRNOG00000039091	56.2044	23.7259	32.4785	0.252126	1.45087e-128
Coelomic/Surface epithelial cells - c10	Card19	ENSMUSG00000037960	Card19	ENSRNOG00000016560	53.3658	21.8121	31.5537	0.252052	8.95783e-134
Coelomic/Surface epithelial cells - c10	Fkbp1a	ENSMUSG00000032966	Fkbp1a	ENSRNOG00000008822	90.1054	69.3111	20.7943	0.251867	4.05166e-20
Coelomic/Surface epithelial cells - c10	Ndufc2	ENSMUSG00000030647	Ndufc2	ENSRNOG00000012383	89.1322	67.2257	21.9065	0.251804	1.3144e-20
Coelomic/Surface epithelial cells - c10	Ddr1	ENSMUSG00000003534	Ddr1	ENSRNOG00000057125	43.7145	11.894	31.8205	0.251643	1.36101e-221
Coelomic/Surface epithelial cells - c10	Rab7	ENSMUSG00000079477	Rab7a	ENSRNOG00000012247	72.7494	41.8759	30.8734	0.251583	6.88614e-57
Coelomic/Surface epithelial cells - c10	Chd3	ENSMUSG00000018474	Chd3	ENSRNOG00000009722	69.0187	38.5216	30.497	0.251272	5.22295e-63
Coelomic/Surface epithelial cells - c10	Nr0b1	ENSMUSG00000025056	Nr0b1	ENSRNOG00000003765	31.2247	3.82465	27.4	0.251245	0
Coelomic/Surface epithelial cells - c10	Park7	ENSMUSG00000028964	Park7	ENSRNOG00000018289	92.4574	73.7865	18.6709	0.251004	1.75041e-15
Coelomic/Surface epithelial cells - c10	Rbbp6	ENSMUSG00000030779	Rbbp6	ENSRNOG00000012806	76.3179	48.2888	28.0291	0.250962	7.34602e-43
Coelomic/Surface epithelial cells - c10	Fdx1	ENSMUSG00000032051	Fdx1	ENSRNOG00000012123	62.5304	31.7656	30.7648	0.250624	4.31618e-85
Coelomic/Surface epithelial cells - c10	Atp5o	ENSMUSG00000022956	Atp5po	ENSRNOG00000001991	91.9708	77.2355	14.7353	0.250424	2.8276e-17
Coelomic/Surface epithelial cells - c10	Srrm2	ENSMUSG00000039218	Srrm2	ENSRNOG00000058561	90.9165	72.5264	18.3901	0.250251	2.73938e-16
Coelomic/Surface epithelial cells - c10	Plin2	ENSMUSG00000028494	Plin2	ENSRNOG00000007060	72.1006	38.986	33.1146	0.250131	2.24374e-62
Coelomic/Surface epithelial cells - c12	Lgals7	ENSMUSG00000053522	Lgals7	ENSRNOG00000020380	98.9349	49.4078	49.5271	1.71364	0
Coelomic/Surface epithelial cells - c12	Igfbp2	ENSMUSG00000039323	Igfbp2	ENSRNOG00000016957	94.0828	24.1293	69.9536	1.70281	0
Coelomic/Surface epithelial cells - c12	Cdkn1c	ENSMUSG00000037664	Cdkn1c	ENSRNOG00000059500	96.6864	50.6185	46.0679	1.48738	1.18133e-280
Coelomic/Surface epithelial cells - c12	Gng13	ENSMUSG00000025739	Gng13	ENSRNOG00000039350	87.929	26.1266	61.8024	1.42203	0
Coelomic/Surface epithelial cells - c12	mt-Co1	ENSMUSG00000064351	Mt-co1	ENSRNOG00000034234	99.8817	76.248	23.6337	1.33307	1.02681e-106
Coelomic/Surface epithelial cells - c12	mt-Co3	ENSMUSG00000064358	Mt-co3	ENSRNOG00000030700	99.8817	76.7334	23.1482	1.27413	4.51255e-83
Coelomic/Surface epithelial cells - c12	mt-Nd1	ENSMUSG00000064341	Mt-nd1	ENSRNOG00000030644	99.8817	75.166	24.7157	1.20616	2.5496e-92
Coelomic/Surface epithelial cells - c12	Upk3b	ENSMUSG00000042985	Upk3b	ENSRNOG00000023686	76.0947	6.65887	69.4358	1.16078	0
Coelomic/Surface epithelial cells - c12	mt-Cytb	ENSMUSG00000064370	Mt-cyb	ENSRNOG00000031766	99.7633	75.0168	24.7465	1.15394	1.95079e-96
Coelomic/Surface epithelial cells - c12	Smim1	ENSMUSG00000078350	Smim1	ENSRNOG00000043193	94.5562	49.0159	45.5403	1.11395	1.96579e-242
Coelomic/Surface epithelial cells - c12	mt-Atp6	ENSMUSG00000064357	Mt-atp6	ENSRNOG00000031979	99.8817	76.4293	23.4524	1.11071	5.35097e-69
Coelomic/Surface epithelial cells - c12	Tle5	ENSMUSG00000054452	Tle5	ENSRNOG00000052025	95.6213	51.5163	44.105	1.03579	3.61307e-188
Coelomic/Surface epithelial cells - c12	Tnni1	ENSMUSG00000026418	Tnni1	ENSRNOG00000009073	80.5917	15.1806	65.4111	1.00799	0
Coelomic/Surface epithelial cells - c12	Krt19	ENSMUSG00000020911	Krt19	ENSRNOG00000014233	72.1893	10.6419	61.5474	0.982901	0
Coelomic/Surface epithelial cells - c12	Krt18	ENSMUSG00000023043	Krt18	ENSRNOG00000047393	79.0533	22.6963	56.357	0.970431	0
Coelomic/Surface epithelial cells - c12	Rpl34	ENSMUSG00000062006	Rpl34	ENSRNOG00000016387	99.8817	83.3514	16.5303	0.96176	2.12797e-177
Coelomic/Surface epithelial cells - c12	Rps8	ENSMUSG00000047675	LOC100363452	ENSRNOG00000021395	100	98.2132	1.78681	0.953926	7.75618e-285
Coelomic/Surface epithelial cells - c12	mt-Nd2	ENSMUSG00000064345	Mt-nd2	ENSRNOG00000031033	96.568	65.4511	31.117	0.946971	1.97612e-136
Coelomic/Surface epithelial cells - c12	mt-Nd4	ENSMUSG00000064363	Mt-nd4	ENSRNOG00000029707	99.7633	73.037	26.7263	0.931574	5.22779e-70
Coelomic/Surface epithelial cells - c12	Rpl15	ENSMUSG00000012405	Rpl15	ENSRNOG00000008140	99.8817	94.6805	5.20115	0.926705	9.10661e-244
Coelomic/Surface epithelial cells - c12	Lhx9	ENSMUSG00000019230	Lhx9	ENSRNOG00000010357	74.7929	15.4555	59.3374	0.9156	0
Coelomic/Surface epithelial cells - c12	mt-Co2	ENSMUSG00000064354	Mt-co2	ENSRNOG00000030371	99.5266	74.1219	25.4047	0.907811	2.45748e-57
Coelomic/Surface epithelial cells - c12	Aprt	ENSMUSG00000006589	Aprt	ENSRNOG00000014405	86.1538	44.5591	41.5947	0.894725	1.17036e-214
Coelomic/Surface epithelial cells - c12	Rpl10a	ENSMUSG00000037805	AABR07049821.1	ENSRNOG00000011484	99.7633	95.0461	4.71725	0.876789	1.45121e-235
Coelomic/Surface epithelial cells - c12	Atpif1	ENSMUSG00000054428	Atp5if1	ENSRNOG00000013300	99.5266	86.267	13.2596	0.872054	6.66362e-154
Coelomic/Surface epithelial cells - c12	Rpl35	ENSMUSG00000062997	Rpl35	ENSRNOG00000014272	100	89.0627	10.9373	0.871894	6.37948e-157
Coelomic/Surface epithelial cells - c12	Rpl11	ENSMUSG00000059291	AABR07064667.1	ENSRNOG00000004163	100	91.8409	8.15909	0.867823	1.50899e-187
Coelomic/Surface epithelial cells - c12	Rps16	ENSMUSG00000037563	Rps16	ENSRNOG00000019578	99.8817	97.3476	2.53409	0.85472	5.73672e-247
Coelomic/Surface epithelial cells - c12	Bmyc	ENSMUSG00000049086	Bmyc	ENSRNOG00000042556	91.2426	51.0426	40.2001	0.853294	6.66777e-120
Coelomic/Surface epithelial cells - c12	Rspo1	ENSMUSG00000028871	Rspo1	ENSRNOG00000009656	78.4615	23.2958	55.1657	0.841755	8.5443e-297
Coelomic/Surface epithelial cells - c12	Rps15	ENSMUSG00000063457	Rps15	ENSRNOG00000024603	99.8817	94.4495	5.43218	0.839849	1.87833e-236
Coelomic/Surface epithelial cells - c12	Rps13	ENSMUSG00000090862	Rps13	ENSRNOG00000028021	100	92.8645	7.13555	0.834894	1.00737e-216
Coelomic/Surface epithelial cells - c12	Rpl8	ENSMUSG00000003970	AC129049.1	ENSRNOG00000031381	100	94.584	5.416	0.833684	6.28034e-231
Coelomic/Surface epithelial cells - c12	Rpl10	ENSMUSG00000008682	Rpl10	ENSRNOG00000056765	100	91.8614	8.13862	0.83269	5.90103e-127
Coelomic/Surface epithelial cells - c12	Rps5	ENSMUSG00000012848	Rps5	ENSRNOG00000019453	100	97.9207	2.07925	0.825796	1.35857e-233
Coelomic/Surface epithelial cells - c12	Rps6	ENSMUSG00000028495	Rps6	ENSRNOG00000049025	99.8817	94.0137	5.86791	0.825225	2.61934e-136
Coelomic/Surface epithelial cells - c12	Aldoa	ENSMUSG00000030695	Aldoa	ENSRNOG00000052802	96.8047	67.6619	29.1428	0.814625	1.93071e-102
Coelomic/Surface epithelial cells - c12	Rpl37	ENSMUSG00000041841	AABR07027718.1	ENSRNOG00000045963	100	94.508	5.49203	0.813322	1.296e-216
Coelomic/Surface epithelial cells - c12	Rps11	ENSMUSG00000003429	Rps11	ENSRNOG00000020595	100	96.2889	3.71107	0.807855	8.30293e-233
Coelomic/Surface epithelial cells - c12	Rps10	ENSMUSG00000052146	AABR07017250.1	ENSRNOG00000049099	100	94.9203	5.07969	0.807287	7.70257e-207
Coelomic/Surface epithelial cells - c12	Cox8a	ENSMUSG00000035885	Cox8a	ENSRNOG00000021177	99.4083	83.7608	15.6475	0.793898	7.16945e-166
Coelomic/Surface epithelial cells - c12	Rps4x	ENSMUSG00000031320	Rps4y2	ENSRNOG00000031041	100	96.9381	3.06185	0.785221	1.40621e-183
Coelomic/Surface epithelial cells - c12	Hspb1	ENSMUSG00000004951	Hspb1	ENSRNOG00000023546	73.6095	23.3104	50.299	0.784948	1.11267e-265
Coelomic/Surface epithelial cells - c12	Hnrnpa1	ENSMUSG00000046434	AABR07060628.1	ENSRNOG00000051748	97.2781	76.9352	20.3429	0.781868	1.86676e-133
Coelomic/Surface epithelial cells - c12	Wnt6	ENSMUSG00000033227	Wnt6	ENSRNOG00000017409	82.7219	34.0605	48.6614	0.780088	5.69017e-151
Coelomic/Surface epithelial cells - c12	Rplp0	ENSMUSG00000067274	Rplp0l1	ENSRNOG00000031358	100	97.9266	2.0734	0.758427	8.94141e-160
Coelomic/Surface epithelial cells - c12	Rpl23	ENSMUSG00000071415	Rpl23	ENSRNOG00000004107	100	98.3009	1.69908	0.752552	7.2957e-240
Coelomic/Surface epithelial cells - c12	Ndufa4	ENSMUSG00000029632	Ndufa4	ENSRNOG00000005512	98.1065	82.4068	15.6997	0.751316	3.96542e-140
Coelomic/Surface epithelial cells - c12	Rps9	ENSMUSG00000006333	Rps9	ENSRNOG00000058909	100	96.9235	3.07647	0.747672	6.64435e-240
Coelomic/Surface epithelial cells - c12	Rpl18	ENSMUSG00000059070	Rpl18	ENSRNOG00000021035	99.7633	94.9759	4.78744	0.745168	1.56995e-188
Coelomic/Surface epithelial cells - c12	Apoc1	ENSMUSG00000040564	LOC100910181	ENSRNOG00000051439	68.1657	18.7045	49.4612	0.740991	1.84051e-286
Coelomic/Surface epithelial cells - c12	Lgals1	ENSMUSG00000068220	Lgals1	ENSRNOG00000009884	98.6982	78.5729	20.1253	0.739218	2.42266e-53
Coelomic/Surface epithelial cells - c12	Hmgn2	ENSMUSG00000003038	Hmgn2	ENSRNOG00000051615	93.9645	71.7853	22.1791	0.729693	2.43159e-111
Coelomic/Surface epithelial cells - c12	Rpl3	ENSMUSG00000060036	Rpl3	ENSRNOG00000016896	100	96.3299	3.67013	0.72708	3.94722e-204
Coelomic/Surface epithelial cells - c12	Rps3	ENSMUSG00000030744	Rps3	ENSRNOG00000017418	100	97.5464	2.45358	0.726717	3.05458e-249
Coelomic/Surface epithelial cells - c12	Nme2	ENSMUSG00000020857	Nme2	ENSRNOG00000002671	97.5148	78.1489	19.3659	0.719592	7.87766e-105
Coelomic/Surface epithelial cells - c12	Rpl21	ENSMUSG00000041453	Rpl21	ENSRNOG00000032803	100	96.7949	3.20515	0.71735	5.46286e-191
Coelomic/Surface epithelial cells - c12	Cald1	ENSMUSG00000029761	Cald1	ENSRNOG00000010233	88.284	50.9343	37.3497	0.712275	9.11295e-101
Coelomic/Surface epithelial cells - c12	Nenf	ENSMUSG00000037499	Nenf	ENSRNOG00000003833	95.7396	67.7321	28.0075	0.711453	6.23304e-93
Coelomic/Surface epithelial cells - c12	Pdcd4	ENSMUSG00000024975	Pdcd4	ENSRNOG00000014779	81.1834	47.2935	33.89	0.710769	5.44114e-118
Coelomic/Surface epithelial cells - c12	Atp5g2	ENSMUSG00000062683	Atp5mc2	ENSRNOG00000015320	96.3314	71.0718	25.2596	0.702104	1.46006e-96
Coelomic/Surface epithelial cells - c12	Rpsa	ENSMUSG00000032518	Rpsa	ENSRNOG00000018645	100	96.3006	3.69937	0.69361	1.13253e-163
Coelomic/Surface epithelial cells - c12	Rpl19	ENSMUSG00000017404	Rpl19	ENSRNOG00000004741	100	94.9262	5.07384	0.692659	2.21432e-160
Coelomic/Surface epithelial cells - c12	Rps20	ENSMUSG00000028234	LOC100362149	ENSRNOG00000030596	100	95.2215	4.77848	0.691945	1.22018e-147
Coelomic/Surface epithelial cells - c12	Gxylt2	ENSMUSG00000030074	Gxylt2	ENSRNOG00000005621	67.574	17.9471	49.6269	0.684237	1.38941e-296
Coelomic/Surface epithelial cells - c12	Rpl39	ENSMUSG00000079641	LOC103694169	ENSRNOG00000050393	100	92.341	7.65901	0.677314	2.54397e-126
Coelomic/Surface epithelial cells - c12	Mif	ENSMUSG00000033307	AABR07030647.1	ENSRNOG00000033613	98.1065	78.1138	19.9927	0.676568	2.04148e-76
Coelomic/Surface epithelial cells - c12	Wt1	ENSMUSG00000016458	Wt1	ENSRNOG00000013074	86.1538	49.5599	36.594	0.675295	2.0866e-99
Coelomic/Surface epithelial cells - c12	Eef1g	ENSMUSG00000071644	Eef1g	ENSRNOG00000020075	99.7633	90.5337	9.22961	0.659798	1.22447e-118
Coelomic/Surface epithelial cells - c12	Mest	ENSMUSG00000051855	Mest	ENSRNOG00000048088	79.645	38.6811	40.9639	0.650508	1.18714e-116
Coelomic/Surface epithelial cells - c12	Pebp1	ENSMUSG00000032959	Pebp1	ENSRNOG00000001136	96.8047	76.9703	19.8344	0.646979	2.24569e-91
Coelomic/Surface epithelial cells - c12	Rpl38	ENSMUSG00000057322	LOC682793	ENSRNOG00000033686	100	94.505	5.49496	0.645185	6.41408e-181
Coelomic/Surface epithelial cells - c12	Jund	ENSMUSG00000071076	Jund	ENSRNOG00000019568	94.5562	71.4607	23.0955	0.637713	7.19096e-59
Coelomic/Surface epithelial cells - c12	Cdk4	ENSMUSG00000006728	Cdk4	ENSRNOG00000025602	92.8994	67.0624	25.837	0.632842	6.32942e-89
Coelomic/Surface epithelial cells - c12	Krt8	ENSMUSG00000049382	Krt8	ENSRNOG00000009779	65.9172	21.7722	44.145	0.626745	6.39732e-207
Coelomic/Surface epithelial cells - c12	Pam	ENSMUSG00000026335	Pam	ENSRNOG00000033280	62.8402	27.2145	35.6257	0.624086	1.08216e-136
Coelomic/Surface epithelial cells - c12	Apoe	ENSMUSG00000002985	Apoe	ENSRNOG00000018454	75.1479	38.5027	36.6452	0.622988	1.33445e-118
Coelomic/Surface epithelial cells - c12	Snrpg	ENSMUSG00000057278	LOC687679	ENSRNOG00000016507	99.0533	85.1119	13.9414	0.619806	1.39858e-93
Coelomic/Surface epithelial cells - c12	Dclk1	ENSMUSG00000027797	Dclk1	ENSRNOG00000032922	60.5917	15.7596	44.8321	0.607917	4.06694e-272
Coelomic/Surface epithelial cells - c12	Tkt	ENSMUSG00000021957	Tkt	ENSRNOG00000016064	86.8639	58.7834	28.0805	0.605805	6.31274e-83
Coelomic/Surface epithelial cells - c12	Rpl7	ENSMUSG00000043716	Rpl7	ENSRNOG00000006992	100	96.9586	3.04138	0.595257	8.55195e-171
Coelomic/Surface epithelial cells - c12	Podxl	ENSMUSG00000025608	Podxl	ENSRNOG00000012495	58.9349	13.5166	45.4183	0.591873	0
Coelomic/Surface epithelial cells - c12	Rpl22	ENSMUSG00000028936	LOC100360057	ENSRNOG00000011104	99.1716	90.8027	8.36885	0.582629	8.55275e-100
Coelomic/Surface epithelial cells - c12	Bex2	ENSMUSG00000042750	Bex2	ENSRNOG00000032729	63.432	27.2174	36.2145	0.575709	1.26585e-132
Coelomic/Surface epithelial cells - c12	Gpx4	ENSMUSG00000075706	Gpx4	ENSRNOG00000013604	96.8047	78.9618	17.8429	0.572922	2.72344e-65
Coelomic/Surface epithelial cells - c12	Ppdpf	ENSMUSG00000016344	Ppdpf	ENSRNOG00000012722	85.7988	58.2512	27.5476	0.570513	1.13664e-88
Coelomic/Surface epithelial cells - c12	Eif3f	ENSMUSG00000031029	Eif3f	ENSRNOG00000015221	97.9882	83.9626	14.0256	0.568227	9.51699e-73
Coelomic/Surface epithelial cells - c12	Peg3	ENSMUSG00000002265	Peg3	ENSRNOG00000014791	81.6568	45.7611	35.8957	0.565406	2.03651e-74
Coelomic/Surface epithelial cells - c12	Nop10	ENSMUSG00000027133	Nop10	ENSRNOG00000005184	93.1361	71.3876	21.7485	0.557194	1.61185e-73
Coelomic/Surface epithelial cells - c12	Vim	ENSMUSG00000026728	Vim	ENSRNOG00000018087	91.4793	67.4806	23.9987	0.555653	1.23541e-47
Coelomic/Surface epithelial cells - c12	Cib2	ENSMUSG00000037493	Cib2	ENSRNOG00000059834	64.6154	24.9276	39.6878	0.546812	4.94461e-152
Coelomic/Surface epithelial cells - c12	Rps23	ENSMUSG00000049517	Rps23	ENSRNOG00000016580	100	98.4618	1.53824	0.546275	4.20709e-91
Coelomic/Surface epithelial cells - c12	Npm1	ENSMUSG00000057113	Npm1	ENSRNOG00000004616	99.645	91.759	7.88594	0.544443	2.57971e-80
Coelomic/Surface epithelial cells - c12	Eef1b2	ENSMUSG00000025967	Eef1b2	ENSRNOG00000024186	97.9882	85.4189	12.5692	0.538412	1.60281e-83
Coelomic/Surface epithelial cells - c12	Igfbp5	ENSMUSG00000026185	Igfbp5	ENSRNOG00000017206	77.9882	47.5859	30.4023	0.534897	5.3197e-55
Coelomic/Surface epithelial cells - c12	Sorbs2	ENSMUSG00000031626	Sorbs2	ENSRNOG00000013391	64.9704	27.7965	37.174	0.531957	1.20435e-129
Coelomic/Surface epithelial cells - c12	Amhr2	ENSMUSG00000023047	Amhr2	ENSRNOG00000014850	75.2663	36.2041	39.0621	0.53057	8.07491e-94
Coelomic/Surface epithelial cells - c12	Cox7a2l	ENSMUSG00000024248	Cox7a2l	ENSRNOG00000004526	96.8047	83.2783	13.5265	0.530532	1.48064e-72
Coelomic/Surface epithelial cells - c12	Ifitm2	ENSMUSG00000060591	Ifitm2	ENSRNOG00000014936	97.5148	73.9202	23.5946	0.525805	6.18878e-26
Coelomic/Surface epithelial cells - c12	Hsp90ab1	ENSMUSG00000023944	Hsp90ab1	ENSRNOG00000019834	99.8817	94.3208	5.56085	0.52576	3.79767e-82
Coelomic/Surface epithelial cells - c12	Tshz2	ENSMUSG00000047907	Tshz2	ENSRNOG00000048433	76.213	42.5062	33.7068	0.524045	2.6337e-81
Coelomic/Surface epithelial cells - c12	Tm4sf5	ENSMUSG00000018919	Tm4sf5	ENSRNOG00000019510	46.7456	5.16742	41.5781	0.5233	0
Coelomic/Surface epithelial cells - c12	Bri3	ENSMUSG00000047843	Bri3	ENSRNOG00000001009	87.929	61.1434	26.7856	0.521721	2.96222e-60
Coelomic/Surface epithelial cells - c12	Naca	ENSMUSG00000061315	Naca	ENSRNOG00000002632	99.8817	94.1453	5.73631	0.519869	5.99179e-100
Coelomic/Surface epithelial cells - c12	Tpt1	ENSMUSG00000060126	Tpt1	ENSRNOG00000001049	99.8817	98.2073	1.67432	0.517488	8.41577e-107
Coelomic/Surface epithelial cells - c12	Isyna1	ENSMUSG00000019139	Isyna1	ENSRNOG00000019741	85.4438	55.514	29.9298	0.515142	1.27566e-55
Coelomic/Surface epithelial cells - c12	Oaz1	ENSMUSG00000035242	Oaz1	ENSRNOG00000019459	99.645	90.0278	9.61719	0.509884	1.00386e-49
Coelomic/Surface epithelial cells - c12	Actg1	ENSMUSG00000062825	LOC100361457	ENSRNOG00000053452	100	90.8671	9.13291	0.505697	4.77541e-18
Coelomic/Surface epithelial cells - c12	Adamts19	ENSMUSG00000053441	Adamts19	ENSRNOG00000019577	60.1183	22.8805	37.2378	0.504966	6.49309e-146
Coelomic/Surface epithelial cells - c12	Rack1	ENSMUSG00000020372	Rack1	ENSRNOG00000049070	99.5266	92.9639	6.56274	0.499341	5.17804e-73
Coelomic/Surface epithelial cells - c12	Dnajc15	ENSMUSG00000022013	Dnajc15	ENSRNOG00000009063	81.1834	53.385	27.7984	0.492395	1.4276e-64
Coelomic/Surface epithelial cells - c12	Bcam	ENSMUSG00000002980	Bcam	ENSRNOG00000029399	53.4911	13.7125	39.7786	0.491115	1.03156e-233
Coelomic/Surface epithelial cells - c12	Tmem256	ENSMUSG00000070394	Tmem256	ENSRNOG00000037540	84.6154	58.3448	26.2706	0.490891	2.15625e-65
Coelomic/Surface epithelial cells - c12	Ccnd2	ENSMUSG00000000184	Ccnd2	ENSRNOG00000057710	89.2308	60.076	29.1547	0.481634	4.85329e-35
Coelomic/Surface epithelial cells - c12	Uqcrh	ENSMUSG00000063882	Uqcrh	ENSRNOG00000012550	98.6982	86.7057	11.9926	0.478449	7.97854e-62
Coelomic/Surface epithelial cells - c12	Tma7	ENSMUSG00000091537	Tma7	ENSRNOG00000047225	95.0296	78.4208	16.6088	0.473831	1.1863e-50
Coelomic/Surface epithelial cells - c12	Pfn1	ENSMUSG00000018293	Pfn1	ENSRNOG00000003975	98.9349	85.5213	13.4136	0.473074	1.48891e-44
Coelomic/Surface epithelial cells - c12	Ptms	ENSMUSG00000030122	Ptms	ENSRNOG00000060098	84.7337	58.1898	26.5439	0.47134	4.02819e-51
Coelomic/Surface epithelial cells - c12	Vamp8	ENSMUSG00000050732	Vamp8	ENSRNOG00000012748	79.8817	52.534	27.3477	0.469287	8.24843e-62
Coelomic/Surface epithelial cells - c12	Pfdn5	ENSMUSG00000001289	Pfdn5	ENSRNOG00000012985	98.6982	85.1733	13.525	0.46511	1.03524e-41
Coelomic/Surface epithelial cells - c12	Cfap161	ENSMUSG00000011154	Cfap161	ENSRNOG00000012301	43.1953	4.43632	38.7589	0.460348	0
Coelomic/Surface epithelial cells - c12	Ndufa7	ENSMUSG00000041881	Ndufa7	ENSRNOG00000006939	95.858	78.4413	17.4167	0.457722	3.03323e-47
Coelomic/Surface epithelial cells - c12	Dpysl2	ENSMUSG00000022048	Dpysl2	ENSRNOG00000009625	64.7337	33.9377	30.796	0.457554	5.64743e-86
Coelomic/Surface epithelial cells - c12	Rpl4	ENSMUSG00000032399	Rpl4	ENSRNOG00000009378	100	98.1956	1.80436	0.454599	2.62511e-99
Coelomic/Surface epithelial cells - c12	Auts2	ENSMUSG00000029673		ENSRNOG00000000885	76.0947	49.0481	27.0466	0.453728	1.32394e-61
Coelomic/Surface epithelial cells - c12	Fis1	ENSMUSG00000019054	Fis1	ENSRNOG00000001420	82.9586	61.6962	21.2624	0.446406	1.31294e-55
Coelomic/Surface epithelial cells - c12	Gm17660	ENSMUSG00000091034	LOC100359907	ENSRNOG00000050047	43.432	6.36935	37.0626	0.445225	0
Coelomic/Surface epithelial cells - c12	Krtcap2	ENSMUSG00000042747	Krtcap2	ENSRNOG00000020542	82.7219	60.5878	22.1341	0.443211	7.47085e-58
Coelomic/Surface epithelial cells - c12	Ssbp4	ENSMUSG00000070003	Ssbp4	ENSRNOG00000019698	67.2189	36.3971	30.8218	0.440902	8.15055e-81
Coelomic/Surface epithelial cells - c12	Nfib	ENSMUSG00000008575	Nfib	ENSRNOG00000009795	67.1006	34.3588	32.7418	0.439188	2.36525e-77
Coelomic/Surface epithelial cells - c12	Rpl36al	ENSMUSG00000049751	LOC108348287	ENSRNOG00000031022	96.0947	83.6087	12.486	0.437281	1.16072e-50
Coelomic/Surface epithelial cells - c12	Cst8	ENSMUSG00000027442	Cst8	ENSRNOG00000004989	53.6095	20.3831	33.2264	0.436951	4.66781e-116
Coelomic/Surface epithelial cells - c12	Pgls	ENSMUSG00000031807	Pgls	ENSRNOG00000018326	80.8284	58.8244	22.004	0.436465	4.46142e-55
Coelomic/Surface epithelial cells - c12	Btg2	ENSMUSG00000020423	Btg2	ENSRNOG00000003300	66.0355	44.5855	21.45	0.436402	2.16134e-43
Coelomic/Surface epithelial cells - c12	Krt7	ENSMUSG00000023039	Krt7	ENSRNOG00000008057	44.0237	7.29346	36.7302	0.436361	0
Coelomic/Surface epithelial cells - c12	Eif3h	ENSMUSG00000022312	LOC108348062	ENSRNOG00000004252	94.5562	80.2076	14.3486	0.435401	1.40564e-47
Coelomic/Surface epithelial cells - c12	Ddit4	ENSMUSG00000020108	Ddit4	ENSRNOG00000057078	52.6627	21.2721	31.3906	0.430933	5.10664e-118
Coelomic/Surface epithelial cells - c12	Mdk	ENSMUSG00000027239	Mdk	ENSRNOG00000017560	77.9882	55.4935	22.4947	0.429833	4.02744e-24
Coelomic/Surface epithelial cells - c12	Eva1b	ENSMUSG00000050212	Eva1b	ENSRNOG00000024818	77.7515	49.7968	27.9547	0.429788	1.05313e-47
Coelomic/Surface epithelial cells - c12	Dctn6	ENSMUSG00000031516	Dctn6	ENSRNOG00000013254	59.4083	31.6713	27.737	0.428395	1.05289e-87
Coelomic/Surface epithelial cells - c12	Alcam	ENSMUSG00000022636	Alcam	ENSRNOG00000001989	51.716	18.5144	33.2016	0.421718	4.2024e-132
Coelomic/Surface epithelial cells - c12	Rpl5	ENSMUSG00000058558	Rpl5	ENSRNOG00000023529	99.0533	92.5662	6.48709	0.418421	9.80477e-60
Coelomic/Surface epithelial cells - c12	Arpc1b	ENSMUSG00000029622	Arpc1b	ENSRNOG00000000991	75.9763	50.9314	25.0449	0.415256	7.34869e-48
Coelomic/Surface epithelial cells - c12	Tst	ENSMUSG00000044986	Tst	ENSRNOG00000000186	65.5621	34.3354	31.2267	0.41221	6.66167e-71
Coelomic/Surface epithelial cells - c12	Atp5g1	ENSMUSG00000006057	Atp5mc1	ENSRNOG00000007235	93.9645	77.2218	16.7427	0.411502	4.26593e-36
Coelomic/Surface epithelial cells - c12	Tomm20	ENSMUSG00000093904	Tomm20	ENSRNOG00000019980	87.574	68.3521	19.2219	0.403232	1.62714e-37
Coelomic/Surface epithelial cells - c12	Timm8a1	ENSMUSG00000048007	Timm8a1	ENSRNOG00000011226	51.9527	22.746	29.2066	0.398599	2.94434e-100
Coelomic/Surface epithelial cells - c12	Clta	ENSMUSG00000028478	Clta	ENSRNOG00000014635	86.0355	67.7935	18.242	0.396286	9.50542e-41
Coelomic/Surface epithelial cells - c12	Rpp25	ENSMUSG00000062309	Rpp25	ENSRNOG00000018812	58.6982	26.3635	32.3347	0.395939	1.59651e-90
Coelomic/Surface epithelial cells - c12	Cnpy2	ENSMUSG00000025381	Cnpy2	ENSRNOG00000003549	79.5266	54.8092	24.7174	0.393193	9.72874e-46
Coelomic/Surface epithelial cells - c12	Gabarap	ENSMUSG00000018567	Gabarap	ENSRNOG00000017417	92.071	75.6953	16.3757	0.392574	1.94747e-33
Coelomic/Surface epithelial cells - c12	Tmem151a	ENSMUSG00000061451	Tmem151a	ENSRNOG00000049951	40.2367	5.92192	34.3148	0.390753	0
Coelomic/Surface epithelial cells - c12	Cox6b2	ENSMUSG00000051811	Cox6b2	ENSRNOG00000038616	64.497	37.4382	27.0588	0.390132	7.29673e-64
Coelomic/Surface epithelial cells - c12	Pigyl	ENSMUSG00000010607	Pigy	ENSRNOG00000052134	67.3373	42.3571	24.9802	0.386409	8.25599e-60
Coelomic/Surface epithelial cells - c12	Mrpl52	ENSMUSG00000010406	Mrpl52	ENSRNOG00000039297	87.1006	68.8259	18.2747	0.381162	2.57183e-36
Coelomic/Surface epithelial cells - c12	Eif3k	ENSMUSG00000053565	Eif3k	ENSRNOG00000020495	94.2012	82.2225	11.9786	0.379519	3.82274e-38
Coelomic/Surface epithelial cells - c12	Espn	ENSMUSG00000028943	Espn	ENSRNOG00000010270	46.8639	17.3622	29.5017	0.376275	7.2213e-111
Coelomic/Surface epithelial cells - c12	Ptprf	ENSMUSG00000033295	Ptprf	ENSRNOG00000019977	53.8462	25.9365	27.9096	0.37608	4.90163e-88
Coelomic/Surface epithelial cells - c12	Mrpl23	ENSMUSG00000037772	Mrpl23	ENSRNOG00000020354	75.6213	53.4757	22.1456	0.37541	1.26452e-44
Coelomic/Surface epithelial cells - c12	Ccn1	ENSMUSG00000028195	Ccn1	ENSRNOG00000014350	40	13.8792	26.1208	0.374551	9.97934e-95
Coelomic/Surface epithelial cells - c12	Siva1	ENSMUSG00000064326	Siva1	ENSRNOG00000028640	83.3136	62.6378	20.6758	0.374405	2.88627e-39
Coelomic/Surface epithelial cells - c12	Anxa2	ENSMUSG00000032231	Anxa2	ENSRNOG00000010362	86.1538	58.9297	27.2242	0.373713	2.52813e-25
Coelomic/Surface epithelial cells - c12	Ybx1	ENSMUSG00000028639	Ybx1	ENSRNOG00000023786	95.9763	84.0181	11.9582	0.372079	2.93427e-25
Coelomic/Surface epithelial cells - c12	Slc25a4	ENSMUSG00000031633	Slc25a4	ENSRNOG00000010830	92.5444	74.5782	17.9662	0.369651	2.77845e-22
Coelomic/Surface epithelial cells - c12	Tomm7	ENSMUSG00000028998	Tomm7	ENSRNOG00000043114	87.929	67.6795	20.2495	0.366064	3.33479e-34
Coelomic/Surface epithelial cells - c12	Nrn1	ENSMUSG00000039114	Nrn1	ENSRNOG00000050767	48.6391	21.1259	27.5132	0.364867	6.8613e-85
Coelomic/Surface epithelial cells - c12	Grhpr	ENSMUSG00000035637	Grhpr	ENSRNOG00000012794	60.9467	36.4147	24.5321	0.363994	9.03538e-57
Coelomic/Surface epithelial cells - c12	S100a10	ENSMUSG00000041959	S100a10	ENSRNOG00000023226	84.3787	54.4729	29.9058	0.363375	3.51579e-28
Coelomic/Surface epithelial cells - c12	Lsr	ENSMUSG00000001247	Lsr	ENSRNOG00000021053	45.7988	16.1076	29.6912	0.362924	7.24864e-119
Coelomic/Surface epithelial cells - c12	Use1	ENSMUSG00000002395	Use1	ENSRNOG00000016619	80	62.4974	17.5026	0.362911	5.06165e-39
Coelomic/Surface epithelial cells - c12	Pdpn	ENSMUSG00000028583	Pdpn	ENSRNOG00000014961	53.2544	27.1005	26.154	0.361928	6.74679e-66
Coelomic/Surface epithelial cells - c12	Pkig	ENSMUSG00000035268	Pkig	ENSRNOG00000010235	76.9231	58.8829	18.0402	0.356058	8.63374e-35
Coelomic/Surface epithelial cells - c12	Tmem108	ENSMUSG00000042757	Tmem108	ENSRNOG00000010911	34.2012	6.91622	27.285	0.354132	1.81606e-207
Coelomic/Surface epithelial cells - c12	Prelid1	ENSMUSG00000021486	Prelid1	ENSRNOG00000016410	74.4379	52.3439	22.094	0.354113	2.41723e-42
Coelomic/Surface epithelial cells - c12	Sdc4	ENSMUSG00000017009	Sdc4	ENSRNOG00000014297	60.8284	34.8384	25.99	0.353527	5.15639e-48
Coelomic/Surface epithelial cells - c12	Zcchc3	ENSMUSG00000074682	Zcchc3	ENSRNOG00000007520	49.4675	21.6172	27.8503	0.351069	2.23742e-92
Coelomic/Surface epithelial cells - c12	Tcea3	ENSMUSG00000001604	Tcea3	ENSRNOG00000011794	46.3905	17.4733	28.9172	0.34992	1.25115e-103
Coelomic/Surface epithelial cells - c12	Cav1	ENSMUSG00000007655	Cav1	ENSRNOG00000056836	40.8284	11.9462	28.8822	0.348784	3.81858e-141
Coelomic/Surface epithelial cells - c12	Gm1673	ENSMUSG00000070858	RGD1560394	ENSRNOG00000038150	75.503	52.8352	22.6677	0.347536	2.93621e-35
Coelomic/Surface epithelial cells - c12	Mrpl34	ENSMUSG00000034880	Mrpl34	ENSRNOG00000017552	65.7988	42.0471	23.7517	0.346542	6.62765e-50
Coelomic/Surface epithelial cells - c12	Hoxd9	ENSMUSG00000043342	Hoxd9	ENSRNOG00000001580	44.2604	15.7742	28.4861	0.342768	1.04327e-108
Coelomic/Surface epithelial cells - c12	Atp5d	ENSMUSG00000003072	Atp5f1d	ENSRNOG00000014625	92.5444	77.1604	15.384	0.341969	1.27413e-25
Coelomic/Surface epithelial cells - c12	C1qtnf12	ENSMUSG00000023571	C1qtnf12	ENSRNOG00000019864	52.3077	26.0681	26.2396	0.341562	2.81232e-68
Coelomic/Surface epithelial cells - c12	Lgr5	ENSMUSG00000020140	Lgr5	ENSRNOG00000004221	40.1183	8.66793	31.4504	0.334022	5.48533e-204
Coelomic/Surface epithelial cells - c12	Uqcc3	ENSMUSG00000071654	Uqcc3	ENSRNOG00000045561	64.142	41.7693	22.3727	0.333974	2.61057e-45
Coelomic/Surface epithelial cells - c12	Fkbp9	ENSMUSG00000029781	Fkbp9	ENSRNOG00000005478	61.8935	38.5817	23.3118	0.332163	6.51049e-46
Coelomic/Surface epithelial cells - c12	Pdgfa	ENSMUSG00000025856	Pdgfa	ENSRNOG00000001312	45.4438	17.9646	27.4792	0.331039	6.0142e-95
Coelomic/Surface epithelial cells - c12	Irx3	ENSMUSG00000031734	Irx3	ENSRNOG00000011533	54.0828	24.8574	29.2254	0.331019	2.3028e-66
Coelomic/Surface epithelial cells - c12	Morn1	ENSMUSG00000029049	Morn1	ENSRNOG00000014642	33.6095	4.30765	29.3018	0.329902	0
Coelomic/Surface epithelial cells - c12	Tubb5	ENSMUSG00000001525	Tubb5	ENSRNOG00000061216	97.9882	87.1034	10.8848	0.328875	3.35908e-12
Coelomic/Surface epithelial cells - c12	Eef1d	ENSMUSG00000055762	Eef1d	ENSRNOG00000021638	89.4675	76.3474	13.12	0.328513	3.33911e-28
Coelomic/Surface epithelial cells - c12	Micos10	ENSMUSG00000050608	Micos10	ENSRNOG00000042696	86.1538	59.6052	26.5486	0.328324	8.19982e-23
Coelomic/Surface epithelial cells - c12	Igfbp3	ENSMUSG00000020427	Igfbp3	ENSRNOG00000061910	36.9231	7.90759	29.0155	0.326629	4.58971e-193
Coelomic/Surface epithelial cells - c12	Cox6b1	ENSMUSG00000036751	Cox6b1	ENSRNOG00000034161	95.0296	82.1348	12.8948	0.325911	1.58603e-21
Coelomic/Surface epithelial cells - c12	Snrpf	ENSMUSG00000020018	Snrpf	ENSRNOG00000005556	84.7337	59.924	24.8098	0.324929	2.1278e-23
Coelomic/Surface epithelial cells - c12	Trim35	ENSMUSG00000022043	Trim35	ENSRNOG00000009449	68.7574	45.53	23.2273	0.324643	2.46749e-38
Coelomic/Surface epithelial cells - c12	Actb	ENSMUSG00000029580	Actb	ENSRNOG00000034254	99.4083	94.9232	4.48505	0.324631	4.86794e-09
Coelomic/Surface epithelial cells - c12	Gng5	ENSMUSG00000068523	LOC108349548	ENSRNOG00000015936	95.858	84.4656	11.3924	0.320215	3.3351e-19
Coelomic/Surface epithelial cells - c12	Bad	ENSMUSG00000024959	Bad	ENSRNOG00000021147	56.568	32.4199	24.1481	0.319466	7.25077e-54
Coelomic/Surface epithelial cells - c12	Polr2m	ENSMUSG00000032199	AABR07043557.1	ENSRNOG00000033226	74.0828	54.2243	19.8585	0.319374	3.81293e-35
Coelomic/Surface epithelial cells - c12	Npc2	ENSMUSG00000021242	Npc2	ENSRNOG00000012062	83.0769	63.4274	19.6495	0.318028	1.27805e-25
Coelomic/Surface epithelial cells - c12	Fos	ENSMUSG00000021250	Fos	ENSRNOG00000008015	71.1243	52.8177	18.3066	0.31769	3.05749e-17
Coelomic/Surface epithelial cells - c12	Ppp1r14b	ENSMUSG00000056612	Ppp1r14b	ENSRNOG00000021151	51.716	26.1997	25.5162	0.315388	1.259e-64
Coelomic/Surface epithelial cells - c12	Chmp4b	ENSMUSG00000038467	Chmp4bl1	ENSRNOG00000034071	74.9112	53.6833	21.228	0.312153	6.70106e-31
Coelomic/Surface epithelial cells - c12	Mrpl30	ENSMUSG00000026087	NEWGENE_1308196	ENSRNOG00000049330	80.9467	62.0763	18.8704	0.307231	2.7558e-27
Coelomic/Surface epithelial cells - c12	Lsm7	ENSMUSG00000035215	Lsm7	ENSRNOG00000019552	80.8284	63.328	17.5004	0.304686	7.18944e-28
Coelomic/Surface epithelial cells - c12	Cstb	ENSMUSG00000005054	Cstb	ENSRNOG00000001201	68.8757	47.0098	21.8659	0.302593	1.88724e-34
Coelomic/Surface epithelial cells - c12	Pgam1	ENSMUSG00000011752	Pgam1	ENSRNOG00000050585	69.1124	45.1879	23.9245	0.30096	1.93219e-34
Coelomic/Surface epithelial cells - c12	H3f3a	ENSMUSG00000060743	H3f3b	ENSRNOG00000003220	98.9349	92.9668	5.9681	0.299627	5.97334e-13
Coelomic/Surface epithelial cells - c12	Tomm6	ENSMUSG00000033475	Tomm6	ENSRNOG00000046316	87.2189	70.3407	16.8782	0.295653	9.57667e-22
Coelomic/Surface epithelial cells - c12	Zfp36l1	ENSMUSG00000021127	Zfp36l1	ENSRNOG00000058646	77.3964	56.7861	20.6104	0.295435	1.60479e-20
Coelomic/Surface epithelial cells - c12	Mif4gd	ENSMUSG00000020743	Mif4gd	ENSRNOG00000003837	40.8284	16.3503	24.4781	0.293412	1.95319e-83
Coelomic/Surface epithelial cells - c12	mt-Nd3	ENSMUSG00000064360	Mt-nd3	ENSRNOG00000033615	61.4201	39.5321	21.888	0.291663	6.21516e-35
Coelomic/Surface epithelial cells - c12	F11r	ENSMUSG00000038235	F11r	ENSRNOG00000004414	49.1124	25.0037	24.1088	0.291145	1.89388e-57
Coelomic/Surface epithelial cells - c12	Uqcr10	ENSMUSG00000059534	Uqcr10	ENSRNOG00000059061	92.5444	79.7397	12.8047	0.291118	2.12019e-17
Coelomic/Surface epithelial cells - c12	Phf14	ENSMUSG00000029629	Phf14	ENSRNOG00000005775	61.7751	41.3657	20.4095	0.289252	2.36519e-36
Coelomic/Surface epithelial cells - c12	Eef2	ENSMUSG00000034994	Eef2	ENSRNOG00000020266	98.6982	92.4755	6.22272	0.288486	1.78703e-15
Coelomic/Surface epithelial cells - c12	Myrf	ENSMUSG00000036098	Myrf	ENSRNOG00000028274	31.9527	6.07106	25.8816	0.288006	3.39263e-199
Coelomic/Surface epithelial cells - c12	Rnf213	ENSMUSG00000070327	Rnf213	ENSRNOG00000029658	38.5799	12.3147	26.2652	0.286499	4.55869e-110
Coelomic/Surface epithelial cells - c12	Ptov1	ENSMUSG00000038502	Ptov1	ENSRNOG00000020358	85.2071	64.5241	20.683	0.286009	1.00191e-13
Coelomic/Surface epithelial cells - c12	1110065P20Rik	ENSMUSG00000078570	RGD1559909	ENSRNOG00000042421	63.6686	39.4882	24.1804	0.285752	1.96782e-35
Coelomic/Surface epithelial cells - c12	Trmt112	ENSMUSG00000038812	Trmt112	ENSRNOG00000021132	74.3195	55.4964	18.8231	0.284135	5.07279e-27
Coelomic/Surface epithelial cells - c12	Snrpd2	ENSMUSG00000040824	Snrpd2	ENSRNOG00000015844	90.8876	75.2244	15.6631	0.281372	3.73767e-14
Coelomic/Surface epithelial cells - c12	Vdac1	ENSMUSG00000020402	Vdac1	ENSRNOG00000006375	68.9941	51.2414	17.7527	0.279486	1.68767e-25
Coelomic/Surface epithelial cells - c12	Cdc26	ENSMUSG00000066149	Cdc26	ENSRNOG00000029785	62.4852	41.9915	20.4937	0.279482	2.82644e-34
Coelomic/Surface epithelial cells - c12	Scand1	ENSMUSG00000046229	Scand1	ENSRNOG00000019987	69.1124	49.6856	19.4268	0.279457	2.43241e-28
Coelomic/Surface epithelial cells - c12	Eif3m	ENSMUSG00000027170	Eif3m	ENSRNOG00000012738	81.3018	64.1	17.2018	0.277175	1.31439e-20
Coelomic/Surface epithelial cells - c12	Kitl	ENSMUSG00000019966	Kitlg	ENSRNOG00000005386	61.1834	36.5551	24.6284	0.276429	1.46312e-34
Coelomic/Surface epithelial cells - c12	Ralb	ENSMUSG00000004451	Ralb	ENSRNOG00000002440	42.8402	19.9678	22.8724	0.275042	1.46267e-64
Coelomic/Surface epithelial cells - c12	Papola	ENSMUSG00000021111	Papola	ENSRNOG00000004827	73.1361	55.5081	17.628	0.274731	5.30206e-24
Coelomic/Surface epithelial cells - c12	Cst12	ENSMUSG00000027443	Cst12	ENSRNOG00000004946	38.4615	18.9911	19.4705	0.273766	1.36862e-44
Coelomic/Surface epithelial cells - c12	Fxyd1	ENSMUSG00000036570	Fxyd1	ENSRNOG00000021079	46.0355	22.8337	23.2018	0.273281	5.09014e-53
Coelomic/Surface epithelial cells - c12	Dpm3	ENSMUSG00000042737	Dpm3	ENSRNOG00000029077	60	41.4944	18.5056	0.272234	3.44722e-32
Coelomic/Surface epithelial cells - c12	Nop53	ENSMUSG00000041560	Nop53	ENSRNOG00000013023	79.1716	64.6995	14.4721	0.271457	9.10559e-21
Coelomic/Surface epithelial cells - c12	Brk1	ENSMUSG00000033940	Brk1	ENSRNOG00000010184	78.6982	62.3922	16.3061	0.270267	5.11653e-22
Coelomic/Surface epithelial cells - c12	Gm5617	ENSMUSG00000042293	RGD1563941	ENSRNOG00000005918	53.7278	33.3499	20.3779	0.269143	2.91014e-38
Coelomic/Surface epithelial cells - c12	Ldha	ENSMUSG00000063229	Ldha	ENSRNOG00000013009	81.1834	59.1139	22.0695	0.269112	6.42182e-18
Coelomic/Surface epithelial cells - c12	Frmd4b	ENSMUSG00000030064	Frmd4b	ENSRNOG00000007764	39.8817	14.1483	25.7334	0.26897	8.01148e-94
Coelomic/Surface epithelial cells - c12	Pcbp4	ENSMUSG00000023495	Pcbp4	ENSRNOG00000012406	34.2012	8.86679	25.3344	0.26875	3.31688e-138
Coelomic/Surface epithelial cells - c12	Cox14	ENSMUSG00000023020	Cox14	ENSRNOG00000061425	77.8698	61.123	16.7469	0.267681	2.85981e-20
Coelomic/Surface epithelial cells - c12	Cox7b	ENSMUSG00000031231	Cox7b	ENSRNOG00000054689	80.9467	63.6467	17.3	0.267434	5.25151e-20
Coelomic/Surface epithelial cells - c12	Nbl1	ENSMUSG00000041120	Nbl1	ENSRNOG00000049402	45.6805	21.085	24.5955	0.264021	7.54617e-60
Coelomic/Surface epithelial cells - c12	Ndfip1	ENSMUSG00000024425	Ndfip1	ENSRNOG00000013562	80.8284	58.0056	22.8228	0.263805	8.7788e-17
Coelomic/Surface epithelial cells - c12	Hs3st3a1	ENSMUSG00000047759	Hs3st3a1	ENSRNOG00000024591	30.4142	6.52727	23.8869	0.263421	1.09974e-159
Coelomic/Surface epithelial cells - c12	Hcfc1r1	ENSMUSG00000023904	Hcfc1r1	ENSRNOG00000003542	62.7219	45.881	16.8409	0.261704	4.62504e-27
Coelomic/Surface epithelial cells - c12	Gpc3	ENSMUSG00000055653	Gpc3	ENSRNOG00000060179	50.1775	26.498	23.6795	0.261306	2.55009e-45
Coelomic/Surface epithelial cells - c12	Timm13	ENSMUSG00000020219	Timm13	ENSRNOG00000019682	81.5385	63.9099	17.6285	0.26012	4.39117e-18
Coelomic/Surface epithelial cells - c12	Stub1	ENSMUSG00000039615	Stub1	ENSRNOG00000019798	69.9408	46.8109	23.1299	0.258866	2.19628e-25
Coelomic/Surface epithelial cells - c12	Dock4	ENSMUSG00000035954	Dock4	ENSRNOG00000004823	35.858	12.2006	23.6574	0.258772	9.04339e-94
Coelomic/Surface epithelial cells - c12	Serpinb6b	ENSMUSG00000042842	Serpinb6b	ENSRNOG00000016420	37.2781	17.0405	20.2376	0.257641	3.54801e-56
Coelomic/Surface epithelial cells - c12	Sp5	ENSMUSG00000075304	Sp5	ENSRNOG00000054086	34.7929	10.3261	24.4668	0.257264	1.01784e-108
Coelomic/Surface epithelial cells - c12	Aldh1a2	ENSMUSG00000013584	Aldh1a2	ENSRNOG00000055049	40.1183	16.4966	23.6218	0.256998	6.28855e-70
Coelomic/Surface epithelial cells - c12	Bmerb1	ENSMUSG00000044117	Bmerb1	ENSRNOG00000003198	26.3905	2.02076	24.3698	0.256485	0
Coelomic/Surface epithelial cells - c12	Rbm3	ENSMUSG00000031167	Rbm3	ENSRNOG00000005387	86.9822	67.7438	19.2384	0.255572	2.25663e-10
Coelomic/Surface epithelial cells - c12	Slc25a5	ENSMUSG00000016319	Slc25a5	ENSRNOG00000039980	79.1716	59.8947	19.2769	0.25465	3.28524e-17
Coelomic/Surface epithelial cells - c12	Chchd5	ENSMUSG00000037938	Chchd5	ENSRNOG00000018491	45.3254	25.6061	19.7194	0.253667	4.89007e-43
Coelomic/Surface epithelial cells - c12	Ctxn1	ENSMUSG00000048644	Ctxn1	ENSRNOG00000001057	48.6391	27.0829	21.5561	0.253611	8.44302e-42
Coelomic/Surface epithelial cells - c12	Rtraf	ENSMUSG00000021807	Rtraf	ENSRNOG00000000340	84.9704	60.4591	24.5113	0.253443	1.69705e-12
Coelomic/Surface epithelial cells - c12	Lypd6	ENSMUSG00000050447	Lypd6	ENSRNOG00000038980	29.7041	7.3461	22.358	0.252574	1.05497e-131
Coelomic/Surface epithelial cells - c12	Clic1	ENSMUSG00000007041	Clic1	ENSRNOG00000029682	81.0651	61.7693	19.2958	0.251518	1.78085e-13
Coelomic/Surface epithelial cells - c12	Cd2ap	ENSMUSG00000061665	Cd2ap	ENSRNOG00000011987	53.1361	33.4347	19.7014	0.251161	1.40666e-34
Coelomic/Surface epithelial cells - c12	Nsa2	ENSMUSG00000060739	Nsa2	ENSRNOG00000016530	71.8343	56.0082	15.8261	0.250655	4.98051e-23
Coelomic/Surface epithelial cells - c12	Gpx1	ENSMUSG00000063856	Gpx1	ENSRNOG00000048812	87.2189	65.3868	21.8322	0.25037	6.02694e-26
Coelomic/Surface epithelial cells - c12	Crip3	ENSMUSG00000023968	Crip3	ENSRNOG00000018613	30.7692	8.02456	22.7447	0.250331	7.40717e-123
Coelomic/Surface epithelial cells - c34	Crip1	ENSMUSG00000006360	Crip1	ENSRNOG00000027990	93.8776	18.782	75.0956	3.05867	7.33373e-59
Coelomic/Surface epithelial cells - c34	Col3a1	ENSMUSG00000026043	Col3a1	ENSRNOG00000003357	100	50.5959	49.4041	2.78164	3.16933e-29
Coelomic/Surface epithelial cells - c34	Upk3b	ENSMUSG00000042985	Upk3b	ENSRNOG00000023686	100	8.20497	91.795	2.66059	1.79028e-135
Coelomic/Surface epithelial cells - c34	Rarres2	ENSMUSG00000009281	Rarres2	ENSRNOG00000024705	97.9592	19.2192	78.74	2.42699	7.43521e-62
Coelomic/Surface epithelial cells - c34	Sparc	ENSMUSG00000018593	Sparc	ENSRNOG00000012840	100	71.6841	28.3159	2.41784	1.16621e-28
Coelomic/Surface epithelial cells - c34	Itm2a	ENSMUSG00000031239	Itm2a	ENSRNOG00000002365	91.8367	39.1472	52.6895	2.31226	1.99748e-30
Coelomic/Surface epithelial cells - c34	Krt19	ENSMUSG00000020911	Krt19	ENSRNOG00000014233	85.7143	12.0231	73.6912	2.17619	1.95492e-66
Coelomic/Surface epithelial cells - c34	Col1a1	ENSMUSG00000001506	Col1a1	ENSRNOG00000003897	93.8776	36.6266	57.251	2.14291	1.64395e-25
Coelomic/Surface epithelial cells - c34	Eln	ENSMUSG00000029675	Eln	ENSRNOG00000001469	95.9184	25.0293	70.8891	2.06451	1.09384e-43
Coelomic/Surface epithelial cells - c34	S100a6	ENSMUSG00000001025	S100a6	ENSRNOG00000011647	79.5918	18.5505	61.0414	2.04341	9.52917e-39
Coelomic/Surface epithelial cells - c34	Lgals1	ENSMUSG00000068220	Lgals1	ENSRNOG00000009884	97.9592	79.0318	18.9274	2.01476	1.82095e-24
Coelomic/Surface epithelial cells - c34	Hspb1	ENSMUSG00000004951	Hspb1	ENSRNOG00000023546	95.9184	24.4234	71.4949	1.99969	5.87617e-47
Coelomic/Surface epithelial cells - c34	Igfbp5	ENSMUSG00000026185	Igfbp5	ENSRNOG00000017206	100	48.2467	51.7533	1.96592	9.09217e-25
Coelomic/Surface epithelial cells - c34	Dcn	ENSMUSG00000019929	Dcn	ENSRNOG00000004554	97.9592	34.626	63.3331	1.96327	7.40207e-29
Coelomic/Surface epithelial cells - c34	Igfbp6	ENSMUSG00000023046	Igfbp6	ENSRNOG00000010977	85.7143	18.3447	67.3696	1.96074	3.8005e-48
Coelomic/Surface epithelial cells - c34	Dlk1	ENSMUSG00000040856	Dlk1	ENSRNOG00000019584	95.9184	34.3145	61.6038	1.81188	2.64713e-25
Coelomic/Surface epithelial cells - c34	Gas1	ENSMUSG00000052957	Gas1	ENSRNOG00000050485	89.7959	36.0607	53.7352	1.62533	1.18524e-25
Coelomic/Surface epithelial cells - c34	Aebp1	ENSMUSG00000020473	Aebp1	ENSRNOG00000013720	85.7143	20.6139	65.1004	1.60394	4.14598e-42
Coelomic/Surface epithelial cells - c34	Col6a1	ENSMUSG00000001119	Col6a1	ENSRNOG00000001249	100	36.2293	63.7707	1.60193	6.51384e-30
Coelomic/Surface epithelial cells - c34	Apoe	ENSMUSG00000002985	Apoe	ENSRNOG00000018454	83.6735	39.3244	44.3491	1.57237	5.10513e-21
Coelomic/Surface epithelial cells - c34	Gpc3	ENSMUSG00000055653	Gpc3	ENSRNOG00000060179	91.8367	26.9784	64.8584	1.55987	4.5572e-36
Coelomic/Surface epithelial cells - c34	Gpm6a	ENSMUSG00000031517	Gpm6a	ENSRNOG00000010731	83.6735	4.54974	79.1237	1.53591	1.38706e-162
Coelomic/Surface epithelial cells - c34	Csrp2	ENSMUSG00000020186	Csrp2	ENSRNOG00000003772	85.7143	17.8532	67.8611	1.53386	1.19031e-45
Coelomic/Surface epithelial cells - c34	Ccdc80	ENSMUSG00000022665	Ccdc80	ENSRNOG00000002052	87.7551	20.5824	67.1727	1.48772	1.3767e-41
Coelomic/Surface epithelial cells - c34	Krt7	ENSMUSG00000023039	Krt7	ENSRNOG00000008057	87.7551	8.06779	79.6873	1.44955	7.01382e-100
Coelomic/Surface epithelial cells - c34	Slc9a3r1	ENSMUSG00000020733	Slc9a3r1	ENSRNOG00000003232	79.5918	12.3603	67.2315	1.4486	1.37029e-56
Coelomic/Surface epithelial cells - c34	Upk1b	ENSMUSG00000049436	Upk1b	ENSRNOG00000027380	85.7143	4.88126	80.833	1.43634	1.90855e-155
Coelomic/Surface epithelial cells - c34	Sfrp2	ENSMUSG00000027996	Sfrp2	ENSRNOG00000009465	69.3878	5.16704	64.2207	1.39818	5.01149e-96
Coelomic/Surface epithelial cells - c34	Cd81	ENSMUSG00000037706	Cd81	ENSRNOG00000020451	97.9592	76.7112	21.248	1.39724	7.97198e-23
Coelomic/Surface epithelial cells - c34	Fbln2	ENSMUSG00000064080	Fbln2	ENSRNOG00000007338	79.5918	4.69549	74.8963	1.36016	8.80315e-140
Coelomic/Surface epithelial cells - c34	Serpinh1	ENSMUSG00000070436	Serpinh1	ENSRNOG00000016831	100	65.1968	34.8032	1.35787	2.29455e-18
Coelomic/Surface epithelial cells - c34	Nfib	ENSMUSG00000008575	Nfib	ENSRNOG00000009795	95.9184	35.0633	60.8551	1.33775	3.60686e-26
Coelomic/Surface epithelial cells - c34	Msln	ENSMUSG00000063011	Msln	ENSRNOG00000019445	61.2245	1.80046	59.424	1.33649	8.98628e-212
Coelomic/Surface epithelial cells - c34	Igf2	ENSMUSG00000048583	Igf2	ENSRNOG00000020369	83.6735	33.8144	49.8591	1.31657	1.30685e-20
Coelomic/Surface epithelial cells - c34	Nbl1	ENSMUSG00000041120	Nbl1	ENSRNOG00000049402	81.6327	21.5941	60.0385	1.30665	2.25421e-31
Coelomic/Surface epithelial cells - c34	Mdk	ENSMUSG00000027239	Mdk	ENSRNOG00000017560	93.8776	55.983	37.8946	1.28903	8.62908e-12
Coelomic/Surface epithelial cells - c34	Vim	ENSMUSG00000026728	Vim	ENSRNOG00000018087	95.9184	68.0203	27.898	1.25762	5.80272e-14
Coelomic/Surface epithelial cells - c34	Col6a2	ENSMUSG00000020241	Col6a2	ENSRNOG00000001254	93.8776	33.9516	59.926	1.25422	1.8755e-22
Coelomic/Surface epithelial cells - c34	Bcam	ENSMUSG00000002980	Bcam	ENSRNOG00000029399	79.5918	14.5809	65.0109	1.21699	1.24394e-45
Coelomic/Surface epithelial cells - c34	Laptm4a	ENSMUSG00000020585	Laptm4a	ENSRNOG00000006865	95.9184	76.8626	19.0557	1.20651	6.07152e-19
Coelomic/Surface epithelial cells - c34	Tm4sf1	ENSMUSG00000027800	Tm4sf1	ENSRNOG00000015812	67.3469	5.44426	61.9027	1.20253	3.55592e-86
Coelomic/Surface epithelial cells - c34	Col14a1	ENSMUSG00000022371	Col14a1	ENSRNOG00000026415	67.3469	2.68926	64.6577	1.19615	1.10459e-170
Coelomic/Surface epithelial cells - c34	Cdh11	ENSMUSG00000031673	Cdh11	ENSRNOG00000013481	85.7143	16.8329	68.8814	1.17867	5.56857e-40
Coelomic/Surface epithelial cells - c34	Itm2b	ENSMUSG00000022108	Itm2b	ENSRNOG00000016271	100	77.96	22.04	1.16812	7.4049e-16
Coelomic/Surface epithelial cells - c34	Nrep	ENSMUSG00000042834	Nrep	ENSRNOG00000020467	77.551	28.9417	48.6093	1.14551	4.75937e-18
Coelomic/Surface epithelial cells - c34	Igfbp2	ENSMUSG00000039323	Igfbp2	ENSRNOG00000016957	79.5918	25.7409	53.8509	1.1356	6.63199e-22
Coelomic/Surface epithelial cells - c34	Ahnak	ENSMUSG00000069833	Ahnak	ENSRNOG00000057569	81.6327	30.062	51.5706	1.1335	7.56308e-21
Coelomic/Surface epithelial cells - c34	Nrgn	ENSMUSG00000053310	Nrgn	ENSRNOG00000010688	63.2653	6.69029	56.575	1.12964	2.46127e-60
Coelomic/Surface epithelial cells - c34	Cav1	ENSMUSG00000007655	Cav1	ENSRNOG00000056836	71.4286	12.5604	58.8682	1.08465	2.24285e-40
Coelomic/Surface epithelial cells - c34	Serping1	ENSMUSG00000023224	Serping1	ENSRNOG00000007457	79.5918	16.5957	62.9961	1.08234	2.89848e-36
Coelomic/Surface epithelial cells - c34	Tgm2	ENSMUSG00000037820	Tgm2	ENSRNOG00000012956	79.5918	13.0376	66.5542	1.0787	4.24208e-47
Coelomic/Surface epithelial cells - c34	Ezr	ENSMUSG00000052397	Ezr	ENSRNOG00000018524	77.551	21.4398	56.1112	1.07318	2.07609e-28
Coelomic/Surface epithelial cells - c34	Timp2	ENSMUSG00000017466	Timp2	ENSRNOG00000003148	83.6735	33.34	50.3335	1.06485	1.0767e-18
Coelomic/Surface epithelial cells - c34	Bsg	ENSMUSG00000023175	Bsg	ENSRNOG00000008414	89.7959	80.3807	9.41525	1.05924	1.45427e-16
Coelomic/Surface epithelial cells - c34	Fgf1	ENSMUSG00000036585	Fgf1	ENSRNOG00000013867	59.1837	0.683033	58.5006	1.05672	0
Coelomic/Surface epithelial cells - c34	Gata6	ENSMUSG00000005836	Gata6	ENSRNOG00000023433	85.7143	38.5213	47.193	1.05323	1.24813e-16
Coelomic/Surface epithelial cells - c34	Rspo1	ENSMUSG00000028871	Rspo1	ENSRNOG00000009656	77.551	24.552	52.999	1.03212	9.65923e-22
Coelomic/Surface epithelial cells - c34	Igf1	ENSMUSG00000020053	Igf1	ENSRNOG00000004517	79.5918	27.4499	52.1419	1.01583	1.5785e-19
Coelomic/Surface epithelial cells - c34	Cd63	ENSMUSG00000025351	Cd63	ENSRNOG00000007650	87.7551	64.7824	22.9727	1.0099	1.7272e-12
Coelomic/Surface epithelial cells - c34	Gas6	ENSMUSG00000031451	Gas6	ENSRNOG00000018233	83.6735	54.8112	28.8622	1.00897	1.08154e-10
Coelomic/Surface epithelial cells - c34	Aprt	ENSMUSG00000006589	Aprt	ENSRNOG00000014405	79.5918	45.5146	34.0773	0.973327	3.88008e-14
Coelomic/Surface epithelial cells - c34	Cavin3	ENSMUSG00000037060	Cavin3	ENSRNOG00000017914	73.4694	27.0155	46.4539	0.963947	6.66511e-19
Coelomic/Surface epithelial cells - c34	Cryab	ENSMUSG00000032060	Cryab	ENSRNOG00000010524	71.4286	12.1088	59.3197	0.960578	7.38926e-42
Coelomic/Surface epithelial cells - c34	Podxl	ENSMUSG00000025608	Podxl	ENSRNOG00000012495	77.551	14.5237	63.0273	0.958772	1.61972e-38
Coelomic/Surface epithelial cells - c34	Actg1	ENSMUSG00000062825	LOC100361457	ENSRNOG00000053452	100	91.0748	8.92515	0.956885	5.07932e-10
Coelomic/Surface epithelial cells - c34	Ptn	ENSMUSG00000029838	Ptn	ENSRNOG00000011946	77.551	32.8913	44.6597	0.94022	4.8388e-10
Coelomic/Surface epithelial cells - c34	Col18a1	ENSMUSG00000001435	Col18a1	ENSRNOG00000001229	79.5918	20.4281	59.1637	0.924767	3.31978e-25
Coelomic/Surface epithelial cells - c34	S100a10	ENSMUSG00000041959	S100a10	ENSRNOG00000023226	81.6327	55.157	26.4756	0.923356	1.12396e-08
Coelomic/Surface epithelial cells - c34	Ppic	ENSMUSG00000024538	Ppic	ENSRNOG00000017416	85.7143	47.1893	38.525	0.890882	1.98639e-11
Coelomic/Surface epithelial cells - c34	Gnas	ENSMUSG00000027523	Gnas	ENSRNOG00000047374	100	87.7683	12.2317	0.890102	1.86354e-11
Coelomic/Surface epithelial cells - c34	Cldn10	ENSMUSG00000022132	Cldn10	ENSRNOG00000010085	59.1837	1.29176	57.8919	0.882661	1.56665e-269
Coelomic/Surface epithelial cells - c34	Ahnak2	ENSMUSG00000118667	AC141959.1	ENSRNOG00000028545	63.2653	2.99791	60.2674	0.878653	6.05881e-134
Coelomic/Surface epithelial cells - c34	Nkain4	ENSMUSG00000027574	Nkain4	ENSRNOG00000031834	65.3061	9.09662	56.2095	0.873664	2.39448e-44
Coelomic/Surface epithelial cells - c34	Lox	ENSMUSG00000024529	Lox	ENSRNOG00000014426	69.3878	8.22497	61.1628	0.870665	3.9428e-56
Coelomic/Surface epithelial cells - c34	Klf2	ENSMUSG00000055148	Klf2	ENSRNOG00000014205	59.1837	20.9883	38.1954	0.861069	3.05283e-14
Coelomic/Surface epithelial cells - c34	Cybrd1	ENSMUSG00000027015	Cybrd1	ENSRNOG00000009620	61.2245	2.92361	58.3009	0.85825	3.41035e-128
Coelomic/Surface epithelial cells - c34	Lrrn4	ENSMUSG00000043110	Lrrn4	ENSRNOG00000032989	67.3469	1.8519	65.495	0.853498	3.51904e-246
Coelomic/Surface epithelial cells - c34	Nid2	ENSMUSG00000021806	Nid2	ENSRNOG00000000341	73.4694	7.19328	66.2761	0.851745	4.33269e-71
Coelomic/Surface epithelial cells - c34	Aldh1a2	ENSMUSG00000013584	Aldh1a2	ENSRNOG00000055049	69.3878	16.9929	52.3948	0.844443	4.79221e-25
Coelomic/Surface epithelial cells - c34	Nedd4	ENSMUSG00000032216	Nedd4	ENSRNOG00000058898	93.8776	66.3856	27.4919	0.835706	5.83057e-10
Coelomic/Surface epithelial cells - c34	Anxa2	ENSMUSG00000032231	Anxa2	ENSRNOG00000010362	77.551	59.561	17.99	0.829203	5.06273e-07
Coelomic/Surface epithelial cells - c34	Loxl1	ENSMUSG00000032334	Loxl1	ENSRNOG00000008680	75.5102	21.0626	54.4476	0.82848	4.90271e-21
Coelomic/Surface epithelial cells - c34	Vdac1	ENSMUSG00000020402	Vdac1	ENSRNOG00000006375	85.7143	51.6218	34.0924	0.827749	1.35641e-12
Coelomic/Surface epithelial cells - c34	Igfbp4	ENSMUSG00000017493	Igfbp4	ENSRNOG00000010635	91.8367	47.5865	44.2502	0.821101	4.69383e-10
Coelomic/Surface epithelial cells - c34	Myl6	ENSMUSG00000090841	Myl6	ENSRNOG00000054140	95.9184	83.0471	12.8713	0.82073	3.27627e-11
Coelomic/Surface epithelial cells - c34	Fxyd1	ENSMUSG00000036570	Fxyd1	ENSRNOG00000021079	75.5102	23.3203	52.1899	0.819323	2.86651e-20
Coelomic/Surface epithelial cells - c34	App	ENSMUSG00000022892	App	ENSRNOG00000006997	77.551	37.3525	40.1986	0.808541	8.73543e-12
Coelomic/Surface epithelial cells - c34	Ltbp4	ENSMUSG00000040488	Ltbp4	ENSRNOG00000020871	75.5102	21.8942	53.616	0.807939	2.83444e-20
Coelomic/Surface epithelial cells - c34	Krt8	ENSMUSG00000049382	Krt8	ENSRNOG00000009779	71.4286	22.7687	48.6599	0.79661	8.30221e-18
Coelomic/Surface epithelial cells - c34	Tmem176b	ENSMUSG00000029810	Tmem176b	ENSRNOG00000008465	87.7551	51.9877	35.7674	0.796568	3.21043e-09
Coelomic/Surface epithelial cells - c34	Dync1i2	ENSMUSG00000027012	Dync1i2	ENSRNOG00000009781	77.551	46.6663	30.8847	0.794506	1.69292e-10
Coelomic/Surface epithelial cells - c34	Cxadr	ENSMUSG00000022865	Cxadr	ENSRNOG00000001557	59.1837	7.23615	51.9475	0.788061	1.10663e-48
Coelomic/Surface epithelial cells - c34	Arhgap29	ENSMUSG00000039831	Arhgap29	ENSRNOG00000012563	77.551	36.2465	41.3046	0.76715	4.64427e-12
Coelomic/Surface epithelial cells - c34	Wls	ENSMUSG00000028173	Wls	ENSRNOG00000036816	81.6327	31.1366	50.4961	0.763764	3.71724e-16
Coelomic/Surface epithelial cells - c34	Serpinb1a	ENSMUSG00000044734	Serpinb1a	ENSRNOG00000016581	61.2245	13.0462	48.1783	0.757231	2.43451e-26
Coelomic/Surface epithelial cells - c34	Gabarapl1	ENSMUSG00000030161	Gabarapl1	ENSRNOG00000053362	71.4286	23.0574	48.3712	0.752254	6.32055e-18
Coelomic/Surface epithelial cells - c34	Stmn2	ENSMUSG00000027500	Stmn2	ENSRNOG00000011705	36.7347	0.540139	36.1946	0.752082	2.91287e-240
Coelomic/Surface epithelial cells - c34	Lgals7	ENSMUSG00000053522	Lgals7	ENSRNOG00000020380	83.6735	50.5559	33.1176	0.751047	4.05195e-06
Coelomic/Surface epithelial cells - c34	Tmem151a	ENSMUSG00000061451	Tmem151a	ENSRNOG00000049951	63.2653	6.67029	56.595	0.749055	1.42943e-58
Coelomic/Surface epithelial cells - c34	Tmem108	ENSMUSG00000042757	Tmem108	ENSRNOG00000010911	61.2245	7.49907	53.7254	0.748495	1.79986e-49
Coelomic/Surface epithelial cells - c34	Cd200	ENSMUSG00000022661	Cd200	ENSRNOG00000002141	65.3061	24.6606	40.6455	0.740708	1.56033e-14
Coelomic/Surface epithelial cells - c34	Cavin1	ENSMUSG00000004044	Cavin1	ENSRNOG00000019778	67.3469	17.896	49.4509	0.736942	3.28554e-23
Coelomic/Surface epithelial cells - c34	Grn	ENSMUSG00000034708	Grn	ENSRNOG00000021031	79.5918	27.5728	52.019	0.736108	1.25052e-18
Coelomic/Surface epithelial cells - c34	Sulf1	ENSMUSG00000016918	Sulf1	ENSRNOG00000009037	67.3469	15.6583	51.6886	0.733669	4.39817e-24
Coelomic/Surface epithelial cells - c34	Tspan13	ENSMUSG00000020577	Tspan13	ENSRNOG00000005046	57.1429	13.0662	44.0766	0.727904	1.6518e-22
Coelomic/Surface epithelial cells - c34	Efemp1	ENSMUSG00000020467	Efemp1	ENSRNOG00000003553	57.1429	2.41205	54.7308	0.726205	7.89412e-138
Coelomic/Surface epithelial cells - c34	Spint2	ENSMUSG00000074227	Spint2	ENSRNOG00000020636	75.5102	41.9479	33.5623	0.723503	1.09139e-08
Coelomic/Surface epithelial cells - c34	Ncoa4	ENSMUSG00000056234	Ncoa4	ENSRNOG00000019768	67.3469	25.2151	42.1319	0.712267	1.31675e-15
Coelomic/Surface epithelial cells - c34	Esam	ENSMUSG00000001946	Esam	ENSRNOG00000033217	57.1429	5.55286	51.59	0.705814	5.08494e-57
Coelomic/Surface epithelial cells - c34	Hpgd	ENSMUSG00000031613	Hpgd	ENSRNOG00000010610	55.102	7.85916	47.2429	0.6998	1.79728e-36
Coelomic/Surface epithelial cells - c34	Fstl1	ENSMUSG00000022816	Fstl1	ENSRNOG00000002746	83.6735	42.0708	41.6027	0.699352	1.38189e-09
Coelomic/Surface epithelial cells - c34	Cd2ap	ENSMUSG00000061665	Cd2ap	ENSRNOG00000011987	69.3878	33.8601	35.5276	0.699235	2.72624e-10
Coelomic/Surface epithelial cells - c34	Emp2	ENSMUSG00000022505	Emp2	ENSRNOG00000002664	69.3878	15.8069	53.5808	0.698828	2.97008e-26
Coelomic/Surface epithelial cells - c34	Cpe	ENSMUSG00000037852	Cpe	ENSRNOG00000043387	77.551	35.4234	42.1276	0.698005	7.40262e-09
Coelomic/Surface epithelial cells - c34	Npnt	ENSMUSG00000040998	Npnt	ENSRNOG00000052873	59.1837	4.83267	54.351	0.695689	3.09088e-72
Coelomic/Surface epithelial cells - c34	Rnase4	ENSMUSG00000021876	Rnase4	ENSRNOG00000025625	61.2245	10.5056	50.7189	0.691263	2.29579e-32
Coelomic/Surface epithelial cells - c34	Selenom	ENSMUSG00000075702	Selenom	ENSRNOG00000061231	69.3878	30.3021	39.0857	0.687539	3.81766e-11
Coelomic/Surface epithelial cells - c34	Ndfip1	ENSMUSG00000024425	Ndfip1	ENSRNOG00000013562	81.6327	58.5236	23.109	0.671234	8.80212e-07
Coelomic/Surface epithelial cells - c34	Klf6	ENSMUSG00000000078	Klf6	ENSRNOG00000016885	69.3878	25.3237	44.0641	0.668591	4.32193e-13
Coelomic/Surface epithelial cells - c34	Jund	ENSMUSG00000071076	Jund	ENSRNOG00000019568	83.6735	72.0014	11.6721	0.664803	4.55935e-05
Coelomic/Surface epithelial cells - c34	S100a16	ENSMUSG00000074457	S100a16	ENSRNOG00000012053	63.2653	16.7843	46.481	0.664241	1.82418e-19
Coelomic/Surface epithelial cells - c34	Rcn3	ENSMUSG00000019539	Rcn3	ENSRNOG00000043007	75.5102	41.1306	34.3796	0.659612	1.94743e-08
Coelomic/Surface epithelial cells - c34	Fras1	ENSMUSG00000034687	Fras1	ENSRNOG00000002053	59.1837	9.47958	49.7041	0.659601	1.08453e-33
Coelomic/Surface epithelial cells - c34	Col5a2	ENSMUSG00000026042	Col5a2	ENSRNOG00000003736	65.3061	17.9618	47.3444	0.653011	6.15912e-18
Coelomic/Surface epithelial cells - c34	Sdc4	ENSMUSG00000017009	Sdc4	ENSRNOG00000014297	75.5102	35.4091	40.1011	0.651811	2.07589e-09
Coelomic/Surface epithelial cells - c34	S100a1	ENSMUSG00000044080	S100a1	ENSRNOG00000012410	71.4286	29.922	41.5066	0.644766	3.67486e-12
Coelomic/Surface epithelial cells - c34	Anxa5	ENSMUSG00000027712	Anxa5	ENSRNOG00000014453	75.5102	42.9225	32.5877	0.644225	2.6925e-08
Coelomic/Surface epithelial cells - c34	Cdon	ENSMUSG00000038119	Cdon	ENSRNOG00000011789	53.0612	9.18236	43.8789	0.643521	4.91802e-28
Coelomic/Surface epithelial cells - c34	Tmem98	ENSMUSG00000035413	Tmem98	ENSRNOG00000021316	63.2653	18.9763	44.289	0.643201	1.99702e-17
Coelomic/Surface epithelial cells - c34	Igfbp7	ENSMUSG00000036256	Igfbp7	ENSRNOG00000002050	53.0612	23.8861	29.1751	0.638957	7.52485e-07
Coelomic/Surface epithelial cells - c34	Celf2	ENSMUSG00000002107	Celf2	ENSRNOG00000023661	75.5102	31.1309	44.3793	0.637475	5.56452e-12
Coelomic/Surface epithelial cells - c34	Meis2	ENSMUSG00000027210	Meis2	ENSRNOG00000004730	59.1837	14.3723	44.8114	0.636278	5.01507e-19
Coelomic/Surface epithelial cells - c34	Ildr2	ENSMUSG00000040612	Ildr2	ENSRNOG00000025151	57.1429	6.17302	50.9698	0.636134	1.81638e-49
Coelomic/Surface epithelial cells - c34	Maged1	ENSMUSG00000025151	Maged1	ENSRNOG00000006756	85.7143	62.679	23.0353	0.63452	2.27339e-07
Coelomic/Surface epithelial cells - c34	Cdkn1c	ENSMUSG00000037664	Cdkn1c	ENSRNOG00000059500	83.6735	51.6847	31.9888	0.633449	1.74742e-05
Coelomic/Surface epithelial cells - c34	Mdh2	ENSMUSG00000019179	Mdh2	ENSRNOG00000001440	81.6327	58.6665	22.9661	0.631764	3.10005e-07
Coelomic/Surface epithelial cells - c34	Colec12	ENSMUSG00000036103	Colec12	ENSRNOG00000016366	65.3061	21.234	44.0721	0.630725	1.16051e-14
Coelomic/Surface epithelial cells - c34	Thra	ENSMUSG00000058756	Thra	ENSRNOG00000009066	73.4694	39.6273	33.8421	0.630236	9.78892e-09
Coelomic/Surface epithelial cells - c34	Psap	ENSMUSG00000004207	Psap	ENSRNOG00000000571	85.7143	61.2157	24.4985	0.629441	7.08382e-06
Coelomic/Surface epithelial cells - c34	Stk26	ENSMUSG00000031112	Stk26	ENSRNOG00000007879	55.102	4.60976	50.4923	0.627757	1.56219e-64
Coelomic/Surface epithelial cells - c34	Gnb2	ENSMUSG00000029713	Gnb2	ENSRNOG00000001409	89.7959	66.3056	23.4903	0.62581	5.11847e-07
Coelomic/Surface epithelial cells - c34	Rbp4	ENSMUSG00000024990	Rbp4	ENSRNOG00000015518	46.9388	4.29825	42.6405	0.624508	1.41427e-50
Coelomic/Surface epithelial cells - c34	Pdgfa	ENSMUSG00000025856	Pdgfa	ENSRNOG00000001312	65.3061	18.5619	46.7442	0.621102	6.41568e-18
Coelomic/Surface epithelial cells - c34	Adgrg2	ENSMUSG00000031298	Adgrg2	ENSRNOG00000032472	51.0204	2.59781	48.4226	0.620195	2.44692e-99
Coelomic/Surface epithelial cells - c34	Syngr2	ENSMUSG00000048277	Syngr2	ENSRNOG00000050547	63.2653	19.1992	44.0661	0.619151	2.32535e-18
Coelomic/Surface epithelial cells - c34	Tuba1a	ENSMUSG00000072235	Tuba1a	ENSRNOG00000060728	65.3061	47.7923	17.5138	0.617132	4.59961e-05
Coelomic/Surface epithelial cells - c34	Add3	ENSMUSG00000025026	Add3	ENSRNOG00000012820	67.3469	25.3808	41.9661	0.616901	2.91607e-13
Coelomic/Surface epithelial cells - c34	Jun	ENSMUSG00000052684	Jun	ENSRNOG00000026293	75.5102	55.4943	20.0159	0.614439	0.000401392
Coelomic/Surface epithelial cells - c34	Myl12a	ENSMUSG00000024048	Myl12a	ENSRNOG00000015278	83.6735	73.3531	10.3203	0.608964	2.62849e-07
Coelomic/Surface epithelial cells - c34	Itgb1	ENSMUSG00000025809	Itgb1	ENSRNOG00000010966	79.5918	47.0578	32.534	0.606952	5.43571e-08
Coelomic/Surface epithelial cells - c34	Arl1	ENSMUSG00000060904	Arl1	ENSRNOG00000005763	77.551	37.9412	39.6098	0.606341	4.94475e-10
Coelomic/Surface epithelial cells - c34	Oat	ENSMUSG00000030934	Oat	ENSRNOG00000016807	77.551	40.156	37.395	0.603585	2.05617e-09
Coelomic/Surface epithelial cells - c34	Clec11a	ENSMUSG00000004473	Clec11a	ENSRNOG00000019138	53.0612	4.61547	48.4458	0.601345	1.80686e-59
Coelomic/Surface epithelial cells - c34	Megf6	ENSMUSG00000057751	LOC100911486	ENSRNOG00000000156	57.1429	5.89294	51.2499	0.599496	8.49502e-53
Coelomic/Surface epithelial cells - c34	Pmp22	ENSMUSG00000018217	Pmp22	ENSRNOG00000003338	71.4286	26.0524	45.3762	0.59859	1.80427e-12
Coelomic/Surface epithelial cells - c34	Nenf	ENSMUSG00000037499	Nenf	ENSRNOG00000003833	83.6735	68.3862	15.2873	0.598377	4.26137e-05
Coelomic/Surface epithelial cells - c34	Klf4	ENSMUSG00000003032	Klf4	ENSRNOG00000016299	48.9796	11.3172	37.6624	0.596687	1.30708e-18
Coelomic/Surface epithelial cells - c34	Rabac1	ENSMUSG00000003380	Rabac1	ENSRNOG00000020233	77.551	54.2168	23.3342	0.595604	2.66159e-07
Coelomic/Surface epithelial cells - c34	Pbx1	ENSMUSG00000052534	Pbx1	ENSRNOG00000004693	77.551	42.9739	34.5771	0.595411	2.54076e-07
Coelomic/Surface epithelial cells - c34	Fhl1	ENSMUSG00000023092	Fhl1	ENSRNOG00000000875	59.1837	10.6885	48.4952	0.594187	3.50767e-29
Coelomic/Surface epithelial cells - c34	Idh2	ENSMUSG00000030541	Idh2	ENSRNOG00000013949	81.6327	50.7616	30.871	0.590236	2.78753e-07
Coelomic/Surface epithelial cells - c34	Tm4sf5	ENSMUSG00000018919	Tm4sf5	ENSRNOG00000019510	55.102	6.10157	49.0005	0.590099	8.48164e-46
Coelomic/Surface epithelial cells - c34	Cd82	ENSMUSG00000027215	Cd82	ENSRNOG00000000047	63.2653	18.1875	45.0778	0.588367	1.86636e-17
Coelomic/Surface epithelial cells - c34	Cald1	ENSMUSG00000029761	Cald1	ENSRNOG00000010233	79.5918	51.7962	27.7957	0.587062	1.63246e-05
Coelomic/Surface epithelial cells - c34	Clic1	ENSMUSG00000007041	Clic1	ENSRNOG00000029682	79.5918	62.2103	17.3816	0.585777	7.17915e-06
Coelomic/Surface epithelial cells - c34	Krt18	ENSMUSG00000023043	Krt18	ENSRNOG00000047393	65.3061	23.9976	41.3085	0.581451	1.41945e-11
Coelomic/Surface epithelial cells - c34	Tmbim6	ENSMUSG00000023010	Tmbim6	ENSRNOG00000055579	85.7143	58.8408	26.8734	0.581284	1.20457e-06
Coelomic/Surface epithelial cells - c34	Wt1	ENSMUSG00000016458	Wt1	ENSRNOG00000013074	79.5918	50.4015	29.1903	0.581217	1.41639e-05
Coelomic/Surface epithelial cells - c34	Rtn4	ENSMUSG00000020458	Rtn4	ENSRNOG00000004621	83.6735	52.5249	31.1485	0.579936	1.58796e-07
Coelomic/Surface epithelial cells - c34	Nectin2	ENSMUSG00000062300	Nectin2	ENSRNOG00000018730	65.3061	26.8098	38.4964	0.575425	5.74704e-11
Coelomic/Surface epithelial cells - c34	Vamp8	ENSMUSG00000050732	Vamp8	ENSRNOG00000012748	73.4694	53.1651	20.3043	0.575228	1.70919e-06
Coelomic/Surface epithelial cells - c34	Krt14	ENSMUSG00000045545	Krt14	ENSRNOG00000003899	32.6531	0.397245	32.2558	0.573605	3.36763e-254
Coelomic/Surface epithelial cells - c34	Plpp1	ENSMUSG00000021759	Plpp1	ENSRNOG00000009980	55.102	15.5983	39.5037	0.573447	9.97286e-16
Coelomic/Surface epithelial cells - c34	Osr1	ENSMUSG00000048387	Osr1	ENSRNOG00000004210	42.8571	5.57	37.2871	0.569891	2.37802e-30
Coelomic/Surface epithelial cells - c34	Tagln	ENSMUSG00000032085	Tagln	ENSRNOG00000017628	42.8571	12.1117	30.7455	0.568567	1.48399e-11
Coelomic/Surface epithelial cells - c34	Txndc5	ENSMUSG00000038991	Txndc5	ENSRNOG00000013469	75.5102	42.1451	33.3651	0.567648	4.82675e-08
Coelomic/Surface epithelial cells - c34	Ddah2	ENSMUSG00000007039	Ddah2	ENSRNOG00000000842	69.3878	37.2696	32.1182	0.566769	1.14373e-07
Coelomic/Surface epithelial cells - c34	Ctsb	ENSMUSG00000021939	Ctsb	ENSRNOG00000010331	81.6327	55.1113	26.5213	0.562301	1.37018e-05
Coelomic/Surface epithelial cells - c34	Atp1a1	ENSMUSG00000033161	Atp1a1	ENSRNOG00000030019	73.4694	34.8718	38.5976	0.561122	8.32483e-10
Coelomic/Surface epithelial cells - c34	Cavin2	ENSMUSG00000045954	Cavin2	ENSRNOG00000025895	46.9388	6.57598	40.3628	0.557499	1.40997e-31
Coelomic/Surface epithelial cells - c34	Klf3	ENSMUSG00000029178	Klf3	ENSRNOG00000002163	67.3469	20.0852	47.2618	0.556748	1.20953e-16
Coelomic/Surface epithelial cells - c34	Ppib	ENSMUSG00000032383	Ppib	ENSRNOG00000016781	85.7143	63.9336	21.7807	0.555627	1.4174e-05
Coelomic/Surface epithelial cells - c34	Tmem176a	ENSMUSG00000023367	Tmem176a	ENSRNOG00000023708	69.3878	36.7009	32.6869	0.555519	7.93416e-07
Coelomic/Surface epithelial cells - c34	Rbm28	ENSMUSG00000029701	Rbm28	ENSRNOG00000005468	61.2245	25.4723	35.7522	0.553528	1.66862e-10
Coelomic/Surface epithelial cells - c34	Ddx5	ENSMUSG00000020719	Ddx5	ENSRNOG00000030680	95.9184	78.8831	17.0352	0.551371	5.76841e-05
Coelomic/Surface epithelial cells - c34	Emp3	ENSMUSG00000040212	Emp3	ENSRNOG00000021104	79.5918	53.0279	26.5639	0.550325	8.24622e-06
Coelomic/Surface epithelial cells - c34	Car9	ENSMUSG00000028463	Ca9	ENSRNOG00000017073	44.898	3.65237	41.2456	0.550209	1.35616e-54
Coelomic/Surface epithelial cells - c34	C3	ENSMUSG00000024164	C3	ENSRNOG00000046834	30.6122	1.60041	29.0118	0.549497	2.86907e-58
Coelomic/Surface epithelial cells - c34	Cebpb	ENSMUSG00000056501	Cebpb	ENSRNOG00000057347	55.102	14.4609	40.6412	0.547308	2.39742e-17
Coelomic/Surface epithelial cells - c34	Atp1b1	ENSMUSG00000026576	Atp1b1	ENSRNOG00000002934	73.4694	40.2532	33.2162	0.547255	9.87316e-07
Coelomic/Surface epithelial cells - c34	Zyx	ENSMUSG00000029860	Zyx	ENSRNOG00000017354	69.3878	30.8022	38.5855	0.547092	7.38319e-10
Coelomic/Surface epithelial cells - c34	Cpq	ENSMUSG00000039007	Cpq	ENSRNOG00000005931	65.3061	21.6313	43.6748	0.546935	2.03951e-14
Coelomic/Surface epithelial cells - c34	Tspo	ENSMUSG00000041736	Tspo	ENSRNOG00000010549	65.3061	36.215	29.0911	0.546856	2.87429e-07
Coelomic/Surface epithelial cells - c34	Anxa1	ENSMUSG00000024659	Anxa1	ENSRNOG00000017469	46.9388	12.9605	33.9783	0.544385	7.02221e-14
Coelomic/Surface epithelial cells - c34	Zbtb8a	ENSMUSG00000028807	Zbtb8a	ENSRNOG00000008300	53.0612	9.69392	43.3673	0.543311	7.37343e-26
Coelomic/Surface epithelial cells - c34	Tmem59	ENSMUSG00000028618	Tmem59	ENSRNOG00000009778	83.6735	62.1388	21.5346	0.534464	1.17843e-05
Coelomic/Surface epithelial cells - c34	Tapbp	ENSMUSG00000024308	Tapbp	ENSRNOG00000029500	59.1837	23.1802	36.0034	0.533162	2.07722e-10
Coelomic/Surface epithelial cells - c34	Lmna	ENSMUSG00000028063	Lmna	ENSRNOG00000019638	65.3061	34.9061	30.4	0.532761	2.0381e-07
Coelomic/Surface epithelial cells - c34	Pdia6	ENSMUSG00000020571	Pdia6	ENSRNOG00000050197	83.6735	57.9006	25.7729	0.524964	2.61344e-05
Coelomic/Surface epithelial cells - c34	Slc48a1	ENSMUSG00000081534	Slc48a1	ENSRNOG00000053196	59.1837	18.7191	40.4646	0.524925	7.30188e-14
Coelomic/Surface epithelial cells - c34	Anxa3	ENSMUSG00000029484	Anxa3	ENSRNOG00000002045	53.0612	13.1605	39.9007	0.52477	6.7274e-18
Coelomic/Surface epithelial cells - c34	Ptgs1	ENSMUSG00000047250	Ptgs1	ENSRNOG00000007415	48.9796	2.13483	46.8448	0.523274	1.52691e-111
Coelomic/Surface epithelial cells - c34	Hcfc1r1	ENSMUSG00000023904	Hcfc1r1	ENSRNOG00000003542	69.3878	46.2548	23.133	0.522758	6.12127e-06
Coelomic/Surface epithelial cells - c34	Alad	ENSMUSG00000028393	Alad	ENSRNOG00000015206	75.5102	46.3005	29.2097	0.519812	3.30397e-06
Coelomic/Surface epithelial cells - c34	Ddost	ENSMUSG00000028757	Ddost	ENSRNOG00000015079	73.4694	50.5473	22.9221	0.514371	1.20162e-05
Coelomic/Surface epithelial cells - c34	Mpp6	ENSMUSG00000038388	Mpp6	ENSRNOG00000021579	53.0612	18.3304	34.7308	0.514325	6.64768e-12
Coelomic/Surface epithelial cells - c34	Cstb	ENSMUSG00000005054	Cstb	ENSRNOG00000001201	73.4694	47.5008	25.9686	0.513353	1.2429e-06
Coelomic/Surface epithelial cells - c34	Rab2a	ENSMUSG00000047187	Rab2a	ENSRNOG00000005963	79.5918	56.7975	22.7944	0.513064	1.07764e-05
Coelomic/Surface epithelial cells - c34	Akap12	ENSMUSG00000038587	Akap12	ENSRNOG00000019549	61.2245	16.2127	45.0117	0.512192	1.52143e-17
Coelomic/Surface epithelial cells - c34	Sema3c	ENSMUSG00000028780	Sema3c	ENSRNOG00000006526	48.9796	13.432	35.5476	0.511884	1.11203e-14
Coelomic/Surface epithelial cells - c34	Cldn15	ENSMUSG00000001739	Cldn15	ENSRNOG00000001419	44.898	2.71213	42.1858	0.511488	2.8928e-74
Coelomic/Surface epithelial cells - c34	Efna5	ENSMUSG00000048915	Efna5	ENSRNOG00000034177	53.0612	8.04493	45.0163	0.509143	1.20731e-32
Coelomic/Surface epithelial cells - c34	C2	ENSMUSG00000024371	C2	ENSRNOG00000051235	42.8571	3.90958	38.9476	0.509062	4.76556e-46
Coelomic/Surface epithelial cells - c34	Golim4	ENSMUSG00000034109	Golim4	ENSRNOG00000024213	63.2653	23.346	39.9193	0.507896	2.20094e-11
Coelomic/Surface epithelial cells - c34	Rrbp1	ENSMUSG00000027422	Rrbp1	ENSRNOG00000005958	79.5918	53.9224	25.6694	0.507278	1.32445e-05
Coelomic/Surface epithelial cells - c34	Tram1	ENSMUSG00000025935	Tram1	ENSRNOG00000007892	67.3469	38.79	28.557	0.507204	6.1944e-07
Coelomic/Surface epithelial cells - c34	Lgals3	ENSMUSG00000050335	Lgals3	ENSRNOG00000010645	38.7755	4.17536	34.6002	0.506796	2.41912e-34
Coelomic/Surface epithelial cells - c34	Tmem132a	ENSMUSG00000024736	Tmem132a	ENSRNOG00000021338	57.1429	9.67392	47.4689	0.505614	1.10975e-29
Coelomic/Surface epithelial cells - c34	Nfix	ENSMUSG00000001911	Nfix	ENSRNOG00000002983	61.2245	19.2107	42.0138	0.5032	2.10627e-13
Coelomic/Surface epithelial cells - c34	Rhoa	ENSMUSG00000007815	Rhoa	ENSRNOG00000050519	81.6327	64.0736	17.559	0.502615	3.68121e-05
Coelomic/Surface epithelial cells - c34	Ecm1	ENSMUSG00000028108	Ecm1	ENSRNOG00000021166	51.0204	9.53102	41.4894	0.502412	2.69354e-24
Coelomic/Surface epithelial cells - c34	Pgrmc1	ENSMUSG00000006373	Pgrmc1	ENSRNOG00000012786	75.5102	46.4091	29.1011	0.501204	3.38697e-06
Coelomic/Surface epithelial cells - c34	Grb10	ENSMUSG00000020176	Grb10	ENSRNOG00000004290	61.2245	24.5635	36.661	0.500752	9.09648e-10
Coelomic/Surface epithelial cells - c34	Calm1	ENSMUSG00000001175	Calm1	ENSRNOG00000004060	93.8776	78.5145	15.3631	0.495358	2.96327e-05
Coelomic/Surface epithelial cells - c34	Plec	ENSMUSG00000022565	Plec	ENSRNOG00000023781	51.0204	15.5126	35.5078	0.494353	1.26254e-12
Coelomic/Surface epithelial cells - c34	Rpp25	ENSMUSG00000062309	Rpp25	ENSRNOG00000018812	65.3061	27.0898	38.2163	0.493573	2.67156e-09
Coelomic/Surface epithelial cells - c34	Txnip	ENSMUSG00000038393	Txnip	ENSRNOG00000021201	69.3878	44.903	24.4848	0.492316	8.27757e-05
Coelomic/Surface epithelial cells - c34	Atf3	ENSMUSG00000026628	Atf3	ENSRNOG00000003745	42.8571	8.31071	34.5464	0.491939	1.32817e-19
Coelomic/Surface epithelial cells - c34	Ndrg2	ENSMUSG00000004558	Ndrg2	ENSRNOG00000010389	55.102	15.0982	40.0039	0.491697	1.44554e-15
Coelomic/Surface epithelial cells - c34	Bmp4	ENSMUSG00000021835	Bmp4	ENSRNOG00000009694	51.0204	3.85528	47.1651	0.491577	6.18981e-64
Coelomic/Surface epithelial cells - c34	Pdlim3	ENSMUSG00000031636	Pdlim3	ENSRNOG00000012658	40.8163	4.28682	36.5295	0.490412	2.84418e-36
Coelomic/Surface epithelial cells - c34	Dhrs4	ENSMUSG00000022210	Dhrs4	ENSRNOG00000018239	53.0612	21.8771	31.1842	0.485251	1.17829e-08
Coelomic/Surface epithelial cells - c34	Id4	ENSMUSG00000021379	Id4	ENSRNOG00000016099	44.898	6.99894	37.899	0.484515	1.87876e-25
Coelomic/Surface epithelial cells - c34	Mapk3	ENSMUSG00000063065	Mapk3	ENSRNOG00000053583	71.4286	36.2579	35.1707	0.484345	4.62868e-07
Coelomic/Surface epithelial cells - c34	Ptprd	ENSMUSG00000028399	Ptprd	ENSRNOG00000005711	57.1429	24.9836	32.1593	0.483263	1.23949e-07
Coelomic/Surface epithelial cells - c34	Frem2	ENSMUSG00000037016	Frem2	ENSRNOG00000021670	44.898	2.69784	42.2001	0.482626	8.03712e-73
Coelomic/Surface epithelial cells - c34	Arf4	ENSMUSG00000021877	Arf4	ENSRNOG00000012623	81.6327	62.0903	19.5424	0.481539	8.99812e-05
Coelomic/Surface epithelial cells - c34	Prss23	ENSMUSG00000039405	Prss23	ENSRNOG00000017307	42.8571	12.3803	30.4768	0.479106	4.0187e-12
Coelomic/Surface epithelial cells - c34	F11r	ENSMUSG00000038235	F11r	ENSRNOG00000004414	67.3469	25.5266	41.8204	0.478913	5.11926e-11
Coelomic/Surface epithelial cells - c34	Gpx8	ENSMUSG00000021760	Gpx8	ENSRNOG00000010461	63.2653	33.2657	29.9996	0.477318	6.2579e-07
Coelomic/Surface epithelial cells - c34	Tpm1	ENSMUSG00000032366	Tpm1	ENSRNOG00000018184	83.6735	59.9497	23.7238	0.473942	0.00010451
Coelomic/Surface epithelial cells - c34	Fkbp9	ENSMUSG00000029781	Fkbp9	ENSRNOG00000005478	71.4286	39.0986	32.3299	0.47378	1.75196e-06
Coelomic/Surface epithelial cells - c34	Arl6ip5	ENSMUSG00000035199	Arl6ip5	ENSRNOG00000006818	51.0204	18.6819	32.3385	0.473693	4.29781e-10
Coelomic/Surface epithelial cells - c34	Eif4g2	ENSMUSG00000005610	Eif4g2	ENSRNOG00000017158	83.6735	75.4851	8.18834	0.473566	0.000873303
Coelomic/Surface epithelial cells - c34	Hspb8	ENSMUSG00000041548	Hspb8	ENSRNOG00000022392	51.0204	6.04155	44.9789	0.473361	2.26399e-40
Coelomic/Surface epithelial cells - c34	Sdc2	ENSMUSG00000022261	Sdc2	ENSRNOG00000004936	67.3469	28.6045	38.7424	0.470675	4.65002e-09
Coelomic/Surface epithelial cells - c34	Fmod	ENSMUSG00000041559	Fmod	ENSRNOG00000003183	38.7755	1.96622	36.8093	0.470276	1.22296e-75
Coelomic/Surface epithelial cells - c34	Lman1	ENSMUSG00000041891	Lman1	ENSRNOG00000024470	63.2653	31.4452	31.8201	0.469684	1.72534e-07
Coelomic/Surface epithelial cells - c34	Smtnl2	ENSMUSG00000045667	Smtnl2	ENSRNOG00000015157	51.0204	10.4998	40.5206	0.468926	2.15381e-20
Coelomic/Surface epithelial cells - c34	Rbm3	ENSMUSG00000031167	Rbm3	ENSRNOG00000005387	79.5918	68.1918	11.4	0.468466	0.000739021
Coelomic/Surface epithelial cells - c34	Pdia3	ENSMUSG00000027248	Pdia3	ENSRNOG00000015018	71.4286	46.5834	24.8452	0.466634	4.61582e-05
Coelomic/Surface epithelial cells - c34	Gaa	ENSMUSG00000025579	Gaa	ENSRNOG00000047656	57.1429	20.5796	36.5633	0.466581	1.48181e-11
Coelomic/Surface epithelial cells - c34	Mif4gd	ENSMUSG00000020743	Mif4gd	ENSRNOG00000003837	55.102	16.8872	38.2148	0.466056	3.93106e-13
Coelomic/Surface epithelial cells - c34	Ptms	ENSMUSG00000030122	Ptms	ENSRNOG00000060098	81.6327	58.798	22.8347	0.464634	0.000507835
Coelomic/Surface epithelial cells - c34	Mrpl23	ENSMUSG00000037772	Mrpl23	ENSRNOG00000020354	79.5918	53.9739	25.618	0.462358	7.09191e-05
Coelomic/Surface epithelial cells - c34	Ptgds	ENSMUSG00000015090	Ptgds	ENSRNOG00000015550	46.9388	6.05013	40.8886	0.462341	1.34865e-33
Coelomic/Surface epithelial cells - c34	Atp2b1	ENSMUSG00000019943	Atp2b1	ENSRNOG00000004026	71.4286	40.4504	30.9782	0.461831	1.30421e-06
Coelomic/Surface epithelial cells - c34	Rcn1	ENSMUSG00000005973	Rcn1	ENSRNOG00000013452	71.4286	32.7256	38.703	0.461646	2.41239e-08
Coelomic/Surface epithelial cells - c34	Hnrnpa3	ENSMUSG00000059005	Hnrnpa3	ENSRNOG00000052968	87.7551	69.6122	18.1429	0.460993	0.000706236
Coelomic/Surface epithelial cells - c34	Pdlim1	ENSMUSG00000055044	Pdlim1	ENSRNOG00000016166	48.9796	11.4944	37.4852	0.460345	1.9447e-17
Coelomic/Surface epithelial cells - c34	Prr13	ENSMUSG00000023048	Prr13	ENSRNOG00000042094	61.2245	31.3052	29.9193	0.458226	8.07408e-07
Coelomic/Surface epithelial cells - c34	Myrf	ENSMUSG00000036098	Myrf	ENSRNOG00000028274	55.102	6.62742	48.4746	0.455557	1.97904e-41
Coelomic/Surface epithelial cells - c34	Ptger3	ENSMUSG00000040016	Ptger3	ENSRNOG00000010325	38.7755	2.51493	36.2606	0.454769	6.21767e-59
Coelomic/Surface epithelial cells - c34	Bloc1s1	ENSMUSG00000090247	Bloc1s1	ENSRNOG00000007784	67.3469	41.9536	25.3933	0.454107	6.39445e-05
Coelomic/Surface epithelial cells - c34	Cpz	ENSMUSG00000036596	Cpz	ENSRNOG00000008947	51.0204	4.81267	46.2077	0.452778	1.20808e-49
Coelomic/Surface epithelial cells - c34	Nfic	ENSMUSG00000055053	Nfic	ENSRNOG00000004505	67.3469	32.0797	35.2673	0.451644	4.48791e-07
Coelomic/Surface epithelial cells - c34	Lgals2	ENSMUSG00000043501	Lgals2	ENSRNOG00000008539	42.8571	3.63236	39.2248	0.449951	8.55743e-48
Coelomic/Surface epithelial cells - c34	Il18	ENSMUSG00000039217	Il18	ENSRNOG00000009848	42.8571	6.23303	36.6241	0.44538	9.85428e-28
Coelomic/Surface epithelial cells - c34	Maf	ENSMUSG00000055435	Maf	ENSRNOG00000012428	51.0204	19.0563	31.9641	0.444508	3.28962e-08
Coelomic/Surface epithelial cells - c34	Cd34	ENSMUSG00000016494	Cd34	ENSRNOG00000045558	42.8571	14.3866	28.4706	0.44318	8.35864e-09
Coelomic/Surface epithelial cells - c34	Slc16a1	ENSMUSG00000032902	Slc16a1	ENSRNOG00000019996	46.9388	14.0293	32.9095	0.442318	3.15593e-12
Coelomic/Surface epithelial cells - c34	Anxa6	ENSMUSG00000018340	Anxa6	ENSRNOG00000010668	67.3469	35.7063	31.6406	0.441318	1.43597e-05
Coelomic/Surface epithelial cells - c34	Tmem165	ENSMUSG00000029234	Tmem165	ENSRNOG00000002199	63.2653	32.6112	30.6541	0.440574	6.54495e-07
Coelomic/Surface epithelial cells - c34	Creb3l2	ENSMUSG00000038648	Creb3l2	ENSRNOG00000012826	48.9796	15.7983	33.1812	0.439306	1.13751e-10
Coelomic/Surface epithelial cells - c34	Clic4	ENSMUSG00000037242	Clic4	ENSRNOG00000018109	55.102	21.0054	34.0966	0.438341	1.26332e-09
Coelomic/Surface epithelial cells - c34	Myadm	ENSMUSG00000068566	Myadm	ENSRNOG00000053450	44.898	13.7721	31.1258	0.437348	5.93391e-11
Coelomic/Surface epithelial cells - c34	Des	ENSMUSG00000026208	Des	ENSRNOG00000019810	42.8571	4.78409	38.0731	0.436606	2.73726e-35
Coelomic/Surface epithelial cells - c34	Arpc2	ENSMUSG00000006304	Arpc2	ENSRNOG00000014289	79.5918	68.6291	10.9628	0.436277	0.000127058
Coelomic/Surface epithelial cells - c34	Mmp14	ENSMUSG00000000957	Mmp14	ENSRNOG00000010947	69.3878	29.6305	39.7573	0.435904	3.7944e-08
Coelomic/Surface epithelial cells - c34	Susd2	ENSMUSG00000006342	Susd2	ENSRNOG00000033389	40.8163	2.13198	38.6843	0.434238	4.2146e-76
Coelomic/Surface epithelial cells - c34	Yif1a	ENSMUSG00000024875	Yif1a	ENSRNOG00000020201	59.1837	24.0576	35.1261	0.4339	2.67577e-09
Coelomic/Surface epithelial cells - c34	Filip1l	ENSMUSG00000043336	Filip1l	ENSRNOG00000001645	42.8571	9.19951	33.6576	0.430838	1.24655e-16
Coelomic/Surface epithelial cells - c34	C1d	ENSMUSG00000000581	C1d	ENSRNOG00000005982	83.6735	55.097	28.5764	0.426666	0.000736506
Coelomic/Surface epithelial cells - c34	Ilvbl	ENSMUSG00000032763	Ilvbl	ENSRNOG00000028512	51.0204	15.9555	35.0649	0.425227	2.96972e-12
Coelomic/Surface epithelial cells - c34	Tubb2a	ENSMUSG00000058672	Tubb2a	ENSRNOG00000017558	55.102	19.6336	35.4684	0.421517	2.20827e-10
Coelomic/Surface epithelial cells - c34	Rhoc	ENSMUSG00000002233	Rhoc	ENSRNOG00000012630	69.3878	40.679	28.7087	0.420513	5.10888e-05
Coelomic/Surface epithelial cells - c34	Loxl2	ENSMUSG00000034205	Loxl2	ENSRNOG00000016758	48.9796	12.2803	36.6993	0.420202	2.11914e-15
Coelomic/Surface epithelial cells - c34	Lsr	ENSMUSG00000001247	Lsr	ENSRNOG00000021053	55.102	16.77	38.332	0.419821	1.58403e-12
Coelomic/Surface epithelial cells - c34	Rras2	ENSMUSG00000055723	Rras2	ENSRNOG00000012258	55.102	22.5544	32.5477	0.419311	2.25378e-08
Coelomic/Surface epithelial cells - c34	Ier3	ENSMUSG00000003541	Ier3	ENSRNOG00000000827	46.9388	15.404	31.5348	0.41916	2.51075e-10
Coelomic/Surface epithelial cells - c34	Ergic3	ENSMUSG00000005881	Ergic3	ENSRNOG00000031085	75.5102	58.2893	17.2209	0.418765	0.000200555
Coelomic/Surface epithelial cells - c34	Hnrnpa1	ENSMUSG00000046434	AABR07060628.1	ENSRNOG00000051748	83.6735	77.4171	6.25642	0.418232	0.000604962
Coelomic/Surface epithelial cells - c34	Neo1	ENSMUSG00000032340	Neo1	ENSRNOG00000006490	48.9796	23.1745	25.8051	0.417705	2.92467e-06
Coelomic/Surface epithelial cells - c34	Ar	ENSMUSG00000046532	Ar	ENSRNOG00000005639	46.9388	13.9865	32.9523	0.417071	2.82732e-11
Coelomic/Surface epithelial cells - c34	Npdc1	ENSMUSG00000015094	Npdc1	ENSRNOG00000013895	51.0204	16.2785	34.7419	0.416453	1.36088e-11
Coelomic/Surface epithelial cells - c34	Rexo2	ENSMUSG00000032026	Rexo2	ENSRNOG00000018939	67.3469	36.1121	31.2348	0.415841	3.78002e-06
Coelomic/Surface epithelial cells - c34	Zfp36l1	ENSMUSG00000021127	Zfp36l1	ENSRNOG00000058646	79.5918	57.2519	22.34	0.414446	0.00263062
Coelomic/Surface epithelial cells - c34	Cygb	ENSMUSG00000020810	Cygb	ENSRNOG00000011541	57.1429	25.1922	31.9507	0.414073	4.32633e-07
Coelomic/Surface epithelial cells - c34	Amotl2	ENSMUSG00000032531	Amotl2	ENSRNOG00000008487	42.8571	11.4572	31.3999	0.41317	4.70745e-13
Coelomic/Surface epithelial cells - c34	Ano6	ENSMUSG00000064210	Ano6	ENSRNOG00000006995	51.0204	19.1906	31.8298	0.412669	1.18492e-09
Coelomic/Surface epithelial cells - c34	Ctnna1	ENSMUSG00000037815	Ctnna1	ENSRNOG00000005796	65.3061	36.798	28.5081	0.412357	1.04882e-05
Coelomic/Surface epithelial cells - c34	Net1	ENSMUSG00000021215	Net1	ENSRNOG00000017765	46.9388	15.2296	31.7091	0.41235	3.9909e-11
Coelomic/Surface epithelial cells - c34	B3gnt9	ENSMUSG00000069920	B3gnt9	ENSRNOG00000053895	53.0612	11.9831	41.0781	0.412337	2.80081e-17
Coelomic/Surface epithelial cells - c34	Ltbp3	ENSMUSG00000024940	Ltbp3	ENSRNOG00000020813	61.2245	15.5697	45.6548	0.411482	9.84378e-18
Coelomic/Surface epithelial cells - c34	Creb3l1	ENSMUSG00000027230	Creb3l1	ENSRNOG00000005413	51.0204	15.7012	35.3192	0.411257	3.26523e-11
Coelomic/Surface epithelial cells - c34	Rbms3	ENSMUSG00000039607	Rbms3	ENSRNOG00000025881	53.0612	19.1906	33.8706	0.410545	2.07813e-09
Coelomic/Surface epithelial cells - c34	Rbbp8	ENSMUSG00000041238	Rbbp8	ENSRNOG00000012899	51.0204	21.6599	29.3606	0.409399	2.18501e-08
Coelomic/Surface epithelial cells - c34	Calml4	ENSMUSG00000032246	Calml4	ENSRNOG00000038202	42.8571	6.85605	36.0011	0.409139	5.2327e-24
Coelomic/Surface epithelial cells - c34	Iqgap1	ENSMUSG00000030536	Iqgap1	ENSRNOG00000012002	57.1429	23.6232	33.5196	0.40894	5.60469e-09
Coelomic/Surface epithelial cells - c34	Pla2g4a	ENSMUSG00000056220	Pla2g4a	ENSRNOG00000002657	48.9796	12.2574	36.7222	0.408822	1.0414e-15
Coelomic/Surface epithelial cells - c34	Man1a	ENSMUSG00000003746	Man1a1	ENSRNOG00000000800	40.8163	9.41671	31.3996	0.40771	3.0827e-14
Coelomic/Surface epithelial cells - c34	Tubb2b	ENSMUSG00000045136	Tubb2b	ENSRNOG00000017445	42.8571	13.6664	29.1908	0.40769	5.88298e-10
Coelomic/Surface epithelial cells - c34	Gpi1	ENSMUSG00000036427	Gpi	ENSRNOG00000023150	71.4286	46.3119	25.1167	0.407192	6.85417e-05
Coelomic/Surface epithelial cells - c34	Trim35	ENSMUSG00000022043	Trim35	ENSRNOG00000009449	75.5102	46.049	29.4612	0.40664	8.76745e-05
Coelomic/Surface epithelial cells - c34	B2m	ENSMUSG00000060802	B2m	ENSRNOG00000017123	69.3878	44.6458	24.742	0.403774	0.00022252
Coelomic/Surface epithelial cells - c34	Adam33	ENSMUSG00000027318	Adam33	ENSRNOG00000021242	40.8163	1.92049	38.8958	0.401456	1.488e-85
Coelomic/Surface epithelial cells - c34	Frmd4b	ENSMUSG00000030064	Frmd4b	ENSRNOG00000007764	46.9388	14.7238	32.215	0.400567	1.41403e-10
Coelomic/Surface epithelial cells - c34	Tm9sf3	ENSMUSG00000025016	Tm9sf3	ENSRNOG00000013443	71.4286	42.0622	29.3663	0.399931	4.29527e-05
Coelomic/Surface epithelial cells - c34	Calu	ENSMUSG00000029767	Calu	ENSRNOG00000006197	63.2653	34.1373	29.128	0.39839	5.36785e-06
Coelomic/Surface epithelial cells - c34	Slc44a1	ENSMUSG00000028412	Slc44a1	ENSRNOG00000055089	42.8571	10.2512	32.6059	0.397123	7.76778e-15
Coelomic/Surface epithelial cells - c34	Ssr2	ENSMUSG00000041355	Ssr2	ENSRNOG00000019940	81.6327	59.6068	22.0259	0.394961	0.000503656
Coelomic/Surface epithelial cells - c34	B4galt4	ENSMUSG00000022793	B4galt4	ENSRNOG00000003114	53.0612	16.3785	36.6827	0.393684	1.84611e-12
Coelomic/Surface epithelial cells - c34	Celf4	ENSMUSG00000024268	Celf4	ENSRNOG00000014503	42.8571	6.093	36.7641	0.393392	4.38026e-27
Coelomic/Surface epithelial cells - c34	Hexb	ENSMUSG00000021665	Hexb	ENSRNOG00000025274	42.8571	9.0709	33.7862	0.393033	3.09936e-17
Coelomic/Surface epithelial cells - c34	Smo	ENSMUSG00000001761	Smo	ENSRNOG00000008332	53.0612	22.803	30.2582	0.392503	1.92448e-07
Coelomic/Surface epithelial cells - c34	Aldoa	ENSMUSG00000030695	Aldoa	ENSRNOG00000052802	77.551	68.3519	9.19916	0.3925	0.0101873
Coelomic/Surface epithelial cells - c34	Cmtm7	ENSMUSG00000032436	Cmtm7	ENSRNOG00000010986	55.102	21.6399	33.4622	0.3909	1.44575e-08
Coelomic/Surface epithelial cells - c34	Creb3	ENSMUSG00000028466	Creb3	ENSRNOG00000016452	53.0612	21.4512	31.61	0.390399	1.39786e-08
Coelomic/Surface epithelial cells - c34	Ddx39b	ENSMUSG00000019432	Ddx39b	ENSRNOG00000000841	73.4694	56.2545	17.2149	0.388464	0.00108948
Coelomic/Surface epithelial cells - c34	Pkm	ENSMUSG00000032294	AABR07044711.1	ENSRNOG00000047276	87.7551	68.6291	19.126	0.388074	0.00291086
Coelomic/Surface epithelial cells - c34	Tmem109	ENSMUSG00000034659	Tmem109	ENSRNOG00000028017	48.9796	17.9103	31.0693	0.386749	3.82979e-09
Coelomic/Surface epithelial cells - c34	Ccnd3	ENSMUSG00000034165	Ccnd3	ENSRNOG00000050258	73.4694	49.3698	24.0995	0.385641	0.000680522
Coelomic/Surface epithelial cells - c34	Cnpy2	ENSMUSG00000025381	Cnpy2	ENSRNOG00000003549	73.4694	55.38	18.0894	0.384718	0.000673109
Coelomic/Surface epithelial cells - c34	Sptssa	ENSMUSG00000044408	Sptssa	ENSRNOG00000004292	73.4694	46.8435	26.6259	0.384676	0.000151888
Coelomic/Surface epithelial cells - c34	Gdi2	ENSMUSG00000021218	Gdi2	ENSRNOG00000018091	75.5102	61.4101	14.1001	0.383277	0.00178416
Coelomic/Surface epithelial cells - c34	Maf1	ENSMUSG00000022553	Maf1	ENSRNOG00000013514	63.2653	37.964	25.3013	0.383021	0.000102362
Coelomic/Surface epithelial cells - c34	Cd9	ENSMUSG00000030342	Cd9	ENSRNOG00000019556	57.1429	23.6289	33.5139	0.382453	2.57984e-08
Coelomic/Surface epithelial cells - c34	Eef1b2	ENSMUSG00000025967	Eef1b2	ENSRNOG00000024186	91.8367	85.7135	6.12327	0.38035	0.00661057
Coelomic/Surface epithelial cells - c34	Tceal8	ENSMUSG00000051579	Tceal8	ENSRNOG00000028585	77.551	53.4223	24.1287	0.380176	0.00102281
Coelomic/Surface epithelial cells - c34	Aqp1	ENSMUSG00000004655	Aqp1	ENSRNOG00000011648	38.7755	7.59624	31.1793	0.379725	3.19231e-16
Coelomic/Surface epithelial cells - c34	Ilk	ENSMUSG00000030890	Ilk	ENSRNOG00000018993	63.2653	40.719	22.5463	0.379115	0.000169666
Coelomic/Surface epithelial cells - c34	Ssr3	ENSMUSG00000027828	Ssr3	ENSRNOG00000011148	69.3878	49.587	19.8007	0.378988	0.000691556
Coelomic/Surface epithelial cells - c34	Morf4l2	ENSMUSG00000031422	Morf4l2	ENSRNOG00000002389	79.5918	65.8741	13.7178	0.378811	0.000803678
Coelomic/Surface epithelial cells - c34	Mbnl2	ENSMUSG00000022139	Mbnl2	ENSRNOG00000010737	57.1429	27.3642	29.7787	0.377847	1.5478e-06
Coelomic/Surface epithelial cells - c34	Tmed10	ENSMUSG00000021248	Tmed10	ENSRNOG00000007901	81.6327	65.5168	16.1158	0.377716	0.00113083
Coelomic/Surface epithelial cells - c34	Pdcd4	ENSMUSG00000024975	Pdcd4	ENSRNOG00000014779	67.3469	48.0838	19.2631	0.376983	0.00237372
Coelomic/Surface epithelial cells - c34	Tcea3	ENSMUSG00000001604	Tcea3	ENSRNOG00000011794	53.0612	18.1218	34.9394	0.376865	1.14648e-09
Coelomic/Surface epithelial cells - c34	Foxn3	ENSMUSG00000033713	Foxn3	ENSRNOG00000004709	61.2245	34.4774	26.7471	0.375	1.55986e-05
Coelomic/Surface epithelial cells - c34	P3h4	ENSMUSG00000006931	P3h4	ENSRNOG00000015787	53.0612	25.7923	27.2689	0.372778	4.28477e-06
Coelomic/Surface epithelial cells - c34	Phyhd1	ENSMUSG00000079484	Phyhd1	ENSRNOG00000016794	44.898	7.25044	37.6475	0.371979	1.2806e-23
Coelomic/Surface epithelial cells - c34	Tagln2	ENSMUSG00000026547	Tagln2	ENSRNOG00000008301	46.9388	20.6139	26.3249	0.369723	2.63237e-06
Coelomic/Surface epithelial cells - c34	Dab2	ENSMUSG00000022150	Dab2	ENSRNOG00000028930	53.0612	21.1111	31.9501	0.369435	3.28468e-08
Coelomic/Surface epithelial cells - c34	Mmp23	ENSMUSG00000029061	Mmp23	ENSRNOG00000017477	53.0612	22.8202	30.2411	0.369264	6.0235e-07
Coelomic/Surface epithelial cells - c34	Nek7	ENSMUSG00000026393	Nek7	ENSRNOG00000000657	42.8571	18.239	24.6182	0.368606	1.30356e-06
Coelomic/Surface epithelial cells - c34	Egfl6	ENSMUSG00000000402	Egfl6	ENSRNOG00000004275	36.7347	9.27953	27.4552	0.367579	1.18239e-11
Coelomic/Surface epithelial cells - c34	Rbms1	ENSMUSG00000026970	Rbms1	ENSRNOG00000008482	59.1837	37.7669	21.4168	0.36245	0.000679049
Coelomic/Surface epithelial cells - c34	Npm1	ENSMUSG00000057113	Npm1	ENSRNOG00000004616	95.9184	91.9436	3.97472	0.361804	0.000855773
Coelomic/Surface epithelial cells - c34	Smpd3	ENSMUSG00000031906	Smpd3	ENSRNOG00000000257	36.7347	2.43491	34.2998	0.360242	5.36373e-55
Coelomic/Surface epithelial cells - c34	Hacd4	ENSMUSG00000028497	Hacd4	ENSRNOG00000005772	38.7755	8.94516	29.8304	0.360156	5.35399e-14
Coelomic/Surface epithelial cells - c34	Comt	ENSMUSG00000000326	Comt	ENSRNOG00000001889	57.1429	27.5728	29.5701	0.360138	2.93154e-06
Coelomic/Surface epithelial cells - c34	Twsg1	ENSMUSG00000024098	Twsg1	ENSRNOG00000013340	48.9796	20.3595	28.6201	0.359477	2.70185e-07
Coelomic/Surface epithelial cells - c34	Pabpc1	ENSMUSG00000022283	Pabpc1	ENSRNOG00000008639	89.7959	83.3786	6.41734	0.359104	0.00323794
Coelomic/Surface epithelial cells - c34	Ptov1	ENSMUSG00000038502	Ptov1	ENSRNOG00000020358	79.5918	65.0024	14.5894	0.357083	0.00903883
Coelomic/Surface epithelial cells - c34	Il17re	ENSMUSG00000043088	Il17re	ENSRNOG00000009204	38.7755	2.17484	36.6007	0.355667	9.66206e-68
Coelomic/Surface epithelial cells - c34	Dctn6	ENSMUSG00000031516	Dctn6	ENSRNOG00000013254	55.102	32.3083	22.7937	0.355057	8.149e-05
Coelomic/Surface epithelial cells - c34	Armcx3	ENSMUSG00000049047	Armcx3	ENSRNOG00000025730	59.1837	23.5546	35.629	0.354673	2.46994e-08
Coelomic/Surface epithelial cells - c34	Tcf25	ENSMUSG00000001472	Tcf25	ENSRNOG00000017023	69.3878	50.5987	18.789	0.353422	0.00108518
Coelomic/Surface epithelial cells - c34	Slc25a4	ENSMUSG00000031633	Slc25a4	ENSRNOG00000010830	81.6327	75.0021	6.63051	0.353349	0.00298254
Coelomic/Surface epithelial cells - c34	Txn1	ENSMUSG00000028367	Txn1	ENSRNOG00000012081	79.5918	64.4794	15.1124	0.352392	0.00551342
Coelomic/Surface epithelial cells - c34	Trip6	ENSMUSG00000023348	Trip6	ENSRNOG00000048580	57.1429	25.3522	31.7906	0.351331	4.40306e-07
Coelomic/Surface epithelial cells - c34	Arhgap5	ENSMUSG00000035133	Arhgap5	ENSRNOG00000004696	61.2245	32.5455	28.679	0.350597	2.64929e-05
Coelomic/Surface epithelial cells - c34	Arhgdia	ENSMUSG00000025132	Arhgdia	ENSRNOG00000036688	73.4694	49.064	24.4053	0.350479	0.00107921
Coelomic/Surface epithelial cells - c34	Cbx6	ENSMUSG00000089715	Cbx6	ENSRNOG00000046955	57.1429	21.6427	35.5001	0.348833	7.72085e-09
Coelomic/Surface epithelial cells - c34	Gjb5	ENSMUSG00000042357	Gjb5	ENSRNOG00000059897	32.6531	0.442971	32.2101	0.348637	2.37069e-229
Coelomic/Surface epithelial cells - c34	Plin3	ENSMUSG00000024197	Plin3	ENSRNOG00000048834	59.1837	33.5086	25.6751	0.347541	0.000212685
Coelomic/Surface epithelial cells - c34	Rhob	ENSMUSG00000054364	Rhob	ENSRNOG00000021403	61.2245	38.5328	22.6917	0.347123	0.000619915
Coelomic/Surface epithelial cells - c34	Hmgn2	ENSMUSG00000003038	Hmgn2	ENSRNOG00000051615	77.551	72.3129	5.23814	0.346748	0.0111877
Coelomic/Surface epithelial cells - c34	Rsu1	ENSMUSG00000026727	Rsu1	ENSRNOG00000017595	63.2653	33.9059	29.3594	0.346597	1.97727e-05
Coelomic/Surface epithelial cells - c34	Rac1	ENSMUSG00000001847	Rac1	ENSRNOG00000001068	71.4286	54.4883	16.9403	0.345731	0.00168305
Coelomic/Surface epithelial cells - c34	Tgfbr2	ENSMUSG00000032440	Tgfbr2	ENSRNOG00000013265	34.6939	6.05584	28.638	0.345286	3.27132e-17
Coelomic/Surface epithelial cells - c34	Peg3	ENSMUSG00000002265	Peg3	ENSRNOG00000014791	75.5102	46.5863	28.9239	0.344462	0.00256816
Coelomic/Surface epithelial cells - c34	Atp5d	ENSMUSG00000003072	Atp5f1d	ENSRNOG00000014625	85.7143	77.5199	8.19435	0.344399	0.00176574
Coelomic/Surface epithelial cells - c34	Fxyd3	ENSMUSG00000057092	Fxyd3	ENSRNOG00000021095	28.5714	0.165757	28.4057	0.344219	0
Coelomic/Surface epithelial cells - c34	Esr1	ENSMUSG00000019768	Esr1	ENSRNOG00000019358	42.8571	11.743	31.1141	0.343274	3.7562e-12
Coelomic/Surface epithelial cells - c34	Mpc1	ENSMUSG00000023861	Mpc1	ENSRNOG00000012415	65.3061	41.5278	23.7783	0.341006	0.000214696
Coelomic/Surface epithelial cells - c34	Parvb	ENSMUSG00000022438	Parvb	ENSRNOG00000055305	42.8571	12.126	30.7312	0.340693	1.32216e-10
Coelomic/Surface epithelial cells - c34	Plxna4	ENSMUSG00000029765	Plxna4	ENSRNOG00000013072	38.7755	8.79369	29.9818	0.339776	7.21039e-14
Coelomic/Surface epithelial cells - c34	Socs3	ENSMUSG00000053113	Socs3	ENSRNOG00000002946	40.8163	22.6801	18.1362	0.339739	0.00254545
Coelomic/Surface epithelial cells - c34	Stbd1	ENSMUSG00000047963	Stbd1	ENSRNOG00000002218	40.8163	8.19639	32.6199	0.339445	1.14943e-16
Coelomic/Surface epithelial cells - c34	Cyb5r3	ENSMUSG00000018042	Cyb5r3	ENSRNOG00000009592	67.3469	47.1636	20.1834	0.338637	0.0020603
Coelomic/Surface epithelial cells - c34	Wnt5a	ENSMUSG00000021994	Wnt5a	ENSRNOG00000015618	42.8571	9.67106	33.1861	0.338358	4.75415e-14
Coelomic/Surface epithelial cells - c34	Os9	ENSMUSG00000040462	Os9	ENSRNOG00000025570	48.9796	23.7833	25.1963	0.338003	7.01233e-06
Coelomic/Surface epithelial cells - c34	Pigyl	ENSMUSG00000010607	Pigy	ENSRNOG00000052134	65.3061	42.9282	22.3779	0.337828	0.000609521
Coelomic/Surface epithelial cells - c34	Kdelr1	ENSMUSG00000002778	Kdelr1	ENSRNOG00000021082	63.2653	41.6907	21.5746	0.337678	0.000903711
Coelomic/Surface epithelial cells - c34	Ctsf	ENSMUSG00000083282	Ctsf	ENSRNOG00000019708	44.898	14.7981	30.0999	0.337661	3.64928e-10
Coelomic/Surface epithelial cells - c34	Fbln1	ENSMUSG00000006369	Fbln1	ENSRNOG00000014137	53.0612	26.5897	26.4715	0.337479	4.106e-05
Coelomic/Surface epithelial cells - c34	Pigt	ENSMUSG00000017721	Pigt	ENSRNOG00000014690	51.0204	23.0116	28.0088	0.337468	1.35862e-06
Coelomic/Surface epithelial cells - c34	Cyba	ENSMUSG00000006519	Cyba	ENSRNOG00000013014	69.3878	41.9422	27.4455	0.337414	0.000706236
Coelomic/Surface epithelial cells - c34	Dbi	ENSMUSG00000026385	Dbi	ENSRNOG00000046889	73.4694	57.812	15.6574	0.336982	0.00488689
Coelomic/Surface epithelial cells - c34	Rplp0	ENSMUSG00000067274	Rplp0l1	ENSRNOG00000031358	100	97.9738	2.02624	0.336739	0.0116852
Coelomic/Surface epithelial cells - c34	Psmd8	ENSMUSG00000030591	Psmd8	ENSRNOG00000037580	71.4286	47.6151	23.8135	0.336609	0.000825498
Coelomic/Surface epithelial cells - c34	Bace2	ENSMUSG00000040605	Bace2	ENSRNOG00000001953	38.7755	11.3629	27.4126	0.335886	8.64178e-10
Coelomic/Surface epithelial cells - c34	Atp6v0e	ENSMUSG00000015575	Atp6v0e1	ENSRNOG00000003269	73.4694	57.2319	16.2375	0.335823	0.0021427
Coelomic/Surface epithelial cells - c34	Gsdme	ENSMUSG00000029821	Gsdme	ENSRNOG00000009970	36.7347	8.75082	27.9839	0.335765	1.45671e-12
Coelomic/Surface epithelial cells - c34	Pdgfc	ENSMUSG00000028019	Pdgfc	ENSRNOG00000010695	32.6531	8.38501	24.268	0.335656	1.57156e-10
Coelomic/Surface epithelial cells - c34	Sema5a	ENSMUSG00000022231	Sema5a	ENSRNOG00000011977	36.7347	12.6833	24.0514	0.335332	1.16708e-07
Coelomic/Surface epithelial cells - c34	Pam	ENSMUSG00000026335	Pam	ENSRNOG00000033280	57.1429	28.0329	29.1099	0.334957	1.6556e-05
Coelomic/Surface epithelial cells - c34	Fis1	ENSMUSG00000019054	Fis1	ENSRNOG00000001420	71.4286	62.196	9.23258	0.333249	0.0047393
Coelomic/Surface epithelial cells - c34	Cldnd1	ENSMUSG00000022744	Cldnd1	ENSRNOG00000001657	59.1837	36.4294	22.7543	0.333037	0.000673109
Coelomic/Surface epithelial cells - c34	Arpc1b	ENSMUSG00000029622	Arpc1b	ENSRNOG00000000991	75.5102	51.5018	24.0084	0.332851	0.00246735
Coelomic/Surface epithelial cells - c34	Dmkn	ENSMUSG00000060962	Dmkn	ENSRNOG00000055934	24.4898	1.19459	23.2952	0.332836	4.52463e-50
Coelomic/Surface epithelial cells - c34	Selenof	ENSMUSG00000037072	Selenof	ENSRNOG00000055257	71.4286	57.9063	13.5223	0.33249	0.00262024
Coelomic/Surface epithelial cells - c34	Cope	ENSMUSG00000055681	Cope	ENSRNOG00000020178	69.3878	51.5218	17.8659	0.332176	0.000810406
Coelomic/Surface epithelial cells - c34	Mpzl1	ENSMUSG00000026566	Mpzl1	ENSRNOG00000003248	61.2245	33.3829	27.8416	0.331808	0.000114954
Coelomic/Surface epithelial cells - c34	Ubc	ENSMUSG00000008348	Ubc	ENSRNOG00000057823	89.7959	85.4591	4.3368	0.331781	0.00511323
Coelomic/Surface epithelial cells - c34	Selenop	ENSMUSG00000064373	Selenop	ENSRNOG00000053086	65.3061	30.0563	35.2498	0.331606	1.97987e-06
Coelomic/Surface epithelial cells - c34	Cystm1	ENSMUSG00000046727	Cystm1	ENSRNOG00000018775	40.8163	8.3993	32.417	0.330848	2.26921e-16
Coelomic/Surface epithelial cells - c34	Abi3bp	ENSMUSG00000035258	Abi3bp	ENSRNOG00000001627	36.7347	7.80486	28.9298	0.330784	2.15342e-14
Coelomic/Surface epithelial cells - c34	Gsn	ENSMUSG00000026879	Gsn	ENSRNOG00000018991	61.2245	31.8282	29.3963	0.328948	4.01973e-05
Coelomic/Surface epithelial cells - c34	Adamts2	ENSMUSG00000036545	Adamts2	ENSRNOG00000061484	48.9796	19.9337	29.0459	0.328626	8.20867e-07
Coelomic/Surface epithelial cells - c34	Pdzrn4	ENSMUSG00000036218	Pdzrn4	ENSRNOG00000022844	28.5714	3.00649	25.5649	0.328445	2.96145e-26
Coelomic/Surface epithelial cells - c34	Sh3gl1	ENSMUSG00000003200	Sh3gl1	ENSRNOG00000049683	46.9388	25.8581	21.0807	0.327304	0.000604957
Coelomic/Surface epithelial cells - c34	Man2b1	ENSMUSG00000005142	Man2b1	ENSRNOG00000023910	42.8571	14.0093	28.8478	0.325992	2.1363e-09
Coelomic/Surface epithelial cells - c34	Serpinb6b	ENSMUSG00000042842	Serpinb6b	ENSRNOG00000016420	44.898	17.4902	27.4077	0.325716	4.5696e-07
Coelomic/Surface epithelial cells - c34	Zmiz1	ENSMUSG00000007817	Zmiz1	ENSRNOG00000010488	51.0204	18.7362	32.2842	0.325541	1.35192e-08
Coelomic/Surface epithelial cells - c34	Usp2	ENSMUSG00000032010	Usp2	ENSRNOG00000006663	36.7347	9.71678	27.0179	0.325189	3.20856e-11
Coelomic/Surface epithelial cells - c34	Lamp1	ENSMUSG00000031447	Lamp1	ENSRNOG00000019629	79.5918	60.9757	18.6162	0.323855	0.00714333
Coelomic/Surface epithelial cells - c34	P4hb	ENSMUSG00000025130	P4hb	ENSRNOG00000036689	67.3469	48.1781	19.1688	0.323651	0.0106005
Coelomic/Surface epithelial cells - c34	Akr1a1	ENSMUSG00000028692	Akr1a1	ENSRNOG00000016727	87.7551	74.8993	12.8558	0.323155	0.0278295
Coelomic/Surface epithelial cells - c34	Serpinf1	ENSMUSG00000000753	Serpinf1	ENSRNOG00000003172	55.102	22.1085	32.9935	0.323071	3.44744e-07
Coelomic/Surface epithelial cells - c34	Mat2b	ENSMUSG00000042032	Mat2b	ENSRNOG00000003177	63.2653	39.5816	23.6837	0.322941	0.000820845
Coelomic/Surface epithelial cells - c34	Wnt9a	ENSMUSG00000000126	Wnt9a	ENSRNOG00000003066	36.7347	2.54923	34.1855	0.321826	1.22304e-51
Coelomic/Surface epithelial cells - c34	Spcs1	ENSMUSG00000021917	Spcs1	ENSRNOG00000018075	83.6735	65.0081	18.6653	0.320663	0.00557544
Coelomic/Surface epithelial cells - c34	Copz2	ENSMUSG00000018672	Copz2	ENSRNOG00000009225	55.102	23.0088	32.0933	0.319719	4.37714e-07
Coelomic/Surface epithelial cells - c34	Fam110c	ENSMUSG00000036136	Fam110c	ENSRNOG00000005660	38.7755	10.2198	28.5557	0.319599	1.89892e-11
Coelomic/Surface epithelial cells - c34	Klf13	ENSMUSG00000052040	Klf13	ENSRNOG00000015822	44.898	24.6749	20.223	0.319524	0.000165959
Coelomic/Surface epithelial cells - c34	Arhgap22	ENSMUSG00000063506	Arhgap22	ENSRNOG00000024728	32.6531	3.63522	29.0178	0.318977	1.15905e-27
Coelomic/Surface epithelial cells - c34	Srsf6	ENSMUSG00000016921	Srsf6	ENSRNOG00000006380	73.4694	56.2916	17.1778	0.31855	0.0109545
Coelomic/Surface epithelial cells - c34	Plxdc2	ENSMUSG00000026748	Plxdc2	ENSRNOG00000000142	48.9796	17.2759	31.7037	0.31809	6.81103e-09
Coelomic/Surface epithelial cells - c34	Tpm4	ENSMUSG00000031799	Tpm4	ENSRNOG00000015496	71.4286	49.9871	21.4414	0.317129	0.00588765
Coelomic/Surface epithelial cells - c34	Hjurp	ENSMUSG00000044783	Hjurp	ENSRNOG00000022911	46.9388	23.989	22.9497	0.317006	7.45333e-05
Coelomic/Surface epithelial cells - c34	Pdia4	ENSMUSG00000025823	Pdia4	ENSRNOG00000006228	61.2245	33.4429	27.7816	0.31695	6.83481e-05
Coelomic/Surface epithelial cells - c34	Kdelr2	ENSMUSG00000079111	Kdelr2	ENSRNOG00000001083	61.2245	43.9084	17.3161	0.316626	0.00355862
Coelomic/Surface epithelial cells - c34	Arcn1	ENSMUSG00000032096	Arcn1	ENSRNOG00000061108	48.9796	29.4133	19.5663	0.316429	0.000827045
Coelomic/Surface epithelial cells - c34	Clip1	ENSMUSG00000049550	Clip1	ENSRNOG00000001247	44.898	17.8132	27.0848	0.315902	1.92688e-07
Coelomic/Surface epithelial cells - c34	Smim3	ENSMUSG00000038059	Smim3	ENSRNOG00000019536	36.7347	13.1377	23.597	0.315709	4.11699e-07
Coelomic/Surface epithelial cells - c34	Ecrg4	ENSMUSG00000026051	Ecrg4	ENSRNOG00000023576	30.6122	1.0517	29.5605	0.314327	1.61944e-87
Coelomic/Surface epithelial cells - c34	Hmgn3	ENSMUSG00000066456	Hmgn3	ENSRNOG00000031032	51.0204	23.2717	27.7487	0.313064	6.52011e-06
Coelomic/Surface epithelial cells - c34	Muc16	ENSMUSG00000109564	AABR07069371.1	ENSRNOG00000039931	36.7347	1.96908	34.7656	0.3129	3.56216e-67
Coelomic/Surface epithelial cells - c34	Ptk7	ENSMUSG00000023972	Ptk7	ENSRNOG00000039976	51.0204	23.5546	27.4658	0.311881	1.04319e-05
Coelomic/Surface epithelial cells - c34	Bicd1	ENSMUSG00000003452	Bicd1	ENSRNOG00000036911	36.7347	11.3258	25.4089	0.31064	9.52331e-09
Coelomic/Surface epithelial cells - c34	Sf3b1	ENSMUSG00000025982	Sf3b1	ENSRNOG00000013516	71.4286	55.2628	16.1658	0.309694	0.00547308
Coelomic/Surface epithelial cells - c34	Ybx1	ENSMUSG00000028639	Ybx1	ENSRNOG00000023786	89.7959	84.2988	5.4971	0.309182	0.0297783
Coelomic/Surface epithelial cells - c34	Rpsa	ENSMUSG00000032518	Rpsa	ENSRNOG00000018645	100	96.3848	3.61522	0.308741	0.0469048
Coelomic/Surface epithelial cells - c34	Card19	ENSMUSG00000037960	Card19	ENSRNOG00000016560	46.9388	22.8887	24.05	0.30826	1.29858e-05
Coelomic/Surface epithelial cells - c34	Sema3d	ENSMUSG00000040254	Sema3d	ENSRNOG00000007202	28.5714	3.70095	24.8705	0.307822	3.74255e-20
Coelomic/Surface epithelial cells - c34	Ddr1	ENSMUSG00000003534	Ddr1	ENSRNOG00000057125	40.8163	12.9748	27.8416	0.307584	5.09709e-09
Coelomic/Surface epithelial cells - c34	Rps4x	ENSMUSG00000031320	Rps4y2	ENSRNOG00000031041	97.9592	97.0107	0.948524	0.307398	0.0457154
Coelomic/Surface epithelial cells - c34	Copb2	ENSMUSG00000032458	AABR07071244.1	ENSRNOG00000060723	63.2653	33.42	29.8453	0.307291	6.44377e-05
Coelomic/Surface epithelial cells - c34	Smim1	ENSMUSG00000078350	Smim1	ENSRNOG00000043193	69.3878	50.0872	19.3006	0.306877	0.0156467
Coelomic/Surface epithelial cells - c34	Prnp	ENSMUSG00000079037	Prnp	ENSRNOG00000021259	44.898	21.5484	23.3496	0.306855	5.2981e-05
Coelomic/Surface epithelial cells - c34	Pdlim7	ENSMUSG00000021493	Pdlim7	ENSRNOG00000013653	53.0612	27.4756	25.5856	0.306098	4.40195e-05
Coelomic/Surface epithelial cells - c34	Oxct1	ENSMUSG00000022186	Oxct1	ENSRNOG00000043094	51.0204	26.6268	24.3936	0.305708	0.000132774
Coelomic/Surface epithelial cells - c34	Fcgrt	ENSMUSG00000003420	Fcgrt	ENSRNOG00000020583	53.0612	28.5531	24.5082	0.305636	0.000147333
Coelomic/Surface epithelial cells - c34	Rap1a	ENSMUSG00000068798	Rap1a	ENSRNOG00000032463	61.2245	38.2784	22.9461	0.305191	0.000770684
Coelomic/Surface epithelial cells - c34	Socs2	ENSMUSG00000020027	Socs2	ENSRNOG00000008965	57.1429	32.6084	24.5345	0.304459	0.000667773
Coelomic/Surface epithelial cells - c34	Mapkapk2	ENSMUSG00000016528	Mapkapk2	ENSRNOG00000004726	44.898	16.77	28.1279	0.303694	1.04995e-07
Coelomic/Surface epithelial cells - c34	Anxa11	ENSMUSG00000021866	Anxa11	ENSRNOG00000010984	40.8163	10.6827	30.1336	0.301645	1.0495e-11
Coelomic/Surface epithelial cells - c34	Meis1	ENSMUSG00000020160	Meis1	ENSRNOG00000004606	44.898	15.8069	29.091	0.301018	1.16691e-07
Coelomic/Surface epithelial cells - c34	Pofut2	ENSMUSG00000020260	Pofut2	ENSRNOG00000001228	53.0612	31.5138	21.5474	0.300771	0.000513899
Coelomic/Surface epithelial cells - c34	Pdcd6	ENSMUSG00000021576	Pdcd6	ENSRNOG00000014485	57.1429	42.2652	14.8777	0.300661	0.00599627
Coelomic/Surface epithelial cells - c34	Flna	ENSMUSG00000031328	Flna	ENSRNOG00000054890	57.1429	33.46	23.6828	0.300419	0.000675596
Coelomic/Surface epithelial cells - c34	Nucb1	ENSMUSG00000030824	Nucb1	ENSRNOG00000020889	55.102	35.6806	19.4214	0.300165	0.00135008
Coelomic/Surface epithelial cells - c34	Lmcd1	ENSMUSG00000057604	Lmcd1	ENSRNOG00000005690	34.6939	12.2431	22.4507	0.299948	2.08694e-06
Coelomic/Surface epithelial cells - c34	Slc39a1	ENSMUSG00000052310	Slc39a1	ENSRNOG00000059463	44.898	26.7269	18.1711	0.299492	0.00160197
Coelomic/Surface epithelial cells - c34	Trim28	ENSMUSG00000005566	Trim28	ENSRNOG00000027487	71.4286	49.9843	21.4443	0.298528	0.006379
Coelomic/Surface epithelial cells - c34	Hbp1	ENSMUSG00000002996	Hbp1	ENSRNOG00000008927	63.2653	39.1701	24.0952	0.298423	0.0010737
Coelomic/Surface epithelial cells - c34	Sqstm1	ENSMUSG00000015837	Sqstm1	ENSRNOG00000003147	61.2245	41.8393	19.3852	0.298285	0.00464785
Coelomic/Surface epithelial cells - c34	Rab7b	ENSMUSG00000052688	Rab7b	ENSRNOG00000039754	34.6939	4.78409	29.9098	0.297651	2.88934e-22
Coelomic/Surface epithelial cells - c34	Atp5b	ENSMUSG00000025393	Atp5f1b	ENSRNOG00000002840	83.6735	81.8153	1.85815	0.297584	0.00286121
Coelomic/Surface epithelial cells - c34	Btg2	ENSMUSG00000020423	Btg2	ENSRNOG00000003300	63.2653	45.0773	18.188	0.297344	0.0201769
Coelomic/Surface epithelial cells - c34	Rhpn2	ENSMUSG00000030494	Rhpn2	ENSRNOG00000011885	30.6122	4.34683	26.2654	0.29718	1.36002e-19
Coelomic/Surface epithelial cells - c34	Ppp2r1a	ENSMUSG00000007564	Ppp2r1a	ENSRNOG00000011282	59.1837	35.6692	23.5145	0.295083	0.000410991
Coelomic/Surface epithelial cells - c34	Cers4	ENSMUSG00000008206	Cers4	ENSRNOG00000001072	53.0612	23.4575	29.6038	0.295006	7.29868e-06
Coelomic/Surface epithelial cells - c34	Olfml2b	ENSMUSG00000038463	Olfml2b	ENSRNOG00000003018	32.6531	4.66406	27.989	0.294533	1.01963e-20
Coelomic/Surface epithelial cells - c34	Sbspon	ENSMUSG00000032719	Sbspon	ENSRNOG00000007258	30.6122	2.63496	27.9773	0.293821	6.35123e-34
Coelomic/Surface epithelial cells - c34	Ech1	ENSMUSG00000053898	Ech1	ENSRNOG00000020308	69.3878	48.9326	20.4552	0.293254	0.0061925
Coelomic/Surface epithelial cells - c34	Mfap2	ENSMUSG00000060572	Mfap2	ENSRNOG00000008257	77.551	58.0578	19.4932	0.291581	0.0444434
Coelomic/Surface epithelial cells - c34	Cct8	ENSMUSG00000025613	Cct8	ENSRNOG00000001592	73.4694	53.6166	19.8527	0.291271	0.00572427
Coelomic/Surface epithelial cells - c34	Slc4a8	ENSMUSG00000023032	Slc4a8	ENSRNOG00000028879	32.6531	6.57883	26.0742	0.290706	5.08434e-14
Coelomic/Surface epithelial cells - c34	Klf5	ENSMUSG00000005148	Klf5	ENSRNOG00000008785	26.5306	4.0439	22.4867	0.29028	6.56587e-16
Coelomic/Surface epithelial cells - c34	Bri3	ENSMUSG00000047843	Bri3	ENSRNOG00000001009	77.551	61.7673	15.7837	0.289845	0.0400042
Coelomic/Surface epithelial cells - c34	Bzw1	ENSMUSG00000051223	Bzw1	ENSRNOG00000013977	73.4694	52.5907	20.8787	0.289438	0.00454399
Coelomic/Surface epithelial cells - c34	Hspg2	ENSMUSG00000028763	AABR07073181.1	ENSRNOG00000021437	44.898	14.1093	30.7886	0.289389	6.19222e-10
Coelomic/Surface epithelial cells - c34	Lpp	ENSMUSG00000033306	Lpp	ENSRNOG00000031669	44.898	24.7721	20.1259	0.288637	0.000730462
Coelomic/Surface epithelial cells - c34	mt-Nd5	ENSMUSG00000064367	Mt-nd5	ENSRNOG00000029971	69.3878	39.9131	29.4746	0.287931	0.00164544
Coelomic/Surface epithelial cells - c34	Lrp10	ENSMUSG00000022175	Lrp10	ENSRNOG00000011592	51.0204	18.6562	32.3642	0.286867	1.90264e-08
Coelomic/Surface epithelial cells - c34	Prpf19	ENSMUSG00000024735	Prpf19	ENSRNOG00000020897	63.2653	35.1662	28.0991	0.286651	0.000108348
Coelomic/Surface epithelial cells - c34	Chmp2b	ENSMUSG00000004843	Chmp2b	ENSRNOG00000040257	59.1837	30.6822	28.5015	0.286637	3.11269e-05
Coelomic/Surface epithelial cells - c34	Pcolce	ENSMUSG00000029718	Pcolce	ENSRNOG00000025001	61.2245	35.6949	25.5296	0.286554	0.00113254
Coelomic/Surface epithelial cells - c34	Sec31a	ENSMUSG00000035325	Sec31a	ENSRNOG00000002251	53.0612	31.1995	21.8618	0.286459	0.000862934
Coelomic/Surface epithelial cells - c34	Copa	ENSMUSG00000026553	Copa	ENSRNOG00000006247	61.2245	38.7157	22.5088	0.286259	0.000935527
Coelomic/Surface epithelial cells - c34	Tmed2	ENSMUSG00000029390	Tmed2	ENSRNOG00000001053	81.6327	66.2342	15.3985	0.285989	0.0230583
Coelomic/Surface epithelial cells - c34	Lpcat3	ENSMUSG00000004270	Lpcat3	ENSRNOG00000012269	46.9388	19.4193	27.5195	0.285774	1.85437e-06
Coelomic/Surface epithelial cells - c34	Wwtr1	ENSMUSG00000027803	Wwtr1	ENSRNOG00000016617	53.0612	26.3954	26.6659	0.285266	3.23304e-05
Coelomic/Surface epithelial cells - c34	Myh10	ENSMUSG00000020900	Myh10	ENSRNOG00000002886	55.102	28.8817	26.2203	0.284775	8.17152e-05
Coelomic/Surface epithelial cells - c34	Ndrg1	ENSMUSG00000005125	Ndrg1	ENSRNOG00000007393	30.6122	6.89034	23.7219	0.283265	2.43844e-11
Coelomic/Surface epithelial cells - c34	Sptbn1	ENSMUSG00000020315	Sptbn1	ENSRNOG00000005434	73.4694	51.3932	22.0762	0.283191	0.0117126
Coelomic/Surface epithelial cells - c34	Kctd10	ENSMUSG00000001098	Kctd10	ENSRNOG00000047896	44.898	13.4663	31.4316	0.28264	4.09884e-10
Coelomic/Surface epithelial cells - c34	Chmp4b	ENSMUSG00000038467	Chmp4bl1	ENSRNOG00000034071	69.3878	54.1739	15.2138	0.282629	0.0214927
Coelomic/Surface epithelial cells - c34	Por	ENSMUSG00000005514	Por	ENSRNOG00000001442	46.9388	19.7679	27.1708	0.28231	5.51574e-07
Coelomic/Surface epithelial cells - c34	Vasp	ENSMUSG00000030403	Vasp	ENSRNOG00000016367	57.1429	27.7843	29.3586	0.281915	2.9396e-05
Coelomic/Surface epithelial cells - c34	Rab18	ENSMUSG00000073639	Rab18	ENSRNOG00000018972	73.4694	51.076	22.3934	0.281582	0.00573127
Coelomic/Surface epithelial cells - c34	Ctsz	ENSMUSG00000016256	Ctsz	ENSRNOG00000050697	55.102	32.657	22.4451	0.281489	0.0011759
Coelomic/Surface epithelial cells - c34	Bckdha	ENSMUSG00000060376	Bckdha	ENSRNOG00000020607	53.0612	24.1862	28.875	0.280704	3.14439e-06
Coelomic/Surface epithelial cells - c34	Cttnbp2	ENSMUSG00000000416	Cttnbp2	ENSRNOG00000061845	34.6939	7.31617	27.3777	0.280366	9.42056e-14
Coelomic/Surface epithelial cells - c34	Dusp3	ENSMUSG00000003518	Dusp3	ENSRNOG00000036798	34.6939	7.93918	26.7547	0.280358	2.34907e-12
Coelomic/Surface epithelial cells - c34	C1qtnf4	ENSMUSG00000040794	C1qtnf4	ENSRNOG00000009140	46.9388	22.6087	24.3301	0.279266	6.65132e-05
Coelomic/Surface epithelial cells - c34	Arfgap1	ENSMUSG00000027575	Arfgap1	ENSRNOG00000043150	38.7755	18.5305	20.245	0.278954	9.3147e-05
Coelomic/Surface epithelial cells - c34	Rab6b	ENSMUSG00000032549	Rab6b	ENSRNOG00000009198	32.6531	6.63313	26.0199	0.278871	1.08761e-13
Coelomic/Surface epithelial cells - c34	Bex3	ENSMUSG00000046432	Bex3	ENSRNOG00000028822	75.5102	54.5112	20.999	0.278338	0.0162174
Coelomic/Surface epithelial cells - c34	Ppa2	ENSMUSG00000028013	Ppa2	ENSRNOG00000012091	44.898	21.5455	23.3524	0.27791	2.86783e-05
Coelomic/Surface epithelial cells - c34	Lama4	ENSMUSG00000019846	Lama4	ENSRNOG00000000599	26.5306	7.21328	19.3173	0.277814	4.92804e-08
Coelomic/Surface epithelial cells - c34	Arf2	ENSMUSG00000062421	Arf2	ENSRNOG00000004807	42.8571	15.1896	27.6675	0.277175	3.28553e-08
Coelomic/Surface epithelial cells - c34	Eml1	ENSMUSG00000058070	Eml1	ENSRNOG00000043143	30.6122	4.45257	26.1597	0.277126	6.41561e-19
Coelomic/Surface epithelial cells - c34	Mrpl48	ENSMUSG00000030706	Mrpl48	ENSRNOG00000018042	67.3469	44.1028	23.2442	0.277032	0.00421822
Coelomic/Surface epithelial cells - c34	Podn	ENSMUSG00000028600	Scp2	ENSRNOG00000011413	30.6122	0.397245	30.215	0.27647	4.16066e-224
Coelomic/Surface epithelial cells - c34	Prkar1a	ENSMUSG00000020612	Prkar1a	ENSRNOG00000049876	73.4694	55.62	17.8494	0.276438	0.0118534
Coelomic/Surface epithelial cells - c34	Mgst1	ENSMUSG00000008540	Mgst1	ENSRNOG00000007743	73.4694	46.3205	27.1489	0.274642	0.00753053
Coelomic/Surface epithelial cells - c34	Thbd	ENSMUSG00000074743	Thbd	ENSRNOG00000004687	18.3673	4.82981	13.5375	0.274508	5.32382e-06
Coelomic/Surface epithelial cells - c34	Atp5a1	ENSMUSG00000025428	Atp5f1a	ENSRNOG00000017032	89.7959	75.8909	13.905	0.274164	0.0430455
Coelomic/Surface epithelial cells - c34	Ginm1	ENSMUSG00000040006	Ginm1	ENSRNOG00000015239	57.1429	27.1527	29.9902	0.274163	7.59601e-06
Coelomic/Surface epithelial cells - c34	Smoc2	ENSMUSG00000023886	Smoc2	ENSRNOG00000014166	26.5306	9.41099	17.1196	0.273916	1.16447e-05
Coelomic/Surface epithelial cells - c34	Aldh9a1	ENSMUSG00000026687	Aldh9a1	ENSRNOG00000004027	46.9388	23.4003	23.5385	0.273018	9.61397e-05
Coelomic/Surface epithelial cells - c34	Cryl1	ENSMUSG00000021947	Cryl1	ENSRNOG00000008989	46.9388	24.1805	22.7583	0.272547	0.00016719
Coelomic/Surface epithelial cells - c34	Tspan3	ENSMUSG00000032324	Tspan3	ENSRNOG00000016474	75.5102	56.003	19.5072	0.272471	0.0146268
Coelomic/Surface epithelial cells - c34	Rspo3	ENSMUSG00000019880	Rspo3	ENSRNOG00000011568	24.4898	1.13744	23.3524	0.272055	7.2795e-52
Coelomic/Surface epithelial cells - c34	Esd	ENSMUSG00000021996	Esd	ENSRNOG00000009512	71.4286	52.9279	18.5007	0.271036	0.0103055
Coelomic/Surface epithelial cells - c34	Phpt1	ENSMUSG00000036504	Phpt1	ENSRNOG00000016723	53.0612	34.426	18.6352	0.270654	0.00334103
Coelomic/Surface epithelial cells - c34	Clta	ENSMUSG00000028478	Clta	ENSRNOG00000014635	77.551	68.2204	9.33062	0.270653	0.0252416
Coelomic/Surface epithelial cells - c34	Dapk3	ENSMUSG00000034974	Dapk3	ENSRNOG00000020383	51.0204	21.7142	29.3063	0.270277	2.01038e-06
Coelomic/Surface epithelial cells - c34	Ppfibp1	ENSMUSG00000016487	Ppfibp1	ENSRNOG00000031709	40.8163	16.0184	24.7979	0.270209	1.05893e-06
Coelomic/Surface epithelial cells - c34	Lamc1	ENSMUSG00000026478	Lamc1	ENSRNOG00000002680	42.8571	19.6593	23.1978	0.270078	3.82798e-05
Coelomic/Surface epithelial cells - c34	Ninj1	ENSMUSG00000037966	Ninj1	ENSRNOG00000016587	51.0204	27.2956	23.7248	0.269934	0.000217819
Coelomic/Surface epithelial cells - c34	Irf5	ENSMUSG00000029771	Irf5	ENSRNOG00000007437	26.5306	3.65237	22.8782	0.269667	9.66283e-18
Coelomic/Surface epithelial cells - c34	Tnfaip8	ENSMUSG00000062210	Tnfaip8	ENSRNOG00000026136	46.9388	16.5614	30.3774	0.269349	5.70903e-08
Coelomic/Surface epithelial cells - c34	Zfr	ENSMUSG00000022201	Zfr	ENSRNOG00000011627	61.2245	39.2872	21.9372	0.269175	0.00210012
Coelomic/Surface epithelial cells - c34	B3gnt7	ENSMUSG00000079445	B3gnt7	ENSRNOG00000018267	30.6122	2.77214	27.8401	0.268993	2.48528e-32
Coelomic/Surface epithelial cells - c34	Med25	ENSMUSG00000002968	Med25	ENSRNOG00000020363	53.0612	27.4756	25.5856	0.268733	7.3034e-05
Coelomic/Surface epithelial cells - c34	Rer1	ENSMUSG00000029048	Rer1	ENSRNOG00000014270	63.2653	43.0568	20.2085	0.26854	0.00503813
Coelomic/Surface epithelial cells - c34	Dnajc10	ENSMUSG00000027006	Dnajc10	ENSRNOG00000006803	46.9388	25.6409	21.2979	0.268148	0.000220388
Coelomic/Surface epithelial cells - c34	Tspan5	ENSMUSG00000028152	Tspan5	ENSRNOG00000015913	44.898	19.3307	25.5673	0.26787	4.81782e-06
Coelomic/Surface epithelial cells - c34	Uvssa	ENSMUSG00000037355	Uvssa	ENSRNOG00000005122	44.898	16.0956	28.8024	0.267503	6.60424e-08
Coelomic/Surface epithelial cells - c34	Gsr	ENSMUSG00000031584	Gsr	ENSRNOG00000014915	51.0204	26.5983	24.4221	0.267431	8.7452e-05
Coelomic/Surface epithelial cells - c34	Klhl24	ENSMUSG00000062901	Klhl24	ENSRNOG00000033372	48.9796	26.0095	22.97	0.264951	0.000218608
Coelomic/Surface epithelial cells - c34	Prss12	ENSMUSG00000027978	Prss12	ENSRNOG00000015353	30.6122	0.840216	29.772	0.264281	5.20857e-111
Coelomic/Surface epithelial cells - c34	Fkbp10	ENSMUSG00000001555	Fkbp10	ENSRNOG00000015941	51.0204	23.9376	27.0828	0.264208	2.65258e-05
Coelomic/Surface epithelial cells - c34	Hdac2	ENSMUSG00000019777	Hdac2	ENSRNOG00000000604	67.3469	42.6024	24.7446	0.263766	0.00507779
Coelomic/Surface epithelial cells - c34	Arf5	ENSMUSG00000020440	Arf5	ENSRNOG00000007806	85.7143	76.8512	8.8631	0.263629	0.0365802
Coelomic/Surface epithelial cells - c34	Prelid1	ENSMUSG00000021486	Prelid1	ENSRNOG00000016410	71.4286	52.8507	18.5778	0.263082	0.0192495
Coelomic/Surface epithelial cells - c34	Slc4a4	ENSMUSG00000060961	Slc4a4	ENSRNOG00000003134	32.6531	4.18965	28.4634	0.26293	3.29672e-23
Coelomic/Surface epithelial cells - c34	Dag1	ENSMUSG00000039952	Dag1	ENSRNOG00000019400	61.2245	37.8269	23.3976	0.262729	0.00293536
Coelomic/Surface epithelial cells - c34	Tax1bp3	ENSMUSG00000040158	Tax1bp3	ENSRNOG00000019357	59.1837	31.7796	27.4041	0.262189	0.000886391
Coelomic/Surface epithelial cells - c34	Gabarap	ENSMUSG00000018567	Gabarap	ENSRNOG00000017417	77.551	76.0881	1.46288	0.262168	0.0219483
Coelomic/Surface epithelial cells - c34	Paxx	ENSMUSG00000047617	Paxx	ENSRNOG00000015294	38.7755	10.9828	27.7927	0.261979	8.87589e-10
Coelomic/Surface epithelial cells - c34	Actn4	ENSMUSG00000054808	Actn4	ENSRNOG00000020433	61.2245	34.1516	27.0729	0.26162	0.00039342
Coelomic/Surface epithelial cells - c34	Wasf2	ENSMUSG00000028868	Wasf2	ENSRNOG00000009805	53.0612	38.1812	14.88	0.261377	0.0141174
Coelomic/Surface epithelial cells - c34	Rcn2	ENSMUSG00000032320	Rcn2	ENSRNOG00000015780	67.3469	43.4569	23.89	0.261343	0.00306476
Coelomic/Surface epithelial cells - c34	Nkd1	ENSMUSG00000031661	Nkd1	ENSRNOG00000014293	57.1429	36.7494	20.3934	0.260807	0.00404098
Coelomic/Surface epithelial cells - c34	Cdh3	ENSMUSG00000061048	Cdh3	ENSRNOG00000020129	28.5714	5.04987	23.5216	0.259957	2.46489e-14
Coelomic/Surface epithelial cells - c34	Ctdsp2	ENSMUSG00000078429	Ctdsp2	ENSRNOG00000047598	46.9388	28.2358	18.7029	0.259561	0.00201118
Coelomic/Surface epithelial cells - c34	Ndn	ENSMUSG00000033585	Ndn	ENSRNOG00000010146	53.0612	32.0625	20.9987	0.259492	0.00326092
Coelomic/Surface epithelial cells - c34	Zfp207	ENSMUSG00000017421	Zfp207	ENSRNOG00000000236	65.3061	47.2664	18.0397	0.259483	0.0246919
Coelomic/Surface epithelial cells - c34	Sgce	ENSMUSG00000004631	Sgce	ENSRNOG00000046905	48.9796	22.1514	26.8282	0.259064	3.06721e-05
Coelomic/Surface epithelial cells - c34	Aplp1	ENSMUSG00000006651	Aplp1	ENSRNOG00000020851	30.6122	5.17847	25.4338	0.258596	1.04552e-15
Coelomic/Surface epithelial cells - c34	Nptn	ENSMUSG00000032336	Nptn	ENSRNOG00000009029	53.0612	28.8103	24.251	0.258083	0.000215937
Coelomic/Surface epithelial cells - c34	Dpm3	ENSMUSG00000042737	Dpm3	ENSRNOG00000029077	59.1837	41.9165	17.2672	0.258042	0.00528443
Coelomic/Surface epithelial cells - c34	Glmp	ENSMUSG00000001418	Glmp	ENSRNOG00000019281	59.1837	28.2673	30.9164	0.258035	1.04007e-05
Coelomic/Surface epithelial cells - c34	Ehd1	ENSMUSG00000024772	Ehd1	ENSRNOG00000043503	36.7347	18.3361	18.3986	0.257835	0.000385949
Coelomic/Surface epithelial cells - c34	Adam10	ENSMUSG00000054693	Adam10	ENSRNOG00000054257	48.9796	34.9576	14.022	0.257545	0.025343
Coelomic/Surface epithelial cells - c34	Snx17	ENSMUSG00000029146	Snx17	ENSRNOG00000026884	55.102	32.9628	22.1393	0.257433	0.000614399
Coelomic/Surface epithelial cells - c34	Stub1	ENSMUSG00000039615	Stub1	ENSRNOG00000019798	71.4286	47.335	24.0935	0.257339	0.0104498
Coelomic/Surface epithelial cells - c34	Stt3a	ENSMUSG00000032116	Stt3a	ENSRNOG00000031896	51.0204	33.5801	17.4403	0.25713	0.00409944
Coelomic/Surface epithelial cells - c34	Flnc	ENSMUSG00000068699	Flnc	ENSRNOG00000007281	32.6531	7.73628	24.9168	0.256932	1.11223e-10
Coelomic/Surface epithelial cells - c34	Arhgap28	ENSMUSG00000024043	Arhgap28	ENSRNOG00000017065	34.6939	14.6466	20.0473	0.256784	2.15125e-05
Coelomic/Surface epithelial cells - c34	Rab32	ENSMUSG00000019832	Rab32	ENSRNOG00000014258	22.449	4.74979	17.6992	0.256695	2.11409e-09
Coelomic/Surface epithelial cells - c34	Slc38a4	ENSMUSG00000022464	Slc38a4	ENSRNOG00000006653	36.7347	7.1647	29.57	0.256254	3.7943e-15
Coelomic/Surface epithelial cells - c34	Rras	ENSMUSG00000038387	Rras	ENSRNOG00000037247	38.7755	13.4492	25.3263	0.25621	2.8343e-07
Coelomic/Surface epithelial cells - c34	Vamp5	ENSMUSG00000073002	Vamp5	ENSRNOG00000012659	42.8571	14.2837	28.5735	0.256023	5.95276e-08
Coelomic/Surface epithelial cells - c34	Khk	ENSMUSG00000029162	Khk	ENSRNOG00000008047	40.8163	16.6586	24.1578	0.255557	3.76135e-06
Coelomic/Surface epithelial cells - c34	Palld	ENSMUSG00000058056	AABR07025295.1	ENSRNOG00000010107	57.1429	31.4995	25.6433	0.255087	0.000835533
Coelomic/Surface epithelial cells - c34	Metrnl	ENSMUSG00000039208	Metrnl	ENSRNOG00000046202	32.6531	12.3346	20.3185	0.254938	1.40013e-05
Coelomic/Surface epithelial cells - c34	Rheb	ENSMUSG00000028945	Rheb	ENSRNOG00000050578	69.3878	52.9965	16.3913	0.254923	0.0186349
Coelomic/Surface epithelial cells - c34	Cacnb3	ENSMUSG00000003352	Cacnb3	ENSRNOG00000054274	38.7755	13.4149	25.3606	0.254531	1.67178e-07
Coelomic/Surface epithelial cells - c34	Dazap2	ENSMUSG00000000346	Dazap2	ENSRNOG00000004628	63.2653	45.6203	17.645	0.254316	0.0257676
Coelomic/Surface epithelial cells - c34	Ddb1	ENSMUSG00000024740	Ddb1	ENSRNOG00000020715	57.1429	40.5676	16.5753	0.253148	0.0141427
Coelomic/Surface epithelial cells - c34	Pik3r2	ENSMUSG00000031834	Pik3r2	ENSRNOG00000019228	36.7347	17.0301	19.7046	0.25279	0.000133607
Coelomic/Surface epithelial cells - c34	Gsdmd	ENSMUSG00000022575	Gsdmd	ENSRNOG00000007728	38.7755	8.36501	30.4105	0.251781	3.92679e-14
Coelomic/Surface epithelial cells - c34	Mlec	ENSMUSG00000048578	Unc119b	ENSRNOG00000021725	46.9388	28.0586	18.8801	0.251734	0.00205414
Coelomic/Surface epithelial cells - c34	Lmo4	ENSMUSG00000028266	Lmo4	ENSRNOG00000009205	42.8571	22.4886	20.3685	0.251527	0.000602255
Coelomic/Surface epithelial cells - c34	Cpxm1	ENSMUSG00000027408	Cpxm1	ENSRNOG00000021220	40.8163	19.988	20.8283	0.251392	0.00015965
Coelomic/Surface epithelial cells - c34	Itgb8	ENSMUSG00000025321	Itgb8	ENSRNOG00000006569	24.4898	3.80669	20.6831	0.251077	6.06631e-14
Coelomic/Surface epithelial cells - c34	Ctbp1	ENSMUSG00000037373	Ctbp1	ENSRNOG00000005428	69.3878	49.8185	19.5692	0.250783	0.0197582
Coelomic/Surface epithelial cells - c34	Arf1	ENSMUSG00000048076	Arf1	ENSRNOG00000060229	77.551	67.5288	10.0222	0.250669	0.0349949
Coelomic/Surface epithelial cells - c36	S100a6	ENSMUSG00000001025	S100a6	ENSRNOG00000011647	96.5753	17.9809	78.5945	2.09318	0
Coelomic/Surface epithelial cells - c36	Dlk1	ENSMUSG00000040856	Dlk1	ENSRNOG00000019584	97.6027	33.8696	63.7332	1.90309	9.91151e-157
Coelomic/Surface epithelial cells - c36	Itm2a	ENSMUSG00000031239	Itm2a	ENSRNOG00000002365	93.4932	38.7648	54.7283	1.79381	2.52882e-147
Coelomic/Surface epithelial cells - c36	Ptn	ENSMUSG00000029838	Ptn	ENSRNOG00000011946	93.8356	32.4422	61.3935	1.6619	7.52827e-123
Coelomic/Surface epithelial cells - c36	Mdk	ENSMUSG00000027239	Mdk	ENSRNOG00000017560	98.9726	55.6751	43.2975	1.59682	7.59671e-94
Coelomic/Surface epithelial cells - c36	Igfbp5	ENSMUSG00000026185	Igfbp5	ENSRNOG00000017206	96.2329	47.9164	48.3164	1.49413	2.13544e-102
Coelomic/Surface epithelial cells - c36	Lgals1	ENSMUSG00000068220	Lgals1	ENSRNOG00000009884	99.3151	78.888	20.4271	1.44732	9.59234e-90
Coelomic/Surface epithelial cells - c36	Col1a1	ENSMUSG00000001506	Col1a1	ENSRNOG00000003897	92.8082	36.2352	56.573	1.43377	2.30623e-94
Coelomic/Surface epithelial cells - c36	Dcn	ENSMUSG00000019929	Dcn	ENSRNOG00000004554	89.3836	34.2552	55.1284	1.20922	1.39861e-91
Coelomic/Surface epithelial cells - c36	Col3a1	ENSMUSG00000026043	Col3a1	ENSRNOG00000003357	92.8082	50.3108	42.4974	1.18646	3.4354e-61
Coelomic/Surface epithelial cells - c36	Sparc	ENSMUSG00000018593	Sparc	ENSRNOG00000012840	98.2877	71.5005	26.7872	1.16876	8.47445e-55
Coelomic/Surface epithelial cells - c36	Gas1	ENSMUSG00000052957	Gas1	ENSRNOG00000050485	88.6986	35.6941	53.0045	1.12978	1.20947e-102
Coelomic/Surface epithelial cells - c36	Krt19	ENSMUSG00000020911	Krt19	ENSRNOG00000014233	75	11.5978	63.4022	1.08896	8.82657e-244
Coelomic/Surface epithelial cells - c36	Aprt	ENSMUSG00000006589	Aprt	ENSRNOG00000014405	90.0685	45.1882	44.8803	1.06789	4.61629e-101
Coelomic/Surface epithelial cells - c36	Hnrnpa1	ENSMUSG00000046434	AABR07060628.1	ENSRNOG00000051748	97.2603	77.2591	20.0012	0.995683	2.69246e-78
Coelomic/Surface epithelial cells - c36	Hmgn2	ENSMUSG00000003038	Hmgn2	ENSRNOG00000051615	95.5479	72.125	23.4229	0.991767	1.0743e-69
Coelomic/Surface epithelial cells - c36	Rpl10	ENSMUSG00000008682	Rpl10	ENSRNOG00000056765	100	91.9909	8.00909	0.988619	1.596e-77
Coelomic/Surface epithelial cells - c36	Tagln	ENSMUSG00000032085	Tagln	ENSRNOG00000017628	62.6712	11.7302	50.9411	0.943818	5.0616e-164
Coelomic/Surface epithelial cells - c36	Rps8	ENSMUSG00000047675	LOC100363452	ENSRNOG00000021395	100	98.2416	1.75837	0.925295	5.7618e-93
Coelomic/Surface epithelial cells - c36	Upk3b	ENSMUSG00000042985	Upk3b	ENSRNOG00000023686	67.4658	7.83642	59.6293	0.91599	2.93831e-286
Coelomic/Surface epithelial cells - c36	Rplp0	ENSMUSG00000067274	Rplp0l1	ENSRNOG00000031358	100	97.9596	2.04041	0.888636	2.30504e-81
Coelomic/Surface epithelial cells - c36	Rpl15	ENSMUSG00000012405	Rpl15	ENSRNOG00000008140	100	94.7623	5.23771	0.882177	1.65854e-74
Coelomic/Surface epithelial cells - c36	Rps6	ENSMUSG00000028495	Rps6	ENSRNOG00000049025	100	94.1061	5.89386	0.881748	7.97753e-61
Coelomic/Surface epithelial cells - c36	Selenom	ENSMUSG00000075702	Selenom	ENSRNOG00000061231	77.3973	29.9614	47.4358	0.879909	2.96518e-88
Coelomic/Surface epithelial cells - c36	Rps4x	ENSMUSG00000031320	Rps4y2	ENSRNOG00000031041	100	96.9869	3.01312	0.859991	3.10109e-82
Coelomic/Surface epithelial cells - c36	Rpl34	ENSMUSG00000062006	Rpl34	ENSRNOG00000016387	100	83.6134	16.3866	0.851517	5.99756e-41
Coelomic/Surface epithelial cells - c36	Rpl11	ENSMUSG00000059291	AABR07064667.1	ENSRNOG00000004163	100	91.9708	8.02924	0.849446	2.41535e-63
Coelomic/Surface epithelial cells - c36	Actg1	ENSMUSG00000062825	LOC100361457	ENSRNOG00000053452	99.6575	91.0153	8.64222	0.842311	5.55087e-41
Coelomic/Surface epithelial cells - c36	Tpm1	ENSMUSG00000032366	Tpm1	ENSRNOG00000018184	90.0685	59.7301	30.3384	0.836859	2.83257e-53
Coelomic/Surface epithelial cells - c36	Nme2	ENSMUSG00000020857	Nme2	ENSRNOG00000002671	96.2329	78.4678	17.7651	0.83233	8.74015e-56
Coelomic/Surface epithelial cells - c36	Hmga2	ENSMUSG00000056758	Hmga2	ENSRNOG00000042460	62.3288	10.7316	51.5972	0.82504	4.41533e-191
Coelomic/Surface epithelial cells - c36	Mfap2	ENSMUSG00000060572	Mfap2	ENSRNOG00000008257	95.5479	57.7702	37.7777	0.821574	2.05874e-35
Coelomic/Surface epithelial cells - c36	Cald1	ENSMUSG00000029761	Cald1	ENSRNOG00000010233	89.0411	51.5224	37.5187	0.821291	6.29135e-46
Coelomic/Surface epithelial cells - c36	Palld	ENSMUSG00000058056	AABR07025295.1	ENSRNOG00000010107	75.3425	31.1673	44.1752	0.813156	1.75998e-77
Coelomic/Surface epithelial cells - c36	Id3	ENSMUSG00000007872	Id3	ENSRNOG00000026124	88.6986	59.3473	29.3513	0.806838	1.66991e-37
Coelomic/Surface epithelial cells - c36	mt-Nd1	ENSMUSG00000064341	Mt-nd1	ENSRNOG00000030644	100	75.5583	24.4417	0.799818	0.000686329
Coelomic/Surface epithelial cells - c36	Rpl8	ENSMUSG00000003970	AC129049.1	ENSRNOG00000031381	100	94.6702	5.3298	0.786383	4.06848e-70
Coelomic/Surface epithelial cells - c36	Rpl35	ENSMUSG00000062997	Rpl35	ENSRNOG00000014272	100	89.2368	10.7632	0.768815	7.43684e-37
Coelomic/Surface epithelial cells - c36	Meis2	ENSMUSG00000027210	Meis2	ENSRNOG00000004730	64.726	14.0123	50.7137	0.76086	6.86226e-141
Coelomic/Surface epithelial cells - c36	Rps9	ENSMUSG00000006333	Rps9	ENSRNOG00000058909	100	96.9725	3.02751	0.756728	4.01649e-87
Coelomic/Surface epithelial cells - c36	Jun	ENSMUSG00000052684	Jun	ENSRNOG00000026293	87.3288	55.255	32.0738	0.755747	6.17585e-30
Coelomic/Surface epithelial cells - c36	Nfib	ENSMUSG00000008575	Nfib	ENSRNOG00000009795	78.4247	34.7847	43.6399	0.751133	3.33965e-64
Coelomic/Surface epithelial cells - c36	Fbln2	ENSMUSG00000064080	Fbln2	ENSRNOG00000007338	57.1918	4.35996	52.8318	0.742917	0
Coelomic/Surface epithelial cells - c36	Rpl10a	ENSMUSG00000037805	AABR07049821.1	ENSRNOG00000011484	100	95.1191	4.88086	0.741941	3.71193e-55
Coelomic/Surface epithelial cells - c36	Tmem108	ENSMUSG00000042757	Tmem108	ENSRNOG00000010911	56.8493	7.16012	49.6892	0.741541	1.04064e-245
Coelomic/Surface epithelial cells - c36	Gata6	ENSMUSG00000005836	Gata6	ENSRNOG00000023433	78.0822	38.2554	39.8268	0.736198	1.35977e-58
Coelomic/Surface epithelial cells - c36	Rps15	ENSMUSG00000063457	Rps15	ENSRNOG00000024603	100	94.5349	5.46506	0.734268	1.00871e-58
Coelomic/Surface epithelial cells - c36	Slc25a4	ENSMUSG00000031633	Slc25a4	ENSRNOG00000010830	95.8904	74.836	21.0544	0.73352	1.88164e-43
Coelomic/Surface epithelial cells - c36	Npm1	ENSMUSG00000057113	Npm1	ENSRNOG00000004616	100	91.8815	8.11845	0.732982	9.08536e-59
Coelomic/Surface epithelial cells - c36	Rpsa	ENSMUSG00000032518	Rpsa	ENSRNOG00000018645	100	96.3595	3.6405	0.731705	7.95243e-68
Coelomic/Surface epithelial cells - c36	Rps13	ENSMUSG00000090862	Rps13	ENSRNOG00000028021	99.6575	92.9809	6.67664	0.725472	1.39114e-54
Coelomic/Surface epithelial cells - c36	Rps5	ENSMUSG00000012848	Rps5	ENSRNOG00000019453	100	97.9538	2.04616	0.724331	2.28755e-60
Coelomic/Surface epithelial cells - c36	Rpl3	ENSMUSG00000060036	Rpl3	ENSRNOG00000016896	100	96.3883	3.61172	0.723957	6.63982e-73
Coelomic/Surface epithelial cells - c36	Tm4sf5	ENSMUSG00000018919	Tm4sf5	ENSRNOG00000019510	57.1918	5.74134	51.4504	0.721894	6.70553e-297
Coelomic/Surface epithelial cells - c36	Serpinh1	ENSMUSG00000070436	Serpinh1	ENSRNOG00000016831	95.2055	64.9937	30.2118	0.716344	3.56894e-32
Coelomic/Surface epithelial cells - c36	Alcam	ENSMUSG00000022636	Alcam	ENSRNOG00000001989	61.3014	18.9622	42.3391	0.713523	9.08719e-89
Coelomic/Surface epithelial cells - c36	Csrp2	ENSMUSG00000020186	Csrp2	ENSRNOG00000003772	61.3014	17.5837	43.7176	0.71203	1.35313e-96
Coelomic/Surface epithelial cells - c36	Btg2	ENSMUSG00000020423	Btg2	ENSRNOG00000003300	72.6027	44.8716	27.7311	0.711514	1.4515e-34
Coelomic/Surface epithelial cells - c36	S100a10	ENSMUSG00000041959	S100a10	ENSRNOG00000023226	89.0411	54.9096	34.1315	0.709724	5.36977e-31
Coelomic/Surface epithelial cells - c36	Tshz2	ENSMUSG00000047907	Tshz2	ENSRNOG00000048433	80.8219	43.0039	37.818	0.708322	1.7909e-47
Coelomic/Surface epithelial cells - c36	Rps10	ENSMUSG00000052146	AABR07017250.1	ENSRNOG00000049099	100	95.0012	4.99885	0.706271	8.50378e-53
Coelomic/Surface epithelial cells - c36	Myrf	ENSMUSG00000036098	Myrf	ENSRNOG00000028274	58.9041	6.25648	52.6476	0.704301	2.34267e-299
Coelomic/Surface epithelial cells - c36	Net1	ENSMUSG00000021215	Net1	ENSRNOG00000017765	60.9589	14.8901	46.0688	0.700675	6.47466e-128
Coelomic/Surface epithelial cells - c36	6330403K07Rik	ENSMUSG00000018451	LOC691995	ENSRNOG00000059827	66.4384	18.6227	47.8157	0.698703	9.01111e-102
Coelomic/Surface epithelial cells - c36	Angptl7	ENSMUSG00000028989	Angptl7	ENSRNOG00000009589	47.9452	0.952573	46.9926	0.698659	0
Coelomic/Surface epithelial cells - c36	Wnt5a	ENSMUSG00000021994	Wnt5a	ENSRNOG00000015618	59.9315	9.2955	50.636	0.687753	3.77781e-190
Coelomic/Surface epithelial cells - c36	Rps16	ENSMUSG00000037563	Rps16	ENSRNOG00000019578	100	97.3869	2.6131	0.680296	3.88571e-47
Coelomic/Surface epithelial cells - c36	Wt1	ENSMUSG00000016458	Wt1	ENSRNOG00000013074	84.9315	50.1525	34.779	0.679863	2.1376e-35
Coelomic/Surface epithelial cells - c36	Rpl37	ENSMUSG00000041841	AABR07027718.1	ENSRNOG00000045963	100	94.5954	5.40463	0.67641	1.38292e-47
Coelomic/Surface epithelial cells - c36	Hsp90ab1	ENSMUSG00000023944	Hsp90ab1	ENSRNOG00000019834	99.6575	94.4112	5.24635	0.669072	3.39677e-56
Coelomic/Surface epithelial cells - c36	Peg3	ENSMUSG00000002265	Peg3	ENSRNOG00000014791	82.1918	46.3278	35.8639	0.66703	1.28149e-35
Coelomic/Surface epithelial cells - c36	Vim	ENSMUSG00000026728	Vim	ENSRNOG00000018087	91.4384	67.8629	23.5755	0.665869	2.80487e-26
Coelomic/Surface epithelial cells - c36	Cavin3	ENSMUSG00000037060	Cavin3	ENSRNOG00000017914	67.4658	26.7411	40.7246	0.665701	6.21554e-68
Coelomic/Surface epithelial cells - c36	Grb10	ENSMUSG00000020176	Grb10	ENSRNOG00000004290	66.7808	24.2604	42.5204	0.665233	5.21543e-74
Coelomic/Surface epithelial cells - c36	Rps3	ENSMUSG00000030744	Rps3	ENSRNOG00000017418	99.6575	97.5884	2.06918	0.663096	1.73582e-73
Coelomic/Surface epithelial cells - c36	Mif	ENSMUSG00000033307	AABR07030647.1	ENSRNOG00000033613	96.5753	78.4448	18.1305	0.662993	6.24382e-28
Coelomic/Surface epithelial cells - c36	Cox8a	ENSMUSG00000035885	Cox8a	ENSRNOG00000021177	98.6301	84.0163	14.6138	0.649791	6.79656e-38
Coelomic/Surface epithelial cells - c36	Eif3f	ENSMUSG00000031029	Eif3f	ENSRNOG00000015221	97.9452	84.1861	13.7591	0.647849	6.09065e-37
Coelomic/Surface epithelial cells - c36	Cox7a2l	ENSMUSG00000024248	Cox7a2l	ENSRNOG00000004526	97.2603	83.4897	13.7706	0.642661	3.78399e-39
Coelomic/Surface epithelial cells - c36	Myl6	ENSMUSG00000090841	Myl6	ENSRNOG00000054140	96.9178	82.9487	13.9691	0.641979	8.06817e-33
Coelomic/Surface epithelial cells - c36	Id2	ENSMUSG00000020644	Id2	ENSRNOG00000007237	78.4247	49.9942	28.4304	0.641181	3.11462e-27
Coelomic/Surface epithelial cells - c36	Rpl18	ENSMUSG00000059070	Rpl18	ENSRNOG00000021035	100	95.0501	4.94993	0.640314	2.66536e-45
Coelomic/Surface epithelial cells - c36	Snrpg	ENSMUSG00000057278	LOC687679	ENSRNOG00000016507	98.6301	85.3373	13.2929	0.628425	9.93777e-36
Coelomic/Surface epithelial cells - c36	Rpl23	ENSMUSG00000071415	Rpl23	ENSRNOG00000004107	100	98.328	1.67204	0.616146	5.95001e-50
Coelomic/Surface epithelial cells - c36	Atp5g2	ENSMUSG00000062683	Atp5mc2	ENSRNOG00000015320	95.2055	71.4833	23.7222	0.615787	3.42711e-25
Coelomic/Surface epithelial cells - c36	Tubb5	ENSMUSG00000001525	Tubb5	ENSRNOG00000061216	97.2603	87.2827	9.97755	0.613404	2.54099e-25
Coelomic/Surface epithelial cells - c36	Rps20	ENSMUSG00000028234	LOC100362149	ENSRNOG00000030596	99.6575	95.3004	4.35709	0.611502	3.99686e-39
Coelomic/Surface epithelial cells - c36	Ncam1	ENSMUSG00000039542	Ncam1	ENSRNOG00000031890	64.726	24.4618	40.2642	0.609587	7.2785e-55
Coelomic/Surface epithelial cells - c36	Pbx1	ENSMUSG00000052534	Pbx1	ENSRNOG00000004693	76.7123	42.7392	33.9732	0.607222	7.12268e-40
Coelomic/Surface epithelial cells - c36	Gabarap	ENSMUSG00000018567	Gabarap	ENSRNOG00000017417	91.7808	75.9583	15.8225	0.606382	1.20059e-32
Coelomic/Surface epithelial cells - c36	Hspb1	ENSMUSG00000004951	Hspb1	ENSRNOG00000023546	60.9589	24.2172	36.7417	0.603768	3.11676e-53
Coelomic/Surface epithelial cells - c36	Rbm3	ENSMUSG00000031167	Rbm3	ENSRNOG00000005387	91.0959	68.0154	23.0805	0.598982	7.6964e-25
Coelomic/Surface epithelial cells - c36	Zcchc3	ENSMUSG00000074682	Zcchc3	ENSRNOG00000007520	62.3288	21.9523	40.3764	0.595709	7.33396e-76
Coelomic/Surface epithelial cells - c36	Rpl21	ENSMUSG00000041453	Rpl21	ENSRNOG00000032803	100	96.8459	3.15414	0.588914	6.23761e-39
Coelomic/Surface epithelial cells - c36	Eef1g	ENSMUSG00000071644	Eef1g	ENSRNOG00000020075	98.2877	90.693	7.59468	0.587382	1.89522e-34
Coelomic/Surface epithelial cells - c36	Cryab	ENSMUSG00000032060	Cryab	ENSRNOG00000010524	51.0274	11.8654	39.162	0.587015	4.61666e-103
Coelomic/Surface epithelial cells - c36	Rps11	ENSMUSG00000003429	Rps11	ENSRNOG00000020595	100	96.348	3.65201	0.584778	1.13014e-35
Coelomic/Surface epithelial cells - c36	Rpl38	ENSMUSG00000057322	LOC682793	ENSRNOG00000033686	99.6575	94.5954	5.06216	0.583399	6.15899e-51
Coelomic/Surface epithelial cells - c36	Eln	ENSMUSG00000029675	Eln	ENSRNOG00000001469	61.3014	24.8245	36.4769	0.575864	3.76598e-47
Coelomic/Surface epithelial cells - c36	Csrp1	ENSMUSG00000026421	Csrp1	ENSRNOG00000008937	68.8356	28.2002	40.6354	0.573142	1.39228e-50
Coelomic/Surface epithelial cells - c36	Rpl39	ENSMUSG00000079641	LOC103694169	ENSRNOG00000050393	100	92.4629	7.53712	0.572946	7.04435e-29
Coelomic/Surface epithelial cells - c36	Rpl7	ENSMUSG00000043716	Rpl7	ENSRNOG00000006992	99.6575	97.0099	2.64763	0.567707	7.30019e-54
Coelomic/Surface epithelial cells - c36	Timp3	ENSMUSG00000020044	Timp3	ENSRNOG00000004303	64.726	30.4017	34.3243	0.564185	3.2668e-44
Coelomic/Surface epithelial cells - c36	Ddah2	ENSMUSG00000007039	Ddah2	ENSRNOG00000000842	73.2877	37.0122	36.2755	0.561709	7.11242e-41
Coelomic/Surface epithelial cells - c36	Actb	ENSMUSG00000029580	Actb	ENSRNOG00000034254	98.9726	94.9983	3.97433	0.558024	1.72587e-13
Coelomic/Surface epithelial cells - c36	mt-Atp6	ENSMUSG00000064357	Mt-atp6	ENSRNOG00000031979	100	76.8015	23.1985	0.553584	0.0404541
Coelomic/Surface epithelial cells - c36	Rpl5	ENSMUSG00000058558	Rpl5	ENSRNOG00000023529	98.9726	92.6701	6.30252	0.551617	4.5795e-43
Coelomic/Surface epithelial cells - c36	Ldha	ENSMUSG00000063229	Ldha	ENSRNOG00000013009	84.2466	59.4394	24.8072	0.549443	3.27433e-24
Coelomic/Surface epithelial cells - c36	Eif3h	ENSMUSG00000022312	LOC108348062	ENSRNOG00000004252	93.4932	80.4449	13.0482	0.547012	1.84338e-31
Coelomic/Surface epithelial cells - c36	Tgfb2	ENSMUSG00000039239	Tgfb2	ENSRNOG00000002418	53.7671	14.0094	39.7577	0.544647	2.62741e-86
Coelomic/Surface epithelial cells - c36	Bex3	ENSMUSG00000046432	Bex3	ENSRNOG00000028822	83.9041	54.2938	29.6103	0.542001	2.97809e-28
Coelomic/Surface epithelial cells - c36	Nr2f2	ENSMUSG00000030551	Nr2f2	ENSRNOG00000010308	64.0411	28.888	35.1531	0.538856	8.94552e-44
Coelomic/Surface epithelial cells - c36	Naca	ENSMUSG00000061315	Naca	ENSRNOG00000002632	99.6575	94.2385	5.41902	0.536789	1.56818e-39
Coelomic/Surface epithelial cells - c36	Smim1	ENSMUSG00000078350	Smim1	ENSRNOG00000043193	81.1644	49.8532	31.3112	0.5342	3.84215e-24
Coelomic/Surface epithelial cells - c36	Pdgfc	ENSMUSG00000028019	Pdgfc	ENSRNOG00000010695	49.3151	8.07528	41.2398	0.532311	1.60155e-152
Coelomic/Surface epithelial cells - c36	Uqcrh	ENSMUSG00000063882	Uqcrh	ENSRNOG00000012550	98.2877	86.9	11.3877	0.532062	5.94961e-30
Coelomic/Surface epithelial cells - c36	Igfbp4	ENSMUSG00000017493	Igfbp4	ENSRNOG00000010635	81.1644	47.3668	33.7976	0.531059	1.0768e-25
Coelomic/Surface epithelial cells - c36	Eef2	ENSMUSG00000034994	Eef2	ENSRNOG00000020266	99.3151	92.5694	6.74571	0.521036	1.96788e-30
Coelomic/Surface epithelial cells - c36	Gpc3	ENSMUSG00000055653	Gpc3	ENSRNOG00000060179	62.6712	26.7699	35.9013	0.518126	2.67943e-44
Coelomic/Surface epithelial cells - c36	Fstl1	ENSMUSG00000022816	Fstl1	ENSRNOG00000002746	76.3699	41.8413	34.5286	0.516638	2.34497e-31
Coelomic/Surface epithelial cells - c36	Fras1	ENSMUSG00000034687	Fras1	ENSRNOG00000002053	46.2329	9.24082	36.9921	0.515013	5.78207e-110
Coelomic/Surface epithelial cells - c36	Rpl19	ENSMUSG00000017404	Rpl19	ENSRNOG00000004741	99.6575	95.0098	4.64775	0.512124	1.8944e-25
Coelomic/Surface epithelial cells - c36	Atp1b1	ENSMUSG00000026576	Atp1b1	ENSRNOG00000002934	70.2055	40.0483	30.1571	0.510505	4.08337e-29
Coelomic/Surface epithelial cells - c36	Jund	ENSMUSG00000071076	Jund	ENSRNOG00000019568	88.0137	71.8833	16.1304	0.508377	2.76142e-14
Coelomic/Surface epithelial cells - c36	mt-Nd4	ENSMUSG00000064363	Mt-nd4	ENSRNOG00000029707	98.2877	73.4747	24.8129	0.508331	0.0398625
Coelomic/Surface epithelial cells - c36	Tceal9	ENSMUSG00000042712	Tceal9	ENSRNOG00000034198	94.863	68.4586	26.4044	0.502123	3.23175e-14
Coelomic/Surface epithelial cells - c36	Rps23	ENSMUSG00000049517	Rps23	ENSRNOG00000016580	100	98.4862	1.51376	0.499901	2.67697e-25
Coelomic/Surface epithelial cells - c36	Zfp36l1	ENSMUSG00000021127	Zfp36l1	ENSRNOG00000058646	81.1644	57.0824	24.082	0.498737	4.35045e-20
Coelomic/Surface epithelial cells - c36	Rpl4	ENSMUSG00000032399	Rpl4	ENSRNOG00000009378	100	98.2244	1.77564	0.498704	3.95795e-45
Coelomic/Surface epithelial cells - c36	Tpm4	ENSMUSG00000031799	Tpm4	ENSRNOG00000015496	78.0822	49.7813	28.3009	0.49799	2.57417e-24
Coelomic/Surface epithelial cells - c36	mt-Nd2	ENSMUSG00000064345	Mt-nd2	ENSRNOG00000031033	93.8356	65.9693	27.8664	0.496203	1.07105e-09
Coelomic/Surface epithelial cells - c36	Vamp8	ENSMUSG00000050732	Vamp8	ENSRNOG00000012748	79.1096	52.9757	26.1339	0.495699	2.14964e-25
Coelomic/Surface epithelial cells - c36	Sfrp2	ENSMUSG00000027996	Sfrp2	ENSRNOG00000009465	40.7534	4.95856	35.7949	0.494613	2.75322e-168
Coelomic/Surface epithelial cells - c36	Cdk4	ENSMUSG00000006728	Cdk4	ENSRNOG00000025602	90.0685	67.4974	22.5711	0.489453	7.01491e-19
Coelomic/Surface epithelial cells - c36	S100a1	ENSMUSG00000044080	S100a1	ENSRNOG00000012410	59.9315	29.7283	30.2032	0.487184	5.18496e-37
Coelomic/Surface epithelial cells - c36	Igfbp6	ENSMUSG00000023046	Igfbp6	ENSRNOG00000010977	50	18.1737	31.8263	0.475271	5.12072e-52
Coelomic/Surface epithelial cells - c36	Bgn	ENSMUSG00000031375	Bgn	ENSRNOG00000055962	71.9178	35.5963	36.3215	0.4735	1.67631e-26
Coelomic/Surface epithelial cells - c36	Ybx1	ENSMUSG00000028639	Ybx1	ENSRNOG00000023786	96.5753	84.2034	12.3719	0.471828	8.79417e-18
Coelomic/Surface epithelial cells - c36	Npc2	ENSMUSG00000021242	Npc2	ENSRNOG00000012062	83.9041	63.7332	20.1709	0.468727	4.23771e-21
Coelomic/Surface epithelial cells - c36	Rspo3	ENSMUSG00000019880	Rspo3	ENSRNOG00000011568	37.3288	0.866237	36.4625	0.464822	0
Coelomic/Surface epithelial cells - c36	Ifitm2	ENSMUSG00000060591	Ifitm2	ENSRNOG00000014936	95.5479	74.3122	21.2358	0.464125	1.15893e-07
Coelomic/Surface epithelial cells - c36	Clta	ENSMUSG00000028478	Clta	ENSRNOG00000014635	85.9589	68.0845	17.8744	0.463936	1.8254e-21
Coelomic/Surface epithelial cells - c36	Plagl1	ENSMUSG00000019817	Plagl1	ENSRNOG00000025587	49.3151	18.6975	30.6176	0.462078	7.12686e-45
Coelomic/Surface epithelial cells - c36	Gpi1	ENSMUSG00000036427	Gpi	ENSRNOG00000023150	71.9178	46.1322	25.7857	0.458683	7.71879e-28
Coelomic/Surface epithelial cells - c36	Cnn2	ENSMUSG00000004665	Cnn2	ENSRNOG00000043044	52.0548	20.3148	31.74	0.455525	5.31294e-41
Coelomic/Surface epithelial cells - c36	Zyx	ENSMUSG00000029860	Zyx	ENSRNOG00000017354	60.274	30.609	29.665	0.455302	5.29094e-34
Coelomic/Surface epithelial cells - c36	Tmem151a	ENSMUSG00000061451	Tmem151a	ENSRNOG00000049951	42.8082	6.44641	36.3618	0.454286	9.67034e-139
Coelomic/Surface epithelial cells - c36	Gucy1a1	ENSMUSG00000033910	Gucy1a1	ENSRNOG00000012302	58.5616	22.7697	35.792	0.453398	9.7365e-44
Coelomic/Surface epithelial cells - c36	Aplp1	ENSMUSG00000006651	Aplp1	ENSRNOG00000020851	43.4932	4.89237	38.6008	0.452913	3.54677e-196
Coelomic/Surface epithelial cells - c36	Eif3k	ENSMUSG00000053565	Eif3k	ENSRNOG00000020495	94.5205	82.4105	12.11	0.452083	3.61419e-21
Coelomic/Surface epithelial cells - c36	Nenf	ENSMUSG00000037499	Nenf	ENSRNOG00000003833	89.3836	68.2313	21.1523	0.448803	3.20542e-12
Coelomic/Surface epithelial cells - c36	Rack1	ENSMUSG00000020372	Rack1	ENSRNOG00000049070	98.6301	93.0759	5.55428	0.447864	8.70836e-23
Coelomic/Surface epithelial cells - c36	Ccn1	ENSMUSG00000028195	Ccn1	ENSRNOG00000014350	43.4932	14.2656	29.2276	0.445857	1.5027e-43
Coelomic/Surface epithelial cells - c36	Rpl22	ENSMUSG00000028936	LOC100360057	ENSRNOG00000011104	99.3151	90.9347	8.38034	0.444769	5.93429e-17
Coelomic/Surface epithelial cells - c36	Sox11	ENSMUSG00000063632	Sox11	ENSRNOG00000030034	50.3425	15.5203	34.8221	0.444258	4.76684e-59
Coelomic/Surface epithelial cells - c36	Kif26b	ENSMUSG00000026494	Kif26b	ENSRNOG00000028624	37.6712	2.73397	34.9373	0.442038	2.68596e-268
Coelomic/Surface epithelial cells - c36	Cd81	ENSMUSG00000037706	Cd81	ENSRNOG00000020451	97.6027	76.5656	21.0372	0.441931	3.3969e-09
Coelomic/Surface epithelial cells - c36	Eva1b	ENSMUSG00000050212	Eva1b	ENSRNOG00000024818	75.3425	50.2619	25.0806	0.441804	3.37659e-18
Coelomic/Surface epithelial cells - c36	Stmn1	ENSMUSG00000028832	Stmn1	ENSRNOG00000016810	89.726	72.8099	16.9161	0.441725	2.32961e-14
Coelomic/Surface epithelial cells - c36	Rarres2	ENSMUSG00000009281	Rarres2	ENSRNOG00000024705	52.0548	19.0543	33.0005	0.440496	2.76263e-46
Coelomic/Surface epithelial cells - c36	Cdkn1c	ENSMUSG00000037664	Cdkn1c	ENSRNOG00000059500	81.5068	51.4792	30.0276	0.43959	7.1726e-16
Coelomic/Surface epithelial cells - c36	Ctxn1	ENSMUSG00000048644	Ctxn1	ENSRNOG00000001057	59.2466	27.3368	31.9098	0.438309	3.67532e-37
Coelomic/Surface epithelial cells - c36	Crip1	ENSMUSG00000006360	Crip1	ENSRNOG00000027990	44.863	18.6687	26.1943	0.438079	9.10511e-36
Coelomic/Surface epithelial cells - c36	Col6a2	ENSMUSG00000020241	Col6a2	ENSRNOG00000001254	68.4932	33.7458	34.7473	0.437533	8.48754e-30
Coelomic/Surface epithelial cells - c36	Runx1t1	ENSMUSG00000006586	Runx1t1	ENSRNOG00000005673	43.4932	11.3417	32.1515	0.436359	2.41318e-70
Coelomic/Surface epithelial cells - c36	Hmcn1	ENSMUSG00000066842	Hmcn1	ENSRNOG00000028627	49.3151	16.6139	32.7012	0.432322	1.19158e-52
Coelomic/Surface epithelial cells - c36	H3f3a	ENSMUSG00000060743	H3f3b	ENSRNOG00000003220	99.3151	93.0586	6.25648	0.427481	6.76624e-15
Coelomic/Surface epithelial cells - c36	Id4	ENSMUSG00000021379	Id4	ENSRNOG00000016099	42.1233	6.75722	35.3661	0.426849	3.13179e-125
Coelomic/Surface epithelial cells - c36	Meis1	ENSMUSG00000020160	Meis1	ENSRNOG00000004606	49.6575	15.5635	34.094	0.424066	1.38679e-57
Coelomic/Surface epithelial cells - c36	Pgam1	ENSMUSG00000011752	Pgam1	ENSRNOG00000050585	71.9178	45.5451	26.3727	0.422612	4.62205e-21
Coelomic/Surface epithelial cells - c36	Celf4	ENSMUSG00000024268	Celf4	ENSRNOG00000014503	40.411	5.85645	34.5545	0.42113	7.1304e-137
Coelomic/Surface epithelial cells - c36	Tpt1	ENSMUSG00000060126	Tpt1	ENSRNOG00000001049	99.6575	98.2359	1.42166	0.420353	1.78731e-25
Coelomic/Surface epithelial cells - c36	Nsa2	ENSMUSG00000060739	Nsa2	ENSRNOG00000016530	77.0548	56.2162	20.8386	0.419927	9.32845e-21
Coelomic/Surface epithelial cells - c36	Krt7	ENSMUSG00000023039	Krt7	ENSRNOG00000008057	41.7808	7.89686	33.884	0.418841	8.80666e-98
Coelomic/Surface epithelial cells - c36	Fis1	ENSMUSG00000019054	Fis1	ENSRNOG00000001420	81.1644	62.0496	19.1148	0.418332	4.37978e-18
Coelomic/Surface epithelial cells - c36	Atp5d	ENSMUSG00000003072	Atp5f1d	ENSRNOG00000014625	92.8082	77.403	15.4052	0.417475	1.5796e-16
Coelomic/Surface epithelial cells - c36	Slc9a3r1	ENSMUSG00000020733	Slc9a3r1	ENSRNOG00000003232	42.1233	12.205	29.9183	0.414238	2.14974e-60
Coelomic/Surface epithelial cells - c36	Tgm2	ENSMUSG00000037820	Tgm2	ENSRNOG00000012956	47.2603	12.8439	34.4164	0.412676	2.99e-69
Coelomic/Surface epithelial cells - c36	Tgfbi	ENSMUSG00000035493	Tgfbi	ENSRNOG00000012216	57.5342	24.5136	33.0206	0.412428	7.72615e-34
Coelomic/Surface epithelial cells - c36	Nop53	ENSMUSG00000041560	Nop53	ENSRNOG00000013023	82.1918	64.9045	17.2873	0.409894	1.67156e-17
Coelomic/Surface epithelial cells - c36	Mest	ENSMUSG00000051855	Mest	ENSRNOG00000048088	66.7808	39.4411	27.3397	0.405967	6.42349e-18
Coelomic/Surface epithelial cells - c36	Ptms	ENSMUSG00000030122	Ptms	ENSRNOG00000060098	82.8767	58.6278	24.2489	0.405679	3.52331e-14
Coelomic/Surface epithelial cells - c36	Flrt2	ENSMUSG00000047414	Flrt2	ENSRNOG00000003732	41.4384	10.7028	30.7356	0.404108	1.72723e-66
Coelomic/Surface epithelial cells - c36	Fos	ENSMUSG00000021250	Fos	ENSRNOG00000008015	74.3151	53.0822	21.2329	0.399938	8.13598e-10
Coelomic/Surface epithelial cells - c36	Gng5	ENSMUSG00000068523	LOC108349548	ENSRNOG00000015936	95.8904	84.6466	11.2438	0.39936	3.62368e-13
Coelomic/Surface epithelial cells - c36	Igfbp2	ENSMUSG00000039323	Igfbp2	ENSRNOG00000016957	56.1644	25.5612	30.6032	0.397268	1.14619e-30
Coelomic/Surface epithelial cells - c36	Eef1b2	ENSMUSG00000025967	Eef1b2	ENSRNOG00000024186	93.1507	85.6596	7.49108	0.396044	2.00162e-18
Coelomic/Surface epithelial cells - c36	Clmp	ENSMUSG00000032024	Clmp	ENSRNOG00000053239	45.8904	12.7979	33.0926	0.395196	1.70698e-59
Coelomic/Surface epithelial cells - c36	Pfn1	ENSMUSG00000018293	Pfn1	ENSRNOG00000003975	95.2055	85.7661	9.43939	0.394786	2.04857e-12
Coelomic/Surface epithelial cells - c36	Tcf21	ENSMUSG00000045680	Tcf21	ENSRNOG00000016700	54.7945	20.0299	34.7646	0.394423	6.92967e-40
Coelomic/Surface epithelial cells - c36	Rrbp1	ENSMUSG00000027422	Rrbp1	ENSRNOG00000005958	74.3151	53.7873	20.5278	0.393485	6.63829e-16
Coelomic/Surface epithelial cells - c36	Rbp1	ENSMUSG00000046402	Rbp1	ENSRNOG00000013794	69.1781	38.5461	30.632	0.391607	5.55801e-18
Coelomic/Surface epithelial cells - c36	Hcfc1r1	ENSMUSG00000023904	Hcfc1r1	ENSRNOG00000003542	67.8082	46.1063	21.702	0.389208	2.3138e-19
Coelomic/Surface epithelial cells - c36	Ptov1	ENSMUSG00000038502	Ptov1	ENSRNOG00000020358	86.6438	64.8411	21.8027	0.388158	9.46635e-11
Coelomic/Surface epithelial cells - c36	Pfdn5	ENSMUSG00000001289	Pfdn5	ENSRNOG00000012985	97.2603	85.4006	11.8597	0.386373	8.55232e-10
Coelomic/Surface epithelial cells - c36	Tma7	ENSMUSG00000091537	Tma7	ENSRNOG00000047225	92.8082	78.7038	14.1044	0.385588	2.14081e-12
Coelomic/Surface epithelial cells - c36	Col6a1	ENSMUSG00000001119	Col6a1	ENSRNOG00000001249	63.6986	36.0884	27.6102	0.382926	7.77682e-20
Coelomic/Surface epithelial cells - c36	Cox6b1	ENSMUSG00000036751	Cox6b1	ENSRNOG00000034161	93.4932	82.3529	11.1402	0.382536	4.09604e-15
Coelomic/Surface epithelial cells - c36	Ccn4	ENSMUSG00000005124	Ccn4	ENSRNOG00000007078	39.3836	7.60332	31.7802	0.371576	9.76217e-88
Coelomic/Surface epithelial cells - c36	Fxyd1	ENSMUSG00000036570	Fxyd1	ENSRNOG00000021079	50.6849	23.1639	27.521	0.371276	1.1878e-29
Coelomic/Surface epithelial cells - c36	Cnpy2	ENSMUSG00000025381	Cnpy2	ENSRNOG00000003549	74.3151	55.2463	19.0687	0.369865	2.4446e-15
Coelomic/Surface epithelial cells - c36	Cpne8	ENSMUSG00000052560	Cpne8	ENSRNOG00000026128	38.3562	7.24358	31.1126	0.368627	2.58041e-89
Coelomic/Surface epithelial cells - c36	Eef1d	ENSMUSG00000055762	Eef1d	ENSRNOG00000021638	88.6986	76.5627	12.136	0.367719	2.63801e-14
Coelomic/Surface epithelial cells - c36	S100a16	ENSMUSG00000074457	S100a16	ENSRNOG00000012053	47.2603	16.5938	30.6665	0.367145	3.6351e-44
Coelomic/Surface epithelial cells - c36	Mmp2	ENSMUSG00000031740	Mmp2	ENSRNOG00000016695	56.5068	26.2547	30.2521	0.367052	2.9476e-27
Coelomic/Surface epithelial cells - c36	Trmt112	ENSMUSG00000038812	Trmt112	ENSRNOG00000021132	73.6301	55.8018	17.8284	0.366889	6.6235e-16
Coelomic/Surface epithelial cells - c36	Oaz1	ENSMUSG00000035242	Oaz1	ENSRNOG00000019459	99.3151	90.1836	9.13146	0.36683	3.72872e-05
Coelomic/Surface epithelial cells - c36	Elob	ENSMUSG00000055839	Elob	ENSRNOG00000004814	94.863	83.1703	11.6928	0.364594	2.05875e-10
Coelomic/Surface epithelial cells - c36	Aldh1a2	ENSMUSG00000013584	Aldh1a2	ENSRNOG00000055049	46.2329	16.8211	29.4118	0.360693	8.68168e-41
Coelomic/Surface epithelial cells - c36	Rcn3	ENSMUSG00000019539	Rcn3	ENSRNOG00000043007	64.0411	40.9865	23.0546	0.360408	1.07973e-15
Coelomic/Surface epithelial cells - c36	Aldoa	ENSMUSG00000030695	Aldoa	ENSRNOG00000052802	88.3562	68.1967	20.1594	0.359673	2.56914e-07
Coelomic/Surface epithelial cells - c36	Ecm1	ENSMUSG00000028108	Ecm1	ENSRNOG00000021166	32.8767	9.39335	23.4834	0.356455	4.60174e-46
Coelomic/Surface epithelial cells - c36	Tcf4	ENSMUSG00000053477	Tcf4	ENSRNOG00000012405	63.0137	43.8558	19.1579	0.3564	1.37003e-14
Coelomic/Surface epithelial cells - c36	Ppdpf	ENSMUSG00000016344	Ppdpf	ENSRNOG00000012722	76.3699	58.7689	17.601	0.355251	6.2503e-14
Coelomic/Surface epithelial cells - c36	Nap1l1	ENSMUSG00000058799	Nap1l1	ENSRNOG00000003890	82.1918	65.0311	17.1607	0.353987	1.4871e-13
Coelomic/Surface epithelial cells - c36	Ahnak2	ENSMUSG00000118667	AC141959.1	ENSRNOG00000028545	33.5616	2.82606	30.7356	0.352062	2.41434e-200
Coelomic/Surface epithelial cells - c36	Nrep	ENSMUSG00000042834	Nrep	ENSRNOG00000020467	56.8493	28.7758	28.0736	0.346443	1.40373e-23
Coelomic/Surface epithelial cells - c36	Cstb	ENSMUSG00000005054	Cstb	ENSRNOG00000001201	68.8356	47.3581	21.4775	0.345372	1.36591e-15
Coelomic/Surface epithelial cells - c36	Tmem98	ENSMUSG00000035413	Tmem98	ENSRNOG00000021316	44.5205	18.8241	25.6964	0.343641	1.43619e-32
Coelomic/Surface epithelial cells - c36	Psma5	ENSMUSG00000068749	Psma5	ENSRNOG00000019868	76.0274	57.8134	18.214	0.342866	6.4175e-14
Coelomic/Surface epithelial cells - c36	Flnc	ENSMUSG00000068699	Flnc	ENSRNOG00000007281	38.3562	7.5141	30.8421	0.34244	2.23481e-87
Coelomic/Surface epithelial cells - c36	Vdac1	ENSMUSG00000020402	Vdac1	ENSRNOG00000006375	70.2055	51.5138	18.6917	0.342079	1.80902e-13
Coelomic/Surface epithelial cells - c36	Stmn2	ENSMUSG00000027500	Stmn2	ENSRNOG00000011705	18.8356	0.437435	18.3982	0.340098	0
Coelomic/Surface epithelial cells - c36	Ltbp4	ENSMUSG00000040488	Ltbp4	ENSRNOG00000020871	51.3699	21.7221	29.6477	0.339308	6.18314e-32
Coelomic/Surface epithelial cells - c36	Socs3	ENSMUSG00000053113	Socs3	ENSRNOG00000002946	48.2877	22.4905	25.7972	0.339065	6.98244e-25
Coelomic/Surface epithelial cells - c36	Arf5	ENSMUSG00000020440	Arf5	ENSRNOG00000007806	91.7808	76.7382	15.0426	0.336712	3.58642e-09
Coelomic/Surface epithelial cells - c36	Timp2	ENSMUSG00000017466	Timp2	ENSRNOG00000003148	57.8767	33.2048	24.6719	0.334782	1.39328e-19
Coelomic/Surface epithelial cells - c36	Egr1	ENSMUSG00000038418	Egr1	ENSRNOG00000019422	68.4932	50.5353	17.9579	0.333851	4.16287e-10
Coelomic/Surface epithelial cells - c36	Nkain4	ENSMUSG00000027574	Nkain4	ENSRNOG00000031834	39.0411	8.92425	30.1168	0.333227	1.68343e-68
Coelomic/Surface epithelial cells - c36	Igf2	ENSMUSG00000048583	Igf2	ENSRNOG00000020369	62.3288	33.6451	28.6837	0.329607	1.11167e-18
Coelomic/Surface epithelial cells - c36	Snrpf	ENSMUSG00000020018	Snrpf	ENSRNOG00000005556	81.8493	60.343	21.5063	0.328058	4.94616e-10
Coelomic/Surface epithelial cells - c36	Col27a1	ENSMUSG00000045672	Col27a1	ENSRNOG00000007657	38.6986	10.1214	28.5772	0.325214	1.08465e-58
Coelomic/Surface epithelial cells - c36	Nrxn2	ENSMUSG00000033768	Nrxn2	ENSRNOG00000021103	31.1644	2.27927	28.8851	0.324945	1.73382e-216
Coelomic/Surface epithelial cells - c36	Zmiz1	ENSMUSG00000007817	Zmiz1	ENSRNOG00000010488	43.1507	18.5766	24.5741	0.324287	5.0459e-30
Coelomic/Surface epithelial cells - c36	Col5a2	ENSMUSG00000026042	Col5a2	ENSRNOG00000003736	46.2329	17.791	28.4419	0.324021	1.29819e-34
Coelomic/Surface epithelial cells - c36	Fkbp1a	ENSMUSG00000032966	Fkbp1a	ENSRNOG00000008822	85.6164	69.9119	15.7045	0.322181	1.72999e-10
Coelomic/Surface epithelial cells - c36	Rtraf	ENSMUSG00000021807	Rtraf	ENSRNOG00000000340	82.8767	60.8668	22.0099	0.320774	2.31273e-08
Coelomic/Surface epithelial cells - c36	Ost4	ENSMUSG00000038803	Ost4	ENSRNOG00000008605	71.9178	55.5399	16.3779	0.31809	2.73578e-12
Coelomic/Surface epithelial cells - c36	Lrrn4	ENSMUSG00000043110	Lrrn4	ENSRNOG00000032989	28.7671	1.71808	27.049	0.315804	1.78711e-248
Coelomic/Surface epithelial cells - c36	Cdh11	ENSMUSG00000031673	Cdh11	ENSRNOG00000013481	45.5479	16.6887	28.8592	0.315778	1.08693e-35
Coelomic/Surface epithelial cells - c36	Fn1	ENSMUSG00000026193	Fn1	ENSRNOG00000014288	39.0411	16.3607	22.6804	0.315604	2.7215e-28
Coelomic/Surface epithelial cells - c36	Nfix	ENSMUSG00000001911	Nfix	ENSRNOG00000002983	46.5753	19.0399	27.5354	0.314831	8.44923e-33
Coelomic/Surface epithelial cells - c36	Cox4i1	ENSMUSG00000031818	Cox4i1	ENSRNOG00000017817	100	94.9666	5.03338	0.313358	3.6175e-12
Coelomic/Surface epithelial cells - c36	Ccnd3	ENSMUSG00000034165	Ccnd3	ENSRNOG00000050258	73.2877	49.2028	24.0848	0.312714	4.11079e-12
Coelomic/Surface epithelial cells - c36	Mpp6	ENSMUSG00000038388	Mpp6	ENSRNOG00000021579	41.0959	18.1881	22.9078	0.312692	1.00792e-27
Coelomic/Surface epithelial cells - c36	Use1	ENSMUSG00000002395	Use1	ENSRNOG00000016619	76.7123	62.8036	13.9087	0.311844	1.53048e-11
Coelomic/Surface epithelial cells - c36	Col18a1	ENSMUSG00000001435	Col18a1	ENSRNOG00000001229	47.9452	20.2803	27.6649	0.309336	2.74559e-28
Coelomic/Surface epithelial cells - c36	Serf1	ENSMUSG00000021643	Serf1	ENSRNOG00000017945	73.6301	56.2853	17.3449	0.308981	4.01448e-11
Coelomic/Surface epithelial cells - c36	Rpp25	ENSMUSG00000062309	Rpp25	ENSRNOG00000018812	51.3699	26.9397	24.4302	0.308374	2.75421e-20
Coelomic/Surface epithelial cells - c36	Apoe	ENSMUSG00000002985	Apoe	ENSRNOG00000018454	61.3014	39.2023	22.0991	0.307716	1.28669e-14
Coelomic/Surface epithelial cells - c36	Anapc11	ENSMUSG00000025135	Anapc11	ENSRNOG00000036686	74.3151	59.284	15.0311	0.307648	7.60634e-11
Coelomic/Surface epithelial cells - c36	Tomm6	ENSMUSG00000033475	Tomm6	ENSRNOG00000046316	83.9041	70.6372	13.267	0.307479	6.54118e-10
Coelomic/Surface epithelial cells - c36	Pdzd2	ENSMUSG00000022197	Pdzd2	ENSRNOG00000013140	35.9589	13.7101	22.2488	0.307023	8.76341e-32
Coelomic/Surface epithelial cells - c36	Rhoc	ENSMUSG00000002233	Rhoc	ENSRNOG00000012630	62.3288	40.5376	21.7912	0.305835	3.98455e-13
Coelomic/Surface epithelial cells - c36	Mrpl23	ENSMUSG00000037772	Mrpl23	ENSRNOG00000020354	70.8904	53.8678	17.0226	0.305365	3.54511e-11
Coelomic/Surface epithelial cells - c36	Atxn7l3b	ENSMUSG00000074748	Atxn7l3b	ENSRNOG00000059744	85.6164	73.3769	12.2396	0.304195	2.9123e-08
Coelomic/Surface epithelial cells - c36	Creb3l2	ENSMUSG00000038648	Creb3l2	ENSRNOG00000012826	40.7534	15.6354	25.118	0.301865	1.52039e-33
Coelomic/Surface epithelial cells - c36	Prelid1	ENSMUSG00000021486	Prelid1	ENSRNOG00000016410	68.8356	52.7426	16.093	0.301712	4.11964e-11
Coelomic/Surface epithelial cells - c36	Ttc3	ENSMUSG00000040785	Ttc3	ENSRNOG00000001682	72.9452	55.6809	17.2643	0.301584	3.05077e-10
Coelomic/Surface epithelial cells - c36	Rbms3	ENSMUSG00000039607	Rbms3	ENSRNOG00000025881	43.4932	19.0342	24.459	0.301463	4.49046e-27
Coelomic/Surface epithelial cells - c36	Hspa2	ENSMUSG00000059970	Hspa2	ENSRNOG00000006472	30.4795	9.41061	21.0688	0.299475	8.38315e-39
Coelomic/Surface epithelial cells - c36	Shisa4	ENSMUSG00000041889	Shisa4	ENSRNOG00000007369	39.0411	12.3432	26.6979	0.299131	1.22255e-42
Coelomic/Surface epithelial cells - c36	Adam33	ENSMUSG00000027318	Adam33	ENSRNOG00000021242	28.0822	1.7555	26.3267	0.298122	6.85634e-230
Coelomic/Surface epithelial cells - c36	Pdlim4	ENSMUSG00000020388	Pdlim4	ENSRNOG00000050794	47.2603	25.1439	22.1164	0.297865	3.96139e-19
Coelomic/Surface epithelial cells - c36	Prxl2a	ENSMUSG00000021792	Prxl2a	ENSRNOG00000011140	35.9589	11.8856	24.0733	0.296923	7.82922e-38
Coelomic/Surface epithelial cells - c36	Prdx2	ENSMUSG00000005161	Prdx2	ENSRNOG00000003520	94.1781	78.6463	15.5318	0.296555	1.37421e-06
Coelomic/Surface epithelial cells - c36	Hand2	ENSMUSG00000038193	Hand2	ENSRNOG00000060448	29.4521	0.895016	28.557	0.295232	0
Coelomic/Surface epithelial cells - c36	Ptk7	ENSMUSG00000023972	Ptk7	ENSRNOG00000039976	47.6027	23.3913	24.2115	0.293332	4.14451e-23
Coelomic/Surface epithelial cells - c36	Scx	ENSMUSG00000034161	Scx	ENSRNOG00000021812	29.7945	4.65638	25.1381	0.292996	6.20791e-91
Coelomic/Surface epithelial cells - c36	Lsm7	ENSMUSG00000035215	Lsm7	ENSRNOG00000019552	78.7671	63.6238	15.1433	0.29272	3.23298e-10
Coelomic/Surface epithelial cells - c36	Foxp1	ENSMUSG00000030067	Foxp1	ENSRNOG00000009184	50.6849	30.1514	20.5336	0.291774	1.3725e-16
Coelomic/Surface epithelial cells - c36	Impdh2	ENSMUSG00000062867	Impdh2	ENSRNOG00000031965	67.4658	53.1254	14.3404	0.288566	3.06065e-10
Coelomic/Surface epithelial cells - c36	1810058I24Rik	ENSMUSG00000073155	LOC689574	ENSRNOG00000046109	78.4247	63.6382	14.7865	0.288012	4.02575e-09
Coelomic/Surface epithelial cells - c36	Des	ENSMUSG00000026208	Des	ENSRNOG00000019810	31.8493	4.61034	27.239	0.286591	1.21461e-102
Coelomic/Surface epithelial cells - c36	Flrt3	ENSMUSG00000051379	Flrt3	ENSRNOG00000004874	28.4247	4.58731	23.8373	0.286539	2.87258e-83
Coelomic/Surface epithelial cells - c36	Pigyl	ENSMUSG00000010607	Pigy	ENSRNOG00000052134	59.9315	42.8169	17.1147	0.286442	8.82327e-12
Coelomic/Surface epithelial cells - c36	Tmem167	ENSMUSG00000012422	Tmem167a	ENSRNOG00000016686	66.7808	50.9152	15.8657	0.285273	3.36086e-11
Coelomic/Surface epithelial cells - c36	Zbtb8a	ENSMUSG00000028807	Zbtb8a	ENSRNOG00000008300	31.5068	9.57177	21.9351	0.28476	5.20575e-39
Coelomic/Surface epithelial cells - c36	Mcrip1	ENSMUSG00000061111	Mcrip1	ENSRNOG00000036691	62.6712	48.4517	14.2195	0.283244	8.62356e-11
Coelomic/Surface epithelial cells - c36	Pcbp4	ENSMUSG00000023495	Pcbp4	ENSRNOG00000012406	33.5616	9.27535	24.2863	0.283161	6.56401e-47
Coelomic/Surface epithelial cells - c36	Arhgap22	ENSMUSG00000063506	Arhgap22	ENSRNOG00000024728	28.4247	3.46783	24.9568	0.27943	1.57145e-115
Coelomic/Surface epithelial cells - c36	Rbpms	ENSMUSG00000031586	Rbpms	ENSRNOG00000013328	50.3425	31.881	18.4615	0.278728	6.09121e-14
Coelomic/Surface epithelial cells - c36	Samd5	ENSMUSG00000060487	Samd5	ENSRNOG00000023549	33.9041	7.07091	26.8332	0.278374	1.15361e-67
Coelomic/Surface epithelial cells - c36	Ctnnbip1	ENSMUSG00000028988	Ctnnbip1	ENSRNOG00000016313	52.7397	33.2364	19.5033	0.277666	8.94635e-15
Coelomic/Surface epithelial cells - c36	Mtch1	ENSMUSG00000024012	Mtch1	ENSRNOG00000000527	65.7534	47.2344	18.5191	0.277036	1.03233e-10
Coelomic/Surface epithelial cells - c36	B3gnt9	ENSMUSG00000069920	B3gnt9	ENSRNOG00000053895	37.3288	11.828	25.5007	0.276154	6.79717e-39
Coelomic/Surface epithelial cells - c36	Mrps16	ENSMUSG00000049960	Mrps16	ENSRNOG00000006898	64.3836	47.9941	16.3894	0.274932	5.85406e-11
Coelomic/Surface epithelial cells - c36	Oxct1	ENSMUSG00000022186	Oxct1	ENSRNOG00000043094	46.2329	26.4965	19.7364	0.272896	1.40523e-16
Coelomic/Surface epithelial cells - c36	Tmem132a	ENSMUSG00000024736	Tmem132a	ENSRNOG00000021338	33.5616	9.54012	24.0215	0.272759	1.34815e-45
Coelomic/Surface epithelial cells - c36	Tmcc1	ENSMUSG00000030126	Tmcc1	ENSRNOG00000011614	37.3288	18.4816	18.8471	0.272619	4.09452e-20
Coelomic/Surface epithelial cells - c36	Sh3bgrl	ENSMUSG00000031246	Sh3bgrl	ENSRNOG00000002280	56.1644	36.1028	20.0616	0.272453	9.57564e-14
Coelomic/Surface epithelial cells - c36	Siva1	ENSMUSG00000064326	Siva1	ENSRNOG00000028640	73.6301	63.0482	10.5819	0.271785	2.88889e-08
Coelomic/Surface epithelial cells - c36	Polr2m	ENSMUSG00000032199	AABR07043557.1	ENSRNOG00000033226	70.5479	54.57	15.9779	0.26978	8.44739e-10
Coelomic/Surface epithelial cells - c36	Lbh	ENSMUSG00000024063	Lbh	ENSRNOG00000039902	45.5479	24.7842	20.7638	0.267628	2.37883e-15
Coelomic/Surface epithelial cells - c36	Dhrs4	ENSMUSG00000022210	Dhrs4	ENSRNOG00000018239	39.726	21.771	17.955	0.267495	2.30618e-16
Coelomic/Surface epithelial cells - c36	Atp2b1	ENSMUSG00000019943	Atp2b1	ENSRNOG00000004026	56.5068	40.3592	16.1477	0.266765	9.22518e-11
Coelomic/Surface epithelial cells - c36	Tcea3	ENSMUSG00000001604	Tcea3	ENSRNOG00000011794	41.4384	17.9751	23.4632	0.266752	1.08211e-24
Coelomic/Surface epithelial cells - c36	Clic1	ENSMUSG00000007041	Clic1	ENSRNOG00000029682	80.4795	62.0813	18.3982	0.266366	3.08784e-06
Coelomic/Surface epithelial cells - c36	Hmgn3	ENSMUSG00000066456	Hmgn3	ENSRNOG00000031032	43.4932	23.1409	20.3523	0.26611	5.73985e-18
Coelomic/Surface epithelial cells - c36	Lhx9	ENSMUSG00000019230	Lhx9	ENSRNOG00000010357	39.726	16.6945	23.0315	0.265789	1.28329e-23
Coelomic/Surface epithelial cells - c36	Amer1	ENSMUSG00000050332	Amer1	ENSRNOG00000007984	35.274	15.2383	20.0357	0.264426	1.97401e-23
Coelomic/Surface epithelial cells - c36	Dad1	ENSMUSG00000022174	Dad1	ENSRNOG00000009090	86.6438	72.8243	13.8195	0.264273	1.08265e-06
Coelomic/Surface epithelial cells - c36	Myh10	ENSMUSG00000020900	Myh10	ENSRNOG00000002886	49.6575	28.7441	20.9134	0.262977	5.44469e-16
Coelomic/Surface epithelial cells - c36	P4hb	ENSMUSG00000025130	P4hb	ENSRNOG00000036689	63.0137	48.0805	14.9332	0.262758	2.1876e-10
Coelomic/Surface epithelial cells - c36	Cavin1	ENSMUSG00000004044	Cavin1	ENSRNOG00000019778	38.6986	17.791	20.9077	0.262602	6.41749e-23
Coelomic/Surface epithelial cells - c36	Mrps33	ENSMUSG00000029918	Mrps33	ENSRNOG00000026528	70.5479	57.4968	13.0511	0.262396	3.52397e-09
Coelomic/Surface epithelial cells - c36	Snrpd2	ENSMUSG00000040824	Snrpd2	ENSRNOG00000015844	89.0411	75.4892	13.5519	0.261724	1.0186e-05
Coelomic/Surface epithelial cells - c36	Col8a2	ENSMUSG00000056174	Col8a2	ENSRNOG00000010841	27.0548	4.93841	22.1164	0.26088	1.4683e-65
Coelomic/Surface epithelial cells - c36	Map1lc3a	ENSMUSG00000027602	Map1lc3a	ENSRNOG00000025443	69.1781	55.1053	14.0728	0.259965	3.56492e-08
Coelomic/Surface epithelial cells - c36	Irf2bpl	ENSMUSG00000034168	Irf2bpl	ENSRNOG00000011026	46.2329	25.3655	20.8674	0.259732	4.80039e-17
Coelomic/Surface epithelial cells - c36	Sema3c	ENSMUSG00000028780	Sema3c	ENSRNOG00000006526	30.137	13.3418	16.7952	0.259473	1.10219e-19
Coelomic/Surface epithelial cells - c36	Bex2	ENSMUSG00000042750	Bex2	ENSRNOG00000032729	45.2055	27.9469	17.2585	0.258893	1.84233e-11
Coelomic/Surface epithelial cells - c36	Igf1	ENSMUSG00000020053	Igf1	ENSRNOG00000004517	42.4658	27.3973	15.0685	0.258702	2.80468e-10
Coelomic/Surface epithelial cells - c36	Klk8	ENSMUSG00000064023	Klk8	ENSRNOG00000018580	28.7671	4.38874	24.3784	0.258221	1.4238e-86
Coelomic/Surface epithelial cells - c36	Brk1	ENSMUSG00000033940	Brk1	ENSRNOG00000010184	76.7123	62.6684	14.044	0.256975	7.81539e-08
Coelomic/Surface epithelial cells - c36	Loxl1	ENSMUSG00000032334	Loxl1	ENSRNOG00000008680	45.5479	20.9336	24.6144	0.256876	5.72943e-21
Coelomic/Surface epithelial cells - c36	Id1	ENSMUSG00000042745	Id1	ENSRNOG00000021750	57.8767	33.6365	24.2402	0.256704	1.44273e-14
Coelomic/Surface epithelial cells - c36	Zfp36	ENSMUSG00000044786	Zfp36	ENSRNOG00000058388	42.1233	23.6416	18.4816	0.255981	3.26835e-14
Coelomic/Surface epithelial cells - c36	Anxa3	ENSMUSG00000029484	Anxa3	ENSRNOG00000002045	33.2192	13.0482	20.1709	0.255547	3.68904e-26
Coelomic/Surface epithelial cells - c36	Dpm3	ENSMUSG00000042737	Dpm3	ENSRNOG00000029077	58.2192	41.8038	16.4153	0.255244	1.60566e-10
Coelomic/Surface epithelial cells - c36	Nfia	ENSMUSG00000028565	Nfia	ENSRNOG00000006966	57.5342	42.7852	14.7491	0.255059	4.127e-08
Coelomic/Surface epithelial cells - c36	Frem2	ENSMUSG00000037016	Frem2	ENSRNOG00000021670	27.0548	2.55266	24.5021	0.254633	7.82018e-144
Coelomic/Surface epithelial cells - c36	Cfl1	ENSMUSG00000056201	Cfl1	ENSRNOG00000020660	92.8082	81.2594	11.5489	0.254057	0.000247733
Coelomic/Surface epithelial cells - c36	Krtcap2	ENSMUSG00000042747	Krtcap2	ENSRNOG00000020542	74.6575	61.0078	13.6497	0.253842	1.0213e-07
Coelomic/Surface epithelial cells - c36	Gnas	ENSMUSG00000027523	Gnas	ENSRNOG00000047374	95.8904	87.7173	8.17313	0.253182	9.372e-05
Coelomic/Surface epithelial cells - c36	Hoxc6	ENSMUSG00000001661	Hoxc6	ENSRNOG00000016442	34.2466	11.7043	22.5423	0.251732	4.17877e-33
Coelomic/Surface epithelial cells - c36	Lsp1	ENSMUSG00000018819	Lsp1	ENSRNOG00000020300	52.7397	27.6649	25.0748	0.250612	6.17148e-16
Coelomic/Surface epithelial cells - c36	Cox19	ENSMUSG00000045438	Cox19	ENSRNOG00000050052	42.1233	25.1007	17.0226	0.250439	2.16631e-14
Coelomic/Surface epithelial cells - c36	Emg1	ENSMUSG00000004268	Emg1	ENSRNOG00000012828	59.589	41.8758	17.7132	0.250144	1.75805e-10
Endothelial cells - c20	Igfbp7	ENSMUSG00000036256	Igfbp7	ENSRNOG00000002050	93.8429	22.9743	70.8685	2.34291	0
Endothelial cells - c20	Egfl7	ENSMUSG00000026921	Egfl7	ENSRNOG00000019388	92.3567	9.58662	82.7701	2.14831	0
Endothelial cells - c20	Cldn5	ENSMUSG00000041378	Cldn5	ENSRNOG00000045811	86.1996	2.47331	83.7263	1.97838	0
Endothelial cells - c20	Sparc	ENSMUSG00000018593	Sparc	ENSRNOG00000012840	99.5754	71.3443	28.2311	1.80564	9.06938e-174
Endothelial cells - c20	S100a16	ENSMUSG00000074457	S100a16	ENSRNOG00000012053	88.7473	15.8697	72.8776	1.78012	0
Endothelial cells - c20	Cdh5	ENSMUSG00000031871	Cdh5	ENSRNOG00000013324	85.9873	3.06055	82.9267	1.72574	0
Endothelial cells - c20	Cd34	ENSMUSG00000016494	Cd34	ENSRNOG00000045558	85.7749	13.4543	72.3207	1.60973	0
Endothelial cells - c20	Esam	ENSMUSG00000001946	Esam	ENSRNOG00000033217	83.2272	4.56768	78.6595	1.59858	0
Endothelial cells - c20	Mest	ENSMUSG00000051855	Mest	ENSRNOG00000048088	85.7749	39.0408	46.7342	1.59167	1.30619e-194
Endothelial cells - c20	Col4a1	ENSMUSG00000031502	Col4a1	ENSRNOG00000016281	88.3227	29.5265	58.7963	1.5613	1.10171e-257
Endothelial cells - c20	Vim	ENSMUSG00000026728	Vim	ENSRNOG00000018087	96.603	67.6705	28.9325	1.51496	8.86665e-160
Endothelial cells - c20	Emcn	ENSMUSG00000054690	Emcn	ENSRNOG00000022910	80.6794	2.74813	77.9313	1.50558	0
Endothelial cells - c20	Aplnr	ENSMUSG00000044338	Aplnr	ENSRNOG00000009227	78.5563	1.68648	76.8698	1.48844	0
[truncated: 19,180 more rows]

## Sheet: 35 Common DEGs
Cell cluster	Mouse gene symbol	Mouse Ensembl ID	Rat gene symbol	Rat Ensembl ID	pct (in)	pct (out)	∆ pct	log2FC	p_val_adj_BH
Coelomic/Surface epithelial cells - c12	Ccn1	ENSMUSG00000028195	Ccn1	ENSRNOG00000014350	40	13.8792	26.1208	0.374551	9.97934e-95
Coelomic/Surface epithelial cells - c34	Ptgds	ENSMUSG00000015090	Ptgds	ENSRNOG00000015550	46.9388	6.05013	40.8886	0.462341	1.34865e-33
Coelomic/Surface epithelial cells - c34	Por	ENSMUSG00000005514	Por	ENSRNOG00000001442	46.9388	19.7679	27.1708	0.28231	5.51574e-07
Coelomic/Surface epithelial cells - c36	Ccn1	ENSMUSG00000028195	Ccn1	ENSRNOG00000014350	43.4932	14.2656	29.2276	0.445857	1.5027e-43
Germ cells - c14	Drosha	ENSMUSG00000022191	Drosha	ENSRNOG00000013451	80.7851	15.8605	64.9246	0.520387	0
Germ cells - c23	Nup214	ENSMUSG00000001855	Nup214	ENSRNOG00000023393	93.299	13.8347	79.4643	0.601984	0
Germ cells - c26	Zfp703	ENSMUSG00000085795	Zfp703	ENSRNOG00000014199	87.3112	15.071	72.2402	0.260847	4.05724e-246
Germ cells - c6	Drosha	ENSMUSG00000022191	Drosha	ENSRNOG00000013451	42.1296	16.2165	25.9132	0.461249	1.96789e-241
Immune cells - c22	Alas1	ENSMUSG00000032786	Alas1	ENSRNOG00000056596	56.8238	15.5903	41.2336	0.600066	1.08264e-134
Interstitial cells - c15	Ccn1	ENSMUSG00000028195	Ccn1	ENSRNOG00000014350	47.7011	13.664	34.0371	0.619673	3.59113e-180
Interstitial cells - c16	Ccn1	ENSMUSG00000028195	Ccn1	ENSRNOG00000014350	40.7407	13.9518	26.7889	0.508752	1.90719e-94
Interstitial cells - c2	Ccn1	ENSMUSG00000028195	Ccn1	ENSRNOG00000014350	34.8411	12.2579	22.5832	0.451442	2.45455e-306
Interstitial cells - c21	Ccn1	ENSMUSG00000028195	Ccn1	ENSRNOG00000014350	36.7347	14.2258	22.5088	0.469895	2.61846e-43
Interstitial cells - c3	Ccn1	ENSMUSG00000028195	Ccn1	ENSRNOG00000014350	30.251	12.9558	17.2952	0.404402	3.10195e-170
Perivascular cells - c29	Ccn1	ENSMUSG00000028195	Ccn1	ENSRNOG00000014350	50.5051	14.3046	36.2005	0.819532	5.21168e-53
Steroidogenic granulosa cells - c19	Lhcgr	ENSMUSG00000024107	Lhcgr	ENSRNOG00000016712	89.1837	4.30391	84.8798	1.06766	0
Steroidogenic granulosa cells - c19	Cyp17a1	ENSMUSG00000003555	Cyp17a1	ENSRNOG00000020035	83.2653	3.38929	79.876	0.896069	0
Steroidogenic granulosa cells - c19	Cyp19a1	ENSMUSG00000032274	Cyp19a1	ENSRNOG00000000196	84.4898	2.77279	81.717	0.866663	0
Steroidogenic granulosa cells - c19	Alas1	ENSMUSG00000032786	Alas1	ENSRNOG00000056596	81.2245	15.1404	66.0841	0.612767	0
Steroidogenic granulosa cells - c19	Dhcr7	ENSMUSG00000058454	Dhcr7	ENSRNOG00000020776	78.5714	9.40666	69.1648	0.425133	0
Steroidogenic granulosa cells - c24	Cyp19a1	ENSMUSG00000032274	Cyp19a1	ENSRNOG00000000196	95.8101	2.96696	92.8431	1.47116	0
Steroidogenic granulosa cells - c24	Lhcgr	ENSMUSG00000024107	Lhcgr	ENSRNOG00000016712	96.0894	4.55568	91.5337	1.18929	0
Steroidogenic granulosa cells - c24	Alas1	ENSMUSG00000032786	Alas1	ENSRNOG00000056596	89.3855	15.3077	74.0778	0.608973	1.96733e-307
Steroidogenic granulosa cells - c24	Cyp17a1	ENSMUSG00000003555	Cyp17a1	ENSRNOG00000020035	86.5922	3.65896	82.9332	0.509292	0
Steroidogenic granulosa cells - c24	Dhcr7	ENSMUSG00000058454	Dhcr7	ENSRNOG00000020776	85.4749	9.59864	75.8762	0.381153	0
Steroidogenic granulosa cells - c24	Drosha	ENSMUSG00000022191	Drosha	ENSRNOG00000013451	83.5196	16.9742	66.5453	0.279807	3.82054e-189
Theca cells - c33	Crem	ENSMUSG00000063889	Crem	ENSRNOG00000014900	75	13.365	61.635	0.686885	6.5523e-53
Theca cells - c33	Stc1	ENSMUSG00000014813	Stc1	ENSRNOG00000015075	66.1765	5.22132	60.9552	0.431142	7.07443e-111
Theca cells - c35	Crem	ENSMUSG00000063889	Crem	ENSRNOG00000014900	64.3137	13.112	51.2018	0.598209	4.70644e-133
Theca cells - c35	Stc1	ENSMUSG00000014813	Stc1	ENSRNOG00000015075	45.8824	5.0424	40.8399	0.353107	3.66978e-187
